# Supplementary material for: Glycolysis Induces Abnormal Transcription Through Histone Lactylation in T-cell Acute Lymphoblastic Leukemia
Source: Genomics Proteomics Bioinformatics. 2025 Apr 7;23(2):qzaf029. doi: 10.1093/gpbjnl/qzaf029 (PMC12402983; doi:10.1093/gpbjnl/qzaf029)
Supplement: qzaf029_Supplementary_Data [file qzaf029_supplementary_data.zip]

Archive with 22 entries (22 files):
- Figure_S1.tif
- Figure_S10.tif
- Figure_S11.tif
- Figure_S12.tif
- Figure_S13.tif
- Figure_S2.tif
- Figure_S3.tif
- Figure_S4.tif
- Figure_S5.tif
- Figure_S6.tif
- Figure_S7.tif
- Figure_S8.tif
- Figure_S9.tif
- supplementary material captions.docx
- Table S1.xlsx
- Table S2.xlsx
- Table S3.xlsx
- Table S4.xlsx
- Table S5.xls
- Table S6.xlsx
- Table S7.xlsx
- Table S8.xlsx
