# Supplementary material for: Glycolysis Induces Abnormal Transcription Through Histone Lactylation in T-cell Acute Lymphoblastic Leukemia
Source: Genomics Proteomics Bioinformatics. 2025 Apr 7;23(2):qzaf029. doi: 10.1093/gpbjnl/qzaf029 (PMC12402983; doi:10.1093/gpbjnl/qzaf029)
Supplement: qzaf029_Supplementary_Data [file qzaf029_supplementary_data.zip › Table S1.xlsx]

## Sheet: sheet
Table S1 Clinic and experiments information of T-ALLs analyzed in this study
Table S1A Primary and PDX samples
ID	Gender	Age (years)	Collection_date	Immunotype	Subtype	Flow cytometry tumor cell proportion（%）	H3K18la ChIP-seq	H3K27ac ChIP-seq	RNA-seq
T1	Female	0.21	2023-07-17	\	\	\	√		√
T2	Male	0.19	2023-07-24	\	\	\	√		√
T4	Female	0.93	2023-08-08	\	\	\	√		√
P1	Male	10.51	2011-03-01	T-ALL	TAL/LMO	89.6	√		√
P2	Male	15.75	2011-06-03	T-ALL	TLX3	91.2	√		√
P3	Male	12.88	2011-06-27	T-ALL	LMO2/LYL	97.6	√	√	√
P4	Female	4.82	2013-08-06	T-ALL	NKX2-1	96.4	√	√	√
P5	Male	7	2012-04-11	T-ALL	TAL/LMO	94	√	√	√
P6	Female	4.15	2012-04-14	T-ALL	TAL/LMO	94	√	√	√
P7	Female	13.21	2013-02-21	T-ALL	LMO2/LYL	89.2	√	√	√
P8	Female	10.73	2013-07-28	T-ALL	TAL/LMO	92.4	√	√	√
PDX5570	Female	6.4	2010-06-28	T-ALL	TAL/LMO	90.1	√	√	√
PDX5600	Female	4.42	2015-01-16	T-ALL	TAL/LMO	90.3	√
PDX5601	Male	3.9	2015-01-14	T-ALL	TAL/LMO	92.6	√		√
PDX5686	Female	2.03	2016-01-09	T-ALL	TAL/LMO	96	√	√	√
PDX5698	Male	10.81	2016-10-28	T-ALL	TAL/LMO	96.2	√		√
Table S1B Cell lines
ID	Replicates			Treatment			H3K18la ChIP-seq	H3K27ac ChIP-seq	RNA-seq
DND41_rep1	1			Standard medium			√
DND41_rep2	2			Standard medium			√
Jurkat_rep1	1			Standard medium			√
Jurkat_rep2	2			Standard medium			√
Jurkat (medium)	1			Standard medium supplemented with vehicle for 48 h			√	√	√
Jurkat (sodium oxamate)	1			50 mM sodium oxamate for 48 h			√	√	√
Jurkat (sodium oxamate + lactate)	1			50 mM sodium oxamate and lactate for 48 h			√	√	√
Note: T-ALL, T-cell acute lymphoblastic leukemia; H3K18la, histone H3 lysine 18 lactylation; H3K27ac, histone H3 lysine 27 acetylation; ChIP-seq, chromatin immunoprecipitation sequencing; RNA-seq, RNA sequencing; PDX, patient-derived xenograft; TAL/LMO, T-cell acute lymphocytic leukemia 1 (TAL1) and LIM domain only 1/2 (LMO1/2) over expression subtype; TLX3, T-cell leukemia homeobox 3 (TLX3) over…
