# Supplementary material for: Glycolysis Induces Abnormal Transcription Through Histone Lactylation in T-cell Acute Lymphoblastic Leukemia
Source: Genomics Proteomics Bioinformatics. 2025 Apr 7;23(2):qzaf029. doi: 10.1093/gpbjnl/qzaf029 (PMC12402983; doi:10.1093/gpbjnl/qzaf029)
Supplement: qzaf029_Supplementary_Data [file qzaf029_supplementary_data.zip › Table S2.xlsx]

## Sheet: ChIP-seq
Table S2 Quality control metrics for ChIP-seq and RNA-seq data
Table S2A ChIP-seq
Samples	Histone modification	Adapter-trimmed reads	Aligned reads	% Aligned	Deduplicated aligned reads	Called peaks	Spike-in reads	Post-downsampling deduplicated aligned reads (Figure 1A)
P1	H3K18la	62810678	54033417	86.03	43966973	84692	1085411	30672379
P2	H3K18la	55658714	48716439	87.53	32316561	33139	646495	30165009
P3	H3K18la	57937924	50477451	87.12	33000721	55826	810167	30267629
P3	H3K27ac	53734464	45039812	83.82	30286339	50815	152953	\
P4	H3K18la	80147914	68060359	84.92	30193027	47920	2431931	29304929
P4	H3K27ac	39087178	34476877	88.21	26047800	55966	149624	\
P5	H3K18la	58523860	50338871	86.01	29680010	55098	1589368	29071347
P5	H3K27ac	45563940	40105520	88.02	28205540	64658	118847	\
P6	H3K18la	66741140	58329282	87.4	39448832	53561	1232493	31822233
P6	H3K27ac	44653646	39751650	89.02	27978305	66261	155633	\
P7	H3K18la	65804576	55893030	84.94	29023073	63796	1479494	28637721
P7	H3K27ac	42850754	34360471	80.19	23941814	40966	43464	\
P8	H3K18la	65670298	52863846	80.5	27837246	40859	678756	27251326
P8	H3K27ac	48163224	41441063	86.04	31316883	48760	175441	\
PDX5570	H3K18la	44425868	38950042	87.67	29625197	46846	1366791	29323301
PDX5570	H3K27ac	54955488	50909855	92.64	39210395	70206	\	\
PDX5686	H3K18la	45114296	36808700	81.59	30243033	43001	1365770	27689311
PDX5686	H3K27ac	39384560	32804638	83.29	25755674	42761	81706	\
PDX5698	H3K18la	37840470	32476812	85.83	24973278	30177	1109663	24973278
PDX5601	H3K18la	65676474	54966986	83.69	41737706	55275	2024392	30364695
PDX5600	H3K18la	49450626	40701204	82.31	30349254	47586	3127305	28136800
T1	H3K18la	56178654	48928326	87.09	35123542	70180	2037590	30588522
T2	H3K18la	72309284	57732880	79.84	43304253	47478	1389449	29502972
T4	H3K18la	45116108	40684481	90.18	32173589	71964	894033	30484493
DND41_rep1	H3K18la	38841736	33643933	86.62	24101819	50609	1122722	\
DND41_rep2	H3K18la	54563972	45427801	83.26	34334652		2815062	\
Jurkat_rep1	H3K18la	44480300	39553668	88.92	28204000	22183	603966	\
Jurkat_rep2	H3K18la	69227566	61224079	88.44	45196534		1044344	\
Jurkat (medium)	H3K18la	39412416	34092135	86.5	22046698	39569	42830	\
Jurkat (medium)	H3K27ac	44501638	38233644	85.92	27399817	48824	24838	\
Jurkat (oxamate)	H3K18la	39400000	34842926	88.43	23550940	41815	79891	\
Jurkat (oxamate)	H3K27ac	44249698	38346916	86.66	26123578	31664	23892	\
Jurkat (oxamate + lactate)	H3K18la	44628702	38695298	86.7	26971334	41804	78496	\
Jurkat (oxamate + lactate)	H3K27ac	40468342	34933188	86.32	25221102	44858	23244	\

## Sheet: RNA-seq
Table S2B RNA-seq
Samples	Adapter-trimmed reads	Aligned reads	% Aligned	Deduplicated aligned reads
P1	95873866	87077354	90.82	56301360
P2	104269804	93520268	89.69	60906710
P3	102225630	90628692	88.66	58971664
P4	99708382	90280072	90.54	60842893
P5	103201572	92860836	89.98	68676343
P6	103228020	93657894	90.73	64134487
P7	99787464	83003636	83.18	51678464
P8	99805456	90986078	91.16	65536647
PDX5570	124763682	115148512	92.29	44372472
PDX5686	85227476	76679676	89.97	48368697
PDX5698	96420874	89503900	92.83	67858266
PDX5601	90281404	81769214	90.57	57095690
T1	98576626	92138942	93.47	63313151
T2	105700820	97323246	92.07	71066140
T4	96877940	91029434	93.96	62929773
Jurkat (medium)	41958782	35488952	84.58	22246080
Jurkat (oxamate)	46125738	39150752	84.88	24583324
Jurkat (oxamate + lactate)	41613894	35943718	86.37	22737235
