# Supplementary material for: Glycolysis Induces Abnormal Transcription Through Histone Lactylation in T-cell Acute Lymphoblastic Leukemia
Source: Genomics Proteomics Bioinformatics. 2025 Apr 7;23(2):qzaf029. doi: 10.1093/gpbjnl/qzaf029 (PMC12402983; doi:10.1093/gpbjnl/qzaf029)
Supplement: qzaf029_Supplementary_Data [file qzaf029_supplementary_data.zip › Table S3.xlsx]

## Sheet: Sheet1
Table S3 Raw data from LC-MS analysis of lactate molecules
Sample	Replicate	Lactate level
T1	1	259986690
T1	2	246579282
T1	3	219014811
T2	1	159182911
T2	2	182218151
T2	3	216294254
T4	1	222777441
T4	2	266681243
T4	3	368688398
P3	1	398371232
P3	2	249773141
P3	3	290385628
P5	1	308596290
P5	2	305724060
P6	1	286830225
P6	2	225028566
P6	3	379412992
P7	1	357277486
P7	2	383169761
P7	3	320563151
P8	1	175148049
P8	2	226857138
PDX5601	1	293256252
PDX5601	2	280629800
PDX5686	1	226973982
PDX5686	2	175568802
PDX5686	3	265998147
PDX5698	1	468891717
PDX5698	2	524127875
Note: LC-MS, liquid chromatography-mass spectrometry.
