# Supplementary material for: Glycolysis Induces Abnormal Transcription Through Histone Lactylation in T-cell Acute Lymphoblastic Leukemia
Source: Genomics Proteomics Bioinformatics. 2025 Apr 7;23(2):qzaf029. doi: 10.1093/gpbjnl/qzaf029 (PMC12402983; doi:10.1093/gpbjnl/qzaf029)
Supplement: qzaf029_Supplementary_Data [file qzaf029_supplementary_data.zip › Table S4.xlsx]

## Sheet: Differential Binding Analysis
Table S4 Differential analysis of H3K18la modification in T-ALL versus thymus across consensus peaks
Note: The locations of all consensus peaks, each with a fixed length of 801 bp, identified through DiffBind processing in T-ALL and thymus samples are listed on columns A–D. The comparative analysis of the H3K18la modification differences between T-ALL and thymus of these consensus peaks utilizing DESeq2 are included on columns E–I. FC, fold change; FDR, false discovery rate.
Chromosome	Start	End	Peakset	Read concentration (T-ALL)	Read concentration (Thymus)	log2(FC) (T-ALL/Thymus)	P value	FDR
chr16	1943478	1944278	Peakset1	0	7.20451	-8.44507	1.82e-17	1.62e-12
chr17	41400432	41401232	Peakset2	8.15749	0	9.35118	4.23e-15	1.89e-10
chr7	73476071	73476871	Peakset3	7.88836	0	9.02518	9.49e-14	2.82e-09
chr7	47621079	47621879	Peakset4	7.42505	0	21.58	1.36e-13	3.04e-09
chr2	131581314	131582114	Peakset5	7.64165	0	8.72843	1.26e-12	2.25e-08
chr7	106245528	106246328	Peakset6	2.63109	7.81935	-4.90563	1.71e-12	2.55e-08
chr10	133574840	133575640	Peakset7	9.13099	0	7.9469	2.26e-12	2.88e-08
chr11	2866528	2867328	Peakset8	8.17242	0	7.19961	2.74e-12	3.06e-08
chr22	31264288	31265088	Peakset9	7.1283	0	8.32132	3.16e-12	3.13e-08
chr16	31548431	31549231	Peakset10	8.56473	0	9.29028	4.07e-12	3.63e-08
chr1	3382422	3383222	Peakset11	7.23667	0	8.37493	5.08e-12	4.12e-08
chr12	120314599	120315399	Peakset12	6.86765	0.503095	5.80015	5.91e-12	4.39e-08
chr12	96883261	96884061	Peakset13	8.62795	1.46058	6.43746	6.61e-12	4.53e-08
chr7	1231662	1232462	Peakset14	7.21394	1.03773	5.59707	7.52e-12	4.79e-08
chr2	1597230	1598030	Peakset15	7.64709	0	8.61517	1.11e-11	6.6e-08
chr2	1770740	1771540	Peakset16	6.91237	0	8.10089	1.31e-11	6.78e-08
chr15	63227390	63228190	Peakset17	6.79753	0	8.02112	1.32e-11	6.78e-08
chr22	19010986	19011786	Peakset18	7.14313	0	8.25921	1.37e-11	6.78e-08
chr21	38629849	38630649	Peakset19	8.70037	4.79667	3.75767	1.44e-11	6.78e-08
chr17	41287478	41288278	Peakset20	6.72523	0	7.95661	1.63e-11	7.26e-08
chr7	69449494	69450294	Peakset21	2.02641	5.82885	-3.65745	1.81e-11	7.67e-08
chr15	48937720	48938520	Peakset22	8.16221	0	7.76942	2.43e-11	9.85e-08
chr5	1831885	1832685	Peakset23	7.17892	0	8.24857	2.65e-11	1.03e-07
chr8	82482476	82483276	Peakset24	7.67577	0	8.57089	3.18e-11	1.18e-07
chr5	178581407	178582207	Peakset25	6.74453	0	7.93517	3.49e-11	1.23e-07
chr4	6279719	6280519	Peakset26	6.82715	0	7.99145	3.58e-11	1.23e-07
chr1	3433064	3433864	Peakset27	8.28486	0	8.93778	4.7e-11	1.55e-07
chr20	62425996	62426796	Peakset28	6.64305	0	7.84517	5.41e-11	1.68e-07
chr1	4389116	4389916	Peakset29	7.01786	0	8.09502	5.81e-11	1.68e-07
chr22	46035463	46036263	Peakset30	6.87127	0	7.99483	5.95e-11	1.68e-07
chr2	239330850	239331650	Peakset31	6.88651	0	8.00396	6.1e-11	1.68e-07
chr3	128201951	128202751	Peakset32	8.77157	0	7.55241	6.21e-11	1.68e-07
chr5	1961942	1962742	Peakset33	6.64036	0	7.83255	6.22e-11	1.68e-07
chr20	62843411	62844211	Peakset34	6.56195	0	7.77415	6.5e-11	1.7e-07
chr19	54714459	54715259	Peakset35	7.35955	0	8.31478	6.7e-11	1.7e-07
chr1	4760256	4761056	Peakset36	6.76238	0	7.91259	6.91e-11	1.7e-07
chr3	121264219	121265019	Peakset37	7.20541	2.40145	4.51874	7.07e-11	1.7e-07
chr1	224803768	224804568	Peakset38	8.03127	0	7.62398	7.82e-11	1.83e-07
chr22	29705021	29705821	Peakset39	7.76409	0	8.56215	8.53e-11	1.92e-07
chr22	43656622	43657422	Peakset40	7.25672	0	8.2302	8.62e-11	1.92e-07
chr14	78432119	78432919	Peakset41	7.6668	0	8.49641	8.88e-11	1.93e-07
chr19	6238525	6239325	Peakset42	7.72045	0	8.52909	9.08e-11	1.93e-07
chr22	46314063	46314863	Peakset43	7.15662	0	8.15873	9.45e-11	1.96e-07
chr16	2193684	2194484	Peakset44	8.02431	0	8.71699	9.96e-11	2.02e-07
chr9	138173223	138174023	Peakset45	7.30387	0	8.249	1.05e-10	2.09e-07
chr3	19007693	19008493	Peakset46	0.603108	6.12111	-5.28682	1.19e-10	2.31e-07
chr12	118313049	118313849	Peakset47	7.43798	0	8.32658	1.23e-10	2.33e-07
chr15	76015962	76016762	Peakset48	6.8711	0	7.95014	1.3e-10	2.41e-07
chr19	16022357	16023157	Peakset49	7.03842	0	8.05039	1.49e-10	2.7e-07
chr10	1673245	1674045	Peakset50	6.6295	0.706149	5.26302	1.52e-10	2.71e-07
chr16	58530069	58530869	Peakset51	7.83033	0	7.44522	1.7e-10	2.97e-07
chr8	139508971	139509771	Peakset52	6.06937	0	17.9177	1.82e-10	3.06e-07
chr22	43684875	43685675	Peakset53	6.47864	0	7.66519	1.82e-10	3.06e-07
chr6	166218194	166218994	Peakset54	7.10142	0	19.2574	1.9e-10	3.14e-07
chrX	42540871	42541671	Peakset55	1.30338	5.87463	-4.40078	1.96e-10	3.14e-07
chr16	4659087	4659887	Peakset56	5.98239	0	17.7723	1.99e-10	3.14e-07
chr5	10333478	10334278	Peakset57	6.13889	0	17.9736	2.01e-10	3.14e-07
chr6	1594876	1595676	Peakset58	7.33992	0	8.2268	2.07e-10	3.14e-07
chr2	5836538	5837338	Peakset59	7.23306	0	19.3818	2.08e-10	3.14e-07
chr1	4513982	4514782	Peakset60	6.67848	0	7.78884	2.21e-10	3.25e-07
chr2	109532790	109533590	Peakset61	6.63546	0.33292	5.58842	2.22e-10	3.25e-07
chr2	169293591	169294391	Peakset62	1.4824	5.71678	-3.96383	2.3e-10	3.31e-07
chr21	46143176	46143976	Peakset63	7.41834	0	8.26705	2.42e-10	3.42e-07
chr6	138482549	138483349	Peakset64	5.77791	0	17.0535	2.51e-10	3.47e-07
chr13	28674118	28674918	Peakset65	9.57972	3.64919	5.46314	2.59e-10	3.47e-07
chr1	160694541	160695341	Peakset66	2.59111	6.35797	-3.56502	2.59e-10	3.47e-07
chr16	30772668	30773468	Peakset67	7.84965	0	7.91971	2.61e-10	3.47e-07
chr18	24236357	24237157	Peakset68	9.11219	3.15178	5.50279	2.74e-10	3.53e-07
chr5	32711403	32712203	Peakset69	5.50898	0	16.9994	2.74e-10	3.53e-07
chr14	101183066	101183866	Peakset70	6.86264	0	7.89765	2.77e-10	3.53e-07
chr2	1826692	1827492	Peakset71	6.76342	0	7.82802	2.88e-10	3.61e-07
chr5	127088196	127088996	Peakset72	6.85373	0	7.89024	2.91e-10	3.61e-07
chr1	220959942	220960742	Peakset73	5.79047	0	17.3027	3.07e-10	3.73e-07
chr5	2021132	2021932	Peakset74	6.90834	0	7.92004	3.09e-10	3.73e-07
chr7	1286991	1287791	Peakset75	7.98868	0	7.17772	3.25e-10	3.87e-07
chr22	19511081	19511881	Peakset76	8.03241	0	8.02251	3.36e-10	3.94e-07
chr4	8708734	8709534	Peakset77	7.44091	0	8.2538	3.52e-10	4.07e-07
chr19	382830	383630	Peakset78	6.91554	0	7.9112	3.75e-10	4.29e-07
chr20	60487999	60488799	Peakset79	7.42358	0	8.23469	3.92e-10	4.42e-07
chr15	50474227	50475027	Peakset80	7.25133	0	8.12165	4.1e-10	4.55e-07
chr2	169282599	169283399	Peakset81	2.71292	6.44604	-3.56295	4.13e-10	4.55e-07
chr2	206628368	206629168	Peakset82	8.63939	1.35823	6.39317	4.26e-10	4.63e-07
chr2	240867860	240868660	Peakset83	6.88887	0	7.88157	4.45e-10	4.78e-07
chr13	21872057	21872857	Peakset84	7.84822	0.706149	6.24281	4.54e-10	4.81e-07
chr1	76081265	76082065	Peakset85	7.84479	1.22072	5.87026	4.58e-10	4.81e-07
chr20	3632045	3632845	Peakset86	6.55879	0	7.65819	5.02e-10	5.17e-07
chr2	26785149	26785949	Peakset87	8.0296	3.15177	4.57412	5.06e-10	5.17e-07
chr5	131629273	131630073	Peakset88	8.86077	3.68033	4.8137	5.18e-10	5.17e-07
chr9	135878732	135879532	Peakset89	7.85089	0	8.47599	5.29e-10	5.17e-07
chr7	69218451	69219251	Peakset90	1.94313	6.48549	-4.33663	5.36e-10	5.17e-07
chr4	3881455	3882255	Peakset91	6.41879	0	7.56018	5.44e-10	5.17e-07
chr15	52587294	52588094	Peakset92	8.62383	0	7.61796	5.48e-10	5.17e-07
chr4	7856773	7857573	Peakset93	6.59288	0	7.67746	5.49e-10	5.17e-07
chr19	55677342	55678142	Peakset94	6.91589	0	7.88513	5.5e-10	5.17e-07
chr14	102771219	102772019	Peakset95	9.35523	3.32799	5.49596	5.56e-10	5.17e-07
chr10	1654056	1654856	Peakset96	6.85854	0	6.16315	5.59e-10	5.17e-07
chr12	109535262	109536062	Peakset97	7.39852	0	7.56782	5.63e-10	5.17e-07
chr17	15847996	15848796	Peakset98	7.63612	0	8.33121	6.15e-10	5.59e-07
chr4	3250195	3250995	Peakset99	8.17401	1.59923	5.84638	6.37e-10	5.74e-07
chr11	32456127	32456927	Peakset100	7.88757	1.06872	6.0037	7.16e-10	6.37e-07
chr22	46260929	46261729	Peakset101	6.94739	0	7.88737	7.27e-10	6.37e-07
chr8	67524968	67525768	Peakset102	7.58084	1.16892	5.86722	7.32e-10	6.37e-07
chr2	1796967	1797767	Peakset103	6.96641	0	7.89821	7.37e-10	6.37e-07
chrX	102318579	102319379	Peakset104	6.12789	0	16.7787	7.43e-10	6.37e-07
chr16	1385979	1386779	Peakset105	7.36561	0	7.5336	7.59e-10	6.4e-07
chr18	34879331	34880131	Peakset106	6.89175	0	7.84705	7.63e-10	6.4e-07
chr10	133592453	133593253	Peakset107	7.51804	0	8.24109	7.68e-10	6.4e-07
chr7	140225706	140226506	Peakset108	6.55075	0	7.62652	7.75e-10	6.4e-07
chr8	23539946	23540746	Peakset109	8.34507	0	8.72617	8.45e-10	6.91e-07
chr1	174794481	174795281	Peakset110	1.45886	6.48706	-4.64336	8.91e-10	7.22e-07
chr8	143123226	143124026	Peakset111	6.69281	0	7.70772	9.04e-10	7.22e-07
chr15	66445951	66446751	Peakset112	6.65171	0	7.68204	9.07e-10	7.22e-07
chr7	31013713	31014513	Peakset113	6.60173	0	6.08341	9.67e-10	7.63e-07
chr1	161993186	161993986	Peakset114	6.35052	0	7.47472	1.05e-09	8.15e-07
chr3	50170578	50171378	Peakset115	5.87636	0	7.15726	1.05e-09	8.15e-07
chr8	144793630	144794430	Peakset116	5.89418	0	7.16616	1.09e-09	8.3e-07
chr12	56030659	56031459	Peakset117	5.59845	0	6.9628	1.09e-09	8.3e-07
chr11	64257463	64258263	Peakset118	7.11735	0.898794	5.49875	1.1e-09	8.34e-07
chr1	212626082	212626882	Peakset119	7.14507	0	7.97717	1.17e-09	8.78e-07
chr1	5482679	5483479	Peakset120	6.61177	0	7.63455	1.28e-09	9.5e-07
chr12	74902754	74903554	Peakset121	6.00715	0	7.22713	1.33e-09	9.8e-07
chr1	218518858	218519658	Peakset122	6.83268	0	5.97652	1.36e-09	9.91e-07
chr7	73300474	73301274	Peakset123	6.64935	0	7.6512	1.38e-09	1e-06
chr10	1517937	1518737	Peakset124	7.68311	0	7.69549	1.46e-09	1.05e-06
chr13	94106843	94107643	Peakset125	8.23005	0	8.60552	1.47e-09	1.05e-06
chr2	96728879	96729679	Peakset126	5.61402	0	6.95778	1.52e-09	1.08e-06
chr1	55145613	55146413	Peakset127	6.16256	0	7.32057	1.62e-09	1.14e-06
chr5	2008099	2008899	Peakset128	6.90699	0	7.79673	1.77e-09	1.23e-06
chr11	68933476	68934276	Peakset129	6.7131	0	7.6747	1.79e-09	1.24e-06
chr16	16214104	16214904	Peakset130	7.50778	0	8.15953	1.89e-09	1.29e-06
chr9	127615442	127616242	Peakset131	7.2689	0	8.01387	1.9e-09	1.29e-06
chr5	65891902	65892702	Peakset132	7.39932	0	8.08704	2.03e-09	1.36e-06
chr18	77644591	77645391	Peakset133	6.45974	0	7.50196	2.03e-09	1.36e-06
chr18	76299783	76300583	Peakset134	7.03769	0	7.86673	2.05e-09	1.36e-06
chr6	10838143	10838943	Peakset135	9.92873	4.96084	4.62396	2.05e-09	1.36e-06
chr3	177314471	177315271	Peakset136	4.72478	7.73296	-2.88713	2.07e-09	1.36e-06
chr20	19433231	19434031	Peakset137	5.88566	0	7.12401	2.12e-09	1.38e-06
chr4	77675453	77676253	Peakset138	6.54874	0	7.55742	2.15e-09	1.39e-06
chr10	132925231	132926031	Peakset139	6.84124	0	7.73841	2.21e-09	1.42e-06
chr4	13523998	13524798	Peakset140	7.12816	0	7.91333	2.3e-09	1.46e-06
chr19	35801151	35801951	Peakset141	6.55454	0.220722	5.51158	2.35e-09	1.49e-06
chr3	159481195	159481995	Peakset142	8.59455	1.74728	6.12752	2.41e-09	1.52e-06
chr5	149588691	149589491	Peakset143	6.48979	0.534108	5.34118	2.48e-09	1.54e-06
chr11	32850992	32851792	Peakset144	7.43013	0	8.08466	2.6e-09	1.61e-06
chr6	150246672	150247472	Peakset145	6.5689	0	7.55161	2.65e-09	1.61e-06
chr2	241735720	241736520	Peakset146	7.13243	0	7.30052	2.66e-09	1.61e-06
chr1	16393558	16394358	Peakset147	6.84983	0	6.14472	2.66e-09	1.61e-06
chr3	53853000	53853800	Peakset148	5.87058	0	7.09792	2.67e-09	1.61e-06
chr18	76166239	76167039	Peakset149	6.68517	0	7.62662	2.69e-09	1.61e-06
chr3	127202059	127202859	Peakset150	7.19029	0	7.33683	2.71e-09	1.61e-06
chr5	672897	673697	Peakset151	10.1626	4.62494	5.0949	2.81e-09	1.66e-06
chr3	48229202	48230002	Peakset152	7.41086	1.63474	5.30449	2.9e-09	1.7e-06
chr1	213092923	213093723	Peakset153	6.13148	0	7.26253	3.04e-09	1.77e-06
chr10	94449437	94450237	Peakset154	9.11276	3.67375	4.99403	3.11e-09	1.8e-06
chr8	736906	737706	Peakset155	6.35943	0	7.40902	3.13e-09	1.8e-06
chr11	71248824	71249624	Peakset156	6.0212	0	7.18864	3.16e-09	1.81e-06
chr19	39184565	39185365	Peakset157	6.66379	0	7.59831	3.26e-09	1.85e-06
chr2	110962055	110962855	Peakset158	7.87949	1.60819	5.59084	3.27e-09	1.85e-06
chr10	81864487	81865287	Peakset159	6.96989	0.388715	5.86732	3.44e-09	1.93e-06
chr16	84029176	84029976	Peakset160	6.59085	0	7.54803	3.48e-09	1.94e-06
chr19	13098382	13099182	Peakset161	5.74883	0	6.9985	3.55e-09	1.96e-06
chr3	13833980	13834780	Peakset162	6.66613	0	7.59193	3.64e-09	2e-06
chr8	145681553	145682353	Peakset163	6.23646	0	7.31859	3.66e-09	2e-06
chr1	4278119	4278919	Peakset164	6.5596	0	7.52205	3.77e-09	2.03e-06
chr20	3651767	3652567	Peakset165	6.48611	0	7.47306	3.78e-09	2.03e-06
chr20	34761293	34762093	Peakset166	5.96573	0	7.13999	3.79e-09	2.03e-06
chr1	3798965	3799765	Peakset167	7.4643	0	8.06923	3.84e-09	2.05e-06
chr7	1329390	1330190	Peakset168	6.55026	0	7.5127	3.88e-09	2.05e-06
chr10	133636710	133637510	Peakset169	7.315	0	6.41231	3.89e-09	2.05e-06
chr17	1027023	1027823	Peakset170	7.50197	2.23814	4.82072	4.15e-09	2.18e-06
chr8	41721911	41722711	Peakset171	6.59164	0	7.53543	4.21e-09	2.19e-06
chr19	2864581	2865381	Peakset172	6.56625	0	7.51572	4.31e-09	2.22e-06
chr3	32822152	32822952	Peakset173	6.37826	0	7.39721	4.34e-09	2.22e-06
chr22	18946382	18947182	Peakset174	7.50442	1.35823	5.44149	4.35e-09	2.22e-06
chr5	178618097	178618897	Peakset175	7.06959	0	7.82331	4.36e-09	2.22e-06
chr3	186079328	186080128	Peakset176	7.13261	0	7.86003	4.43e-09	2.24e-06
chr2	220378574	220379374	Peakset177	6.69686	0	7.59244	4.59e-09	2.31e-06
chr15	65713517	65714317	Peakset178	6.94275	0.483757	5.62352	4.7e-09	2.35e-06
chr3	53170846	53171646	Peakset179	5.96216	0	7.12711	4.73e-09	2.35e-06
chr18	45663020	45663820	Peakset180	7.2174	0	7.89951	4.97e-09	2.46e-06
chr19	51897824	51898624	Peakset181	6.30222	2.95601	3.16312	5.18e-09	2.55e-06
chr1	205911726	205912526	Peakset182	6.14272	0	7.23512	5.3e-09	2.59e-06
chr18	76389709	76390509	Peakset183	7.16441	0	7.86209	5.32e-09	2.59e-06
chr1	31354590	31355390	Peakset184	6.02105	0	7.15993	5.34e-09	2.59e-06
chr10	71411649	71412449	Peakset185	6.62901	0	7.53795	5.37e-09	2.59e-06
chr22	38723242	38724042	Peakset186	6.57824	0	7.50436	5.54e-09	2.66e-06
chr5	33641641	33642441	Peakset187	7.76678	2.19447	5.05838	5.58e-09	2.66e-06
chr3	38674302	38675102	Peakset188	6.15405	0	7.23625	5.64e-09	2.67e-06
chr17	58239105	58239905	Peakset189	6.26048	0	7.30409	5.66e-09	2.67e-06
chr13	111177174	111177974	Peakset190	7.1958	2.17111	4.63701	5.91e-09	2.78e-06
chr13	28534813	28535613	Peakset191	7.60359	0	8.10581	5.98e-09	2.79e-06
chr11	2289596	2290396	Peakset192	6.76796	0	7.61233	6.08e-09	2.82e-06
chr9	77501823	77502623	Peakset193	6.35468	0	7.35527	6.35e-09	2.92e-06
chr8	1617878	1618678	Peakset194	6.62631	0	6.41596	6.36e-09	2.92e-06
chr18	76398609	76399409	Peakset195	7.01929	0	7.75982	6.38e-09	2.92e-06
chr22	42784233	42785033	Peakset196	7.21103	1.06872	5.40992	6.44e-09	2.93e-06
chr19	46931648	46932448	Peakset197	5.8223	0	7.01363	6.57e-09	2.97e-06
chr5	149585465	149586265	Peakset198	5.68874	0	6.92302	6.71e-09	3e-06
chr8	143137473	143138273	Peakset199	6.56829	0	7.4835	6.73e-09	3e-06
chr4	6186470	6187270	Peakset200	7.07358	0	7.78818	6.75e-09	3e-06
chr17	1920659	1921459	Peakset201	6.0563	0	7.15996	6.75e-09	3e-06
chr1	228651673	228652473	Peakset202	6.27635	0	7.29731	6.87e-09	3.02e-06
chr12	110210854	110211654	Peakset203	5.8946	0	7.05513	6.87e-09	3.02e-06
chr1	21044186	21044986	Peakset204	6.76702	0	7.59646	7.17e-09	3.13e-06
chr5	159199998	159200798	Peakset205	7.81684	3.37453	4.16093	7.19e-09	3.13e-06
chr21	34408226	34409026	Peakset206	6.06236	0	7.15844	7.49e-09	3.23e-06
chr9	127182003	127182803	Peakset207	5.91786	0	7.06224	7.49e-09	3.23e-06
chr18	75890573	75891373	Peakset208	7.25982	1.54101	5.33694	7.54e-09	3.23e-06
chr7	98271148	98271948	Peakset209	7.07404	0	7.77694	7.58e-09	3.23e-06
chr11	61401696	61402496	Peakset210	5.52111	0	6.80106	7.66e-09	3.24e-06
chr9	139117135	139117935	Peakset211	6.53436	0	6.34522	7.67e-09	3.24e-06
chr2	1868558	1869358	Peakset212	6.2532	0	7.27623	7.7e-09	3.24e-06
chr17	46068605	46069405	Peakset213	6.56743	0	7.46947	7.78e-09	3.26e-06
chr22	48962977	48963777	Peakset214	6.73176	0	7.56956	7.83e-09	3.26e-06
chr15	40530996	40531796	Peakset215	9.03261	3.99747	4.65588	7.91e-09	3.26e-06
chr18	76539977	76540777	Peakset216	7.13399	0	7.80742	7.94e-09	3.26e-06
chr1	116088113	116088913	Peakset217	6.27548	0	7.28953	7.94e-09	3.26e-06
chr1	4660577	4661377	Peakset218	6.02874	0	7.13274	7.97e-09	3.26e-06
chr10	1704193	1704993	Peakset219	5.97186	0	7.09587	8.03e-09	3.27e-06
chr7	73416913	73417713	Peakset220	6.55131	0	6.25255	8.12e-09	3.28e-06
chr16	46654785	46655585	Peakset221	7.92564	4.12579	3.60196	8.14e-09	3.28e-06
chr10	79937859	79938659	Peakset222	5.922	0	7.06256	8.18e-09	3.29e-06
chr18	76169733	76170533	Peakset223	6.39681	0	7.36035	8.24e-09	3.29e-06
chr3	30935778	30936578	Peakset224	5.49019	0	6.77272	8.41e-09	3.35e-06
chr4	3486856	3487656	Peakset225	6.16827	0	7.2166	8.54e-09	3.39e-06
chr1	223840381	223841181	Peakset226	6.59949	0	7.48194	8.61e-09	3.4e-06
chr3	13894392	13895192	Peakset227	5.99448	0	7.10238	8.86e-09	3.48e-06
chr20	30423507	30424307	Peakset228	6.06254	0	7.14465	8.9e-09	3.48e-06
chr19	13720854	13721654	Peakset229	5.95998	0	7.07689	9.32e-09	3.63e-06
chr1	47677449	47678249	Peakset230	5.92258	0	7.05274	9.5e-09	3.68e-06
chr2	171673176	171673976	Peakset231	6.01945	0	7.11222	9.54e-09	3.68e-06
chr9	16870791	16871591	Peakset232	7.25623	0	7.85959	9.71e-09	3.73e-06
chr6	161792129	161792929	Peakset233	5.97616	0	7.08072	1.03e-08	3.93e-06
chr11	134429637	134430437	Peakset234	6.61038	0	7.47093	1.06e-08	4.05e-06
chr7	50491914	50492714	Peakset235	0.616158	5.94679	-4.85206	1.08e-08	4.09e-06
chr15	67134463	67135263	Peakset236	6.76482	0	7.5597	1.1e-08	4.15e-06
chr12	6803790	6804590	Peakset237	6.05382	0	7.12458	1.11e-08	4.19e-06
chr2	209119314	209120114	Peakset238	5.65903	0	6.86388	1.12e-08	4.21e-06
chr11	64305910	64306710	Peakset239	7.59282	2.26104	4.9227	1.14e-08	4.25e-06
chr22	42814376	42815176	Peakset240	6.03682	0	5.28367	1.19e-08	4.43e-06
chr17	71427387	71428187	Peakset241	6.41937	0.483757	5.18087	1.21e-08	4.46e-06
chr4	48018377	48019177	Peakset242	6.43868	0	7.35336	1.22e-08	4.49e-06
chr7	69427121	69427921	Peakset243	4.54711	7.19314	-2.55526	1.23e-08	4.49e-06
chr18	72208455	72209255	Peakset244	5.79277	0	6.95289	1.23e-08	4.49e-06
chr8	23236749	23237549	Peakset245	5.31662	0	6.63596	1.25e-08	4.53e-06
chr9	117301059	117301859	Peakset246	1.12397	6.82184	-5.13208	1.25e-08	4.53e-06
chr18	44526478	44527278	Peakset247	5.11366	0	6.50064	1.26e-08	4.55e-06
chr9	95667677	95668477	Peakset248	5.75306	0	6.92735	1.27e-08	4.57e-06
chr8	144631604	144632404	Peakset249	6.70832	0	5.9757	1.28e-08	4.59e-06
chr21	38378724	38379524	Peakset250	7.21683	0	7.80975	1.29e-08	4.59e-06
chr19	39172727	39173527	Peakset251	5.76454	0	6.92678	1.29e-08	4.59e-06
chr18	77932507	77933307	Peakset252	6.70411	0	7.50754	1.32e-08	4.66e-06
chr11	71211067	71211867	Peakset253	7.31628	0.483757	5.88091	1.32e-08	4.66e-06
chr18	75998432	75999232	Peakset254	6.9767	0	7.66595	1.35e-08	4.73e-06
chr4	84456887	84457687	Peakset255	7.14051	0	7.76051	1.35e-08	4.73e-06
chr5	150855635	150856435	Peakset256	2.33077	6.86326	-4.21015	1.36e-08	4.75e-06
chr7	155763391	155764191	Peakset257	2.19074	6.26753	-3.82211	1.41e-08	4.89e-06
chr20	60912258	60913058	Peakset258	6.30018	0	5.7713	1.43e-08	4.89e-06
chr21	46074061	46074861	Peakset259	6.74335	0	7.52493	1.43e-08	4.89e-06
chr16	760063	760863	Peakset260	6.48081	0	7.36815	1.43e-08	4.89e-06
chr9	2621194	2621994	Peakset261	7.52753	0	7.42123	1.43e-08	4.89e-06
chr12	71833401	71834201	Peakset262	6.78841	0	7.55009	1.45e-08	4.92e-06
chr19	52028577	52029377	Peakset263	5.93534	0	7.02879	1.48e-08	5.02e-06
chr22	44967711	44968511	Peakset264	5.99224	0	7.06681	1.49e-08	5.03e-06
chr3	27410331	27411131	Peakset265	7.08966	1.60819	4.91892	1.51e-08	5.1e-06
chr2	62732969	62733769	Peakset266	8.73175	3.55786	4.7539	1.52e-08	5.1e-06
chr19	694965	695765	Peakset267	6.78424	0	7.54171	1.54e-08	5.14e-06
chr20	62133263	62134063	Peakset268	6.8405	0	7.57452	1.56e-08	5.19e-06
chr9	136306159	136306959	Peakset269	6.932	0	7.62475	1.58e-08	5.23e-06
chr13	31228782	31229582	Peakset270	6.14593	0	7.15193	1.63e-08	5.37e-06
chr22	22282074	22282874	Peakset271	5.91855	0	7.0093	1.65e-08	5.44e-06
chr7	106183267	106184067	Peakset272	1.42995	5.95229	-4.25617	1.69e-08	5.55e-06
chr9	98534110	98534910	Peakset273	6.5035	0	6.76944	1.74e-08	5.67e-06
chr15	75446823	75447623	Peakset274	6.00815	0	7.06224	1.74e-08	5.67e-06
chr7	22766659	22767459	Peakset275	5.73412	0	6.88653	1.76e-08	5.69e-06
chr9	96856775	96857575	Peakset276	5.88482	0	6.98768	1.77e-08	5.7e-06
chr5	32522432	32523232	Peakset277	6.97856	0	7.64059	1.77e-08	5.7e-06
chr16	50875234	50876034	Peakset278	7.95089	0.706149	6.18385	1.79e-08	5.74e-06
chr12	50497706	50498506	Peakset279	5.70715	0	6.86653	1.85e-08	5.9e-06
chr14	21555229	21556029	Peakset280	9.48802	4.40505	4.66447	1.85e-08	5.9e-06
chr5	178737602	178738402	Peakset281	6.48112	0	7.34609	1.86e-08	5.91e-06
chr5	59874936	59875736	Peakset282	5.25319	0	6.56934	1.88e-08	5.94e-06
chr11	72364237	72365037	Peakset283	7.44043	0	6.91757	1.89e-08	5.96e-06
chr16	72961206	72962006	Peakset284	6.69162	0	7.46762	1.91e-08	5.99e-06
chr2	1812347	1813147	Peakset285	6.14027	0	7.13373	1.93e-08	6.04e-06
chr21	42558382	42559182	Peakset286	5.83869	0	6.94676	1.94e-08	6.04e-06
chrX	74144041	74144841	Peakset287	7.18798	0	7.74832	1.98e-08	6.15e-06
chr1	244731542	244732342	Peakset288	5.37293	0	6.65485	2.01e-08	6.2e-06
chr10	125978227	125979027	Peakset289	5.50209	0	6.72872	2.03e-08	6.2e-06
chr10	1549107	1549907	Peakset290	5.39452	0	6.66134	2.03e-08	6.2e-06
chr15	57626861	57627661	Peakset291	5.87188	0	6.96394	2.03e-08	6.2e-06
chr19	372928	373728	Peakset292	5.18	0	6.52134	2.03e-08	6.2e-06
chr12	104194087	104194887	Peakset293	6.37393	0	7.27233	2.05e-08	6.23e-06
chr8	143341423	143342223	Peakset294	6.20582	0	7.1695	2.06e-08	6.24e-06
chr19	2664041	2664841	Peakset295	5.63702	0	6.82019	2.07e-08	6.25e-06
chr11	63420174	63420974	Peakset296	5.32276	0	6.60737	2.09e-08	6.26e-06
chrX	153827724	153828524	Peakset297	6.20292	0	7.16559	2.09e-08	6.26e-06
chr11	8227714	8228514	Peakset298	6.91151	0	7.58635	2.11e-08	6.3e-06
chr20	45173989	45174789	Peakset299	7.79005	0	7.13345	2.13e-08	6.32e-06
chr11	126032979	126033779	Peakset300	5.69544	0	6.84899	2.13e-08	6.32e-06
chr17	21292674	21293474	Peakset301	6.60873	1.06872	4.88831	2.13e-08	6.32e-06
chr5	93954248	93955048	Peakset302	6.65019	2.07051	4.30905	2.17e-08	6.38e-06
chr17	78010043	78010843	Peakset303	9.3474	3.75111	5.07844	2.17e-08	6.38e-06
chr17	29754711	29755511	Peakset304	6.54397	0	6.29737	2.19e-08	6.41e-06
chr3	12800126	12800926	Peakset305	6.2108	0	7.16748	2.21e-08	6.46e-06
chr10	88704769	88705569	Peakset306	6.82264	0	7.52873	2.22e-08	6.48e-06
chr5	74861966	74862766	Peakset307	5.64937	0	6.81897	2.26e-08	6.57e-06
chr16	4784001	4784801	Peakset308	6.90964	0	7.57571	2.29e-08	6.64e-06
chr2	888446	889246	Peakset309	6.28119	0.483757	5.04756	2.3e-08	6.64e-06
chr4	4764917	4765717	Peakset310	5.6964	0	6.84371	2.34e-08	6.71e-06
chr3	12761182	12761982	Peakset311	6.53144	0.973678	5.02538	2.34e-08	6.71e-06
chr7	156720661	156721461	Peakset312	5.39399	0	6.64565	2.41e-08	6.84e-06
chr21	42598693	42599493	Peakset313	6.18606	0	7.1441	2.41e-08	6.84e-06
chr4	126236339	126237139	Peakset314	6.59392	0	7.39013	2.41e-08	6.84e-06
chr19	39743750	39744550	Peakset315	5.51342	0	6.72343	2.42e-08	6.84e-06
chr7	43152105	43152905	Peakset316	5.82411	0	14.3752	2.42e-08	6.84e-06
chr1	29142780	29143580	Peakset317	6.14576	0	7.12032	2.43e-08	6.85e-06
chr8	143157129	143157929	Peakset318	6.535	0	7.35151	2.51e-08	7.05e-06
chr20	47964276	47965076	Peakset319	7.26063	2.08915	4.71978	2.52e-08	7.05e-06
chr1	6172431	6173231	Peakset320	5.44566	0	6.6793	2.53e-08	7.06e-06
chr4	153926878	153927678	Peakset321	5.139	0	6.4826	2.55e-08	7.07e-06
chr20	3643501	3644301	Peakset322	5.76696	0	6.8784	2.56e-08	7.08e-06
chr16	86072096	86072896	Peakset323	6.45354	0	7.30006	2.57e-08	7.08e-06
chr12	111747861	111748661	Peakset324	6.48172	0	7.31529	2.58e-08	7.09e-06
chr11	3519779	3520579	Peakset325	6.3722	0	6.65648	2.58e-08	7.09e-06
chr6	36720014	36720814	Peakset326	5.34629	0	6.61528	2.62e-08	7.17e-06
chr12	7828343	7829143	Peakset327	6.78518	0	7.48989	2.68e-08	7.31e-06
chr22	22006083	22006883	Peakset328	7.43396	3.26922	3.87192	2.73e-08	7.43e-06
chr11	71237946	71238746	Peakset329	5.4169	0	6.65932	2.74e-08	7.43e-06
chr11	118097242	118098042	Peakset330	3.40401	6.51384	-2.94559	2.78e-08	7.5e-06
chr10	134005867	134006667	Peakset331	5.21218	0	6.51616	2.85e-08	7.67e-06
chr8	21881391	21882191	Peakset332	7.00827	0.706149	5.46394	2.89e-08	7.75e-06
chr11	2792898	2793698	Peakset333	5.79042	0	6.88662	2.9e-08	7.75e-06
chr13	45991758	45992558	Peakset334	8.22764	2.72905	4.95879	2.91e-08	7.77e-06
chr10	134315251	134316051	Peakset335	6.75313	0	7.46205	2.93e-08	7.79e-06
chr7	50966328	50967128	Peakset336	7.3149	0	6.48234	2.93e-08	7.79e-06
chr7	128027112	128027912	Peakset337	5.11634	0	6.45111	2.97e-08	7.86e-06
chr18	76527572	76528372	Peakset338	6.22107	0	7.14855	3e-08	7.91e-06
chr15	86622688	86623488	Peakset339	6.2352	0	7.15651	3.01e-08	7.92e-06
chr19	41627185	41627985	Peakset340	7.5394	1.13547	5.64166	3.02e-08	7.93e-06
chr3	69895216	69896016	Peakset341	0	4.97571	-6.08215	3.05e-08	7.98e-06
chr10	124316863	124317663	Peakset342	6.60369	0	7.3707	3.11e-08	8.12e-06
chr4	11253645	11254445	Peakset343	2.96237	6.08901	-2.97424	3.15e-08	8.18e-06
chr6	31830748	31831548	Peakset344	8.418	3.84094	4.23029	3.16e-08	8.18e-06
chr1	86042147	86042947	Peakset345	7.26425	0.220722	5.9784	3.18e-08	8.23e-06
chr4	1148525	1149325	Peakset346	4.79042	0	6.23547	3.21e-08	8.27e-06
chr7	73973799	73974599	Peakset347	6.71756	1.06872	4.96782	3.22e-08	8.27e-06
chr5	127074986	127075786	Peakset348	6.35802	0	7.22399	3.27e-08	8.36e-06
chr2	130680448	130681248	Peakset349	5.11059	0	6.44389	3.27e-08	8.36e-06
chr19	6590360	6591160	Peakset350	5.9602	0	6.97937	3.38e-08	8.62e-06
chr10	1468596	1469396	Peakset351	6.13783	0	7.08695	3.4e-08	8.63e-06
chr8	143110936	143111736	Peakset352	6.60852	0	7.36458	3.41e-08	8.63e-06
chr14	78348540	78349340	Peakset353	5.51955	0	6.70135	3.43e-08	8.67e-06
chr7	43504939	43505739	Peakset354	6.02901	0	7.0192	3.46e-08	8.72e-06
chr14	52734083	52734883	Peakset355	7.2473	0	7.72078	3.48e-08	8.74e-06
chr6	100676669	100677469	Peakset356	7.05868	1.53163	5.08873	3.49e-08	8.74e-06
chr1	145713608	145714408	Peakset357	6.03182	0	7.01854	3.53e-08	8.81e-06
chr11	61690357	61691157	Peakset358	5.48518	0	6.67923	3.54e-08	8.81e-06
chr12	8810784	8811584	Peakset359	0.190506	5.73352	-4.89177	3.55e-08	8.82e-06
chr20	60436280	60437080	Peakset360	6.73127	0	7.43031	3.57e-08	8.85e-06
chr12	132336846	132337646	Peakset361	7.33026	0	6.80156	3.59e-08	8.88e-06
chr1	95186145	95186945	Peakset362	6.81447	0.973678	5.22652	3.61e-08	8.89e-06
chr13	25321595	25322395	Peakset363	7.38396	0	7.79067	3.62e-08	8.89e-06
chr19	35158038	35158838	Peakset364	6.83762	2.27942	4.16078	3.64e-08	8.9e-06
chr14	106052690	106053490	Peakset365	6.02529	0	7.01383	3.64e-08	8.9e-06
chr14	70025617	70026417	Peakset366	6.40786	0	7.24058	3.66e-08	8.9e-06
chr9	136733810	136734610	Peakset367	5.97651	0	6.98215	3.67e-08	8.9e-06
chr7	155181240	155182040	Peakset368	5.58866	0	6.74245	3.68e-08	8.9e-06
chr7	157070287	157071087	Peakset369	6.77453	0.706149	5.27453	3.69e-08	8.9e-06
chr6	36355184	36355984	Peakset370	6.99095	0.541011	5.86683	3.7e-08	8.91e-06
chr11	61717277	61718077	Peakset371	5.46408	0	6.66562	3.75e-08	8.98e-06
chr2	9785973	9786773	Peakset372	5.47285	0	6.66584	3.75e-08	8.98e-06
chr10	49731581	49732381	Peakset373	5.62414	0	13.6531	3.76e-08	8.98e-06
chr20	48522625	48523425	Peakset374	5.50908	0	13.7044	3.77e-08	8.98e-06
chr9	128907731	128908531	Peakset375	5.6909	0	6.80167	3.78e-08	8.98e-06
chr7	27879841	27880641	Peakset376	5.43052	0	6.63524	3.79e-08	8.98e-06
chr6	159590149	159590949	Peakset377	5.18772	0	13.4134	3.82e-08	9.02e-06
chr3	37185457	37186257	Peakset378	5.54534	0	6.70979	3.83e-08	9.02e-06
chr20	47934697	47935497	Peakset379	7.39983	0.220722	6.06812	3.83e-08	9.02e-06
chr11	68746281	68747081	Peakset380	5.47229	0	6.66323	3.86e-08	9.05e-06
chr1	91966342	91967142	Peakset381	7.29265	3.59967	3.51771	3.89e-08	9.1e-06
chr1	228633247	228634047	Peakset382	6.28249	0	7.15914	3.91e-08	9.11e-06
chr2	85981278	85982078	Peakset383	7.26778	0	7.17727	3.93e-08	9.11e-06
chr8	713312	714112	Peakset384	5.74605	0	6.83689	3.93e-08	9.11e-06
chr22	50550754	50551554	Peakset385	6.48175	0	7.27805	3.93e-08	9.11e-06
chr2	98377399	98378199	Peakset386	6.34169	0	7.19539	3.99e-08	9.2e-06
chr9	100851322	100852122	Peakset387	0	5.36809	-5.19283	3.99e-08	9.2e-06
chr8	54569934	54570734	Peakset388	8.23228	1.57785	5.77631	4.01e-08	9.21e-06
chr14	101309973	101310773	Peakset389	5.58062	0	6.72878	4.03e-08	9.23e-06
chr1	4369496	4370296	Peakset390	6.38794	0	6.6305	4.09e-08	9.34e-06
chr2	1610606	1611406	Peakset391	5.33795	0	6.57526	4.14e-08	9.44e-06
chr1	4674925	4675725	Peakset392	5.98995	0	6.98119	4.16e-08	9.44e-06
chr17	49409749	49410549	Peakset393	5.29687	0	6.54607	4.16e-08	9.44e-06
chr1	146556029	146556829	Peakset394	7.32154	2.66734	4.26682	4.18e-08	9.46e-06
chr9	35079529	35080329	Peakset395	7.03799	3.56393	3.29471	4.19e-08	9.46e-06
chr1	12375593	12376393	Peakset396	0	4.79806	-5.94381	4.22e-08	9.5e-06
chr2	242088905	242089705	Peakset397	7.68565	1.22072	5.60576	4.24e-08	9.53e-06
chr11	118958409	118959209	Peakset398	5.74847	0	6.83291	4.29e-08	9.6e-06
chr16	88366733	88367533	Peakset399	6.42656	0	7.23607	4.34e-08	9.71e-06
chr8	67874675	67875475	Peakset400	6.46702	0	7.25859	4.36e-08	9.73e-06
chr8	47829314	47830114	Peakset401	7.87682	1.00606	5.93531	4.44e-08	9.87e-06
chr17	21251723	21252523	Peakset402	6.34815	0	7.18916	4.49e-08	9.97e-06
chr1	27396672	27397472	Peakset403	5.3636	0	6.58438	4.55e-08	1.01e-05
chr5	154966188	154966988	Peakset404	5.38474	0	13.422	4.57e-08	1.01e-05
chr20	60096801	60097601	Peakset405	6.69743	0	7.3846	4.65e-08	1.02e-05
chr8	22084922	22085722	Peakset406	7.32858	0	7.73148	4.66e-08	1.02e-05
chr5	73047876	73048676	Peakset407	6.31573	1.46324	4.42026	4.7e-08	1.03e-05
chr19	35809948	35810748	Peakset408	5.52229	0	6.68303	4.7e-08	1.03e-05
chr13	27268414	27269214	Peakset409	5.94646	0	6.94191	4.8e-08	1.05e-05
chr2	1787571	1788371	Peakset410	6.56508	0	6.16188	4.84e-08	1.05e-05
chr7	150904634	150905434	Peakset411	7.12075	2.24907	4.46467	4.91e-08	1.07e-05
chr7	158323761	158324561	Peakset412	6.07648	0	7.01647	5.05e-08	1.09e-05
chr20	50720533	50721333	Peakset413	5.83739	0	6.87034	5.06e-08	1.09e-05
chr13	113660197	113660997	Peakset414	6.55597	0	7.29442	5.1e-08	1.09e-05
chr19	11200026	11200826	Peakset415	9.11268	5.34881	3.53659	5.11e-08	1.09e-05
chr17	1968207	1969007	Peakset416	5.31422	0	6.5396	5.11e-08	1.09e-05
chrX	152095100	152095900	Peakset417	5.23327	0	6.48644	5.21e-08	1.11e-05
chr12	52698371	52699171	Peakset418	4.82101	0	6.22281	5.29e-08	1.13e-05
chr15	63705498	63706298	Peakset419	2.60199	6.47999	-3.60992	5.3e-08	1.13e-05
chr7	43495278	43496078	Peakset420	5.42949	0	6.61233	5.36e-08	1.14e-05
chr12	57588621	57589421	Peakset421	5.45489	0	6.63041	5.39e-08	1.14e-05
chr5	4615295	4616095	Peakset422	6.02615	0	6.98449	5.41e-08	1.14e-05
chr11	77300334	77301134	Peakset423	7.33488	0.706149	5.68697	5.44e-08	1.15e-05
chr20	24789408	24790208	Peakset424	6.80538	0.898794	5.14961	5.52e-08	1.16e-05
chr5	78014258	78015058	Peakset425	4.25712	8.14475	-3.63548	5.54e-08	1.16e-05
chr11	71276561	71277361	Peakset426	5.31022	0	6.53465	5.56e-08	1.16e-05
chr10	110225776	110226576	Peakset427	6.11769	0	13.134	5.58e-08	1.16e-05
chr3	120277169	120277969	Peakset428	7.84248	3.91299	3.68133	5.59e-08	1.16e-05
chr18	76426585	76427385	Peakset429	5.93528	0	6.92288	5.61e-08	1.17e-05
chr22	41592989	41593789	Peakset430	7.17299	2.09445	4.62878	5.68e-08	1.18e-05
chr11	69822520	69823320	Peakset431	6.32194	0	7.15117	5.68e-08	1.18e-05
chr9	130468492	130469292	Peakset432	6.92384	1.80568	4.56783	5.7e-08	1.18e-05
chr12	92270279	92271079	Peakset433	3.83176	7.11141	-3.10265	5.73e-08	1.18e-05
chr5	10441803	10442603	Peakset434	8.08766	1.86388	5.46208	5.76e-08	1.18e-05
chr8	143173241	143174041	Peakset435	5.92358	0	6.91236	5.78e-08	1.18e-05
chr3	194916081	194916881	Peakset436	5.95378	0.755362	4.90093	5.79e-08	1.18e-05
chr2	239413383	239414183	Peakset437	6.12927	0	7.03414	5.87e-08	1.2e-05
chr12	54698802	54699602	Peakset438	6.65802	0	5.71698	5.9e-08	1.2e-05
chr14	98069958	98070758	Peakset439	4.61655	7.65864	-2.9	5.95e-08	1.21e-05
chr11	71107714	71108514	Peakset440	6.60065	0	7.30444	5.96e-08	1.21e-05
chr2	121256131	121256931	Peakset441	5.77589	0	6.81987	5.97e-08	1.21e-05
chr19	11750444	11751244	Peakset442	6.50627	1.94901	4.31843	5.97e-08	1.21e-05
chr8	82680325	82681125	Peakset443	5.38618	0	6.58108	6.03e-08	1.21e-05
chrX	39547758	39548558	Peakset444	7.88449	2.95182	4.52346	6.08e-08	1.22e-05
chr12	110803816	110804616	Peakset445	6.42387	0	7.20123	6.16e-08	1.23e-05
chr21	46185759	46186559	Peakset446	6.17636	0	7.05736	6.17e-08	1.23e-05
chr8	67089291	67090091	Peakset447	6.24188	0	7.09187	6.18e-08	1.23e-05
chr10	50954865	50955665	Peakset448	6.50212	0	7.24514	6.2e-08	1.23e-05
chr11	35351838	35352638	Peakset449	3.34291	6.22247	-2.74143	6.23e-08	1.24e-05
chr11	71259036	71259836	Peakset450	5.32777	0	6.53858	6.3e-08	1.25e-05
chr20	59445243	59446043	Peakset451	5.75952	0	6.80633	6.32e-08	1.25e-05
chr19	34286516	34287316	Peakset452	7.53364	0	7.80143	6.33e-08	1.25e-05
chr11	134594879	134595679	Peakset453	6.9499	0	7.49177	6.34e-08	1.25e-05
chr17	74136835	74137635	Peakset454	8.31514	3.52296	4.38933	6.35e-08	1.25e-05
chr21	42539617	42540417	Peakset455	8.43953	2.7965	5.09133	6.44e-08	1.26e-05
chr9	90691204	90692004	Peakset456	7.0162	0.706149	5.44094	6.63e-08	1.3e-05
chr18	77937953	77938753	Peakset457	6.45248	0	7.20795	6.7e-08	1.31e-05
chr1	246690658	246691458	Peakset458	5.41759	0	6.58943	6.76e-08	1.32e-05
chr6	166750494	166751294	Peakset459	5.7451	0.388715	4.84283	6.84e-08	1.33e-05
chr18	24215991	24216791	Peakset460	5.23452	0	6.47192	6.89e-08	1.34e-05
chr6	5996550	5997350	Peakset461	7.2551	1.91788	4.76664	6.9e-08	1.34e-05
chr1	22230669	22231469	Peakset462	6.9051	0	7.45751	6.92e-08	1.34e-05
chr14	73708157	73708957	Peakset463	5.45434	0	6.60581	6.97e-08	1.34e-05
chr1	5450008	5450808	Peakset464	5.67252	0	6.74675	6.99e-08	1.34e-05
chr8	139847193	139847993	Peakset465	6.61517	0	7.29579	7e-08	1.34e-05
chr1	36662668	36663468	Peakset466	5.68449	0	6.75403	7.02e-08	1.34e-05
chr1	51781109	51781909	Peakset467	5.74541	0	6.78583	7.06e-08	1.35e-05
chr21	38918970	38919770	Peakset468	7.28716	0.388715	5.95305	7.12e-08	1.36e-05
chr11	19262572	19263372	Peakset469	7.33188	1.91332	4.857	7.23e-08	1.37e-05
chr4	1075837	1076637	Peakset470	6.62559	0	7.29793	7.26e-08	1.38e-05
chr22	44550873	44551673	Peakset471	5.50592	0	6.63607	7.29e-08	1.38e-05
chr5	37834423	37835223	Peakset472	6.74773	0	7.36283	7.41e-08	1.4e-05
chr5	10601253	10602053	Peakset473	5.8895	0	6.86961	7.44e-08	1.4e-05
chr9	139551587	139552387	Peakset474	5.90265	0	6.87867	7.48e-08	1.41e-05
chr14	65225295	65226095	Peakset475	5.74866	0	6.78624	7.54e-08	1.41e-05
chr20	60340474	60341274	Peakset476	7.04765	0	7.52476	7.55e-08	1.41e-05
chr17	72517672	72518472	Peakset477	5.60973	0	6.7008	7.56e-08	1.41e-05
chr2	130131598	130132398	Peakset478	5.10229	0	6.38375	7.59e-08	1.42e-05
chr7	5273936	5274736	Peakset479	5.72123	0	6.76511	7.69e-08	1.43e-05
chr11	95179014	95179814	Peakset480	5.71196	0	6.76078	7.7e-08	1.43e-05
chr14	102667783	102668583	Peakset481	5.8866	0	5.76049	7.76e-08	1.44e-05
chr5	159413660	159414460	Peakset482	7.71982	3.14256	4.23603	7.81e-08	1.44e-05
chr5	37665688	37666488	Peakset483	6.3273	0	6.54454	7.81e-08	1.44e-05
chr4	8021576	8022376	Peakset484	5.90621	0	6.87663	7.82e-08	1.44e-05
chr2	38303990	38304790	Peakset485	6.97373	0	7.4797	7.88e-08	1.45e-05
chr22	23916752	23917552	Peakset486	6.53496	0	6.22294	7.89e-08	1.45e-05
chr9	88215775	88216575	Peakset487	6.20011	0.483757	4.95313	7.9e-08	1.45e-05
chr12	111749362	111750162	Peakset488	5.40621	0	6.56193	7.94e-08	1.45e-05
chr15	43568439	43569239	Peakset489	5.28897	0	6.4983	7.95e-08	1.45e-05
chr1	4814736	4815536	Peakset490	5.88803	0	6.86348	8.08e-08	1.47e-05
chr2	233736124	233736924	Peakset491	6.98029	0	7.48049	8.09e-08	1.47e-05
chr17	77409566	77410366	Peakset492	5.12002	0	6.38477	8.11e-08	1.47e-05
chr22	37296074	37296874	Peakset493	6.85163	0	7.40839	8.28e-08	1.49e-05
chr16	58004845	58005645	Peakset494	5.35098	0	6.53202	8.28e-08	1.49e-05
chr12	48398091	48398891	Peakset495	6.35414	0	7.13115	8.29e-08	1.49e-05
chr6	19804828	19805628	Peakset496	6.67294	0	7.30941	8.32e-08	1.5e-05
chr16	69121003	69121803	Peakset497	5.65076	0	6.71772	8.39e-08	1.51e-05
chr5	107286376	107287176	Peakset498	2.02523	6.20239	-4.0065	8.42e-08	1.51e-05
chr6	151064162	151064962	Peakset499	0	4.92802	-6.14061	8.53e-08	1.52e-05
chr10	72727224	72728024	Peakset500	4.86239	0	6.21075	8.56e-08	1.53e-05
chr9	134503306	134504106	Peakset501	6.74853	0	6.79984	8.58e-08	1.53e-05
chr19	6236251	6237051	Peakset502	6.52541	0	7.22337	8.6e-08	1.53e-05
chr15	79012135	79012935	Peakset503	5.25267	0	6.46979	8.65e-08	1.53e-05
chr21	47512890	47513690	Peakset504	6.00048	0	6.9228	8.66e-08	1.53e-05
chr1	15573991	15574791	Peakset505	6.83854	0.973678	5.20977	8.74e-08	1.54e-05
chr16	4296256	4297056	Peakset506	5.94138	0.898794	4.42297	8.82e-08	1.55e-05
chr22	46816640	46817440	Peakset507	6.42211	2.32411	3.83721	8.87e-08	1.56e-05
chr13	99604114	99604914	Peakset508	0	4.7946	-5.58324	8.91e-08	1.56e-05
chr4	184486809	184487609	Peakset509	5.411	0	6.56626	8.92e-08	1.56e-05
chr11	114649538	114650338	Peakset510	6.22664	0	7.05177	8.94e-08	1.56e-05
chr11	70350136	70350936	Peakset511	6.8522	0	7.39957	9.03e-08	1.57e-05
chr11	68847314	68848114	Peakset512	6.56571	0	7.2412	9.06e-08	1.58e-05
chr22	47409225	47410025	Peakset513	6.15181	0	7.00616	9.09e-08	1.58e-05
chr15	69010538	69011338	Peakset514	5.25986	0	6.46796	9.16e-08	1.59e-05
chr18	908809	909609	Peakset515	6.41071	0	12.4478	9.2e-08	1.59e-05
chr19	39432638	39433438	Peakset516	5.11313	0	6.37266	9.33e-08	1.61e-05
chr3	196239274	196240074	Peakset517	7.17863	0	7.56773	9.36e-08	1.61e-05
chr19	50922338	50923138	Peakset518	5.45253	0	6.58508	9.4e-08	1.62e-05
chr7	43341817	43342617	Peakset519	5.13222	0	6.3824	9.46e-08	1.62e-05
chr2	20409703	20410503	Peakset520	6.19954	0	7.03087	9.47e-08	1.62e-05
chr10	2665695	2666495	Peakset521	6.06082	0	6.94816	9.59e-08	1.64e-05
chr2	131576635	131577435	Peakset522	6.68383	0	7.29926	9.61e-08	1.64e-05
chr11	31892389	31893189	Peakset523	5.40662	0	6.55567	9.62e-08	1.64e-05
chr9	135859318	135860118	Peakset524	6.21254	0	7.03544	9.66e-08	1.64e-05
chr16	75589570	75590370	Peakset525	7.68303	1.06872	5.67135	9.69e-08	1.65e-05
chr1	1891439	1892239	Peakset526	4.91825	0	6.24912	9.78e-08	1.66e-05
chr1	84112176	84112976	Peakset527	0	4.88465	-5.05739	9.82e-08	1.66e-05
chr3	177461934	177462734	Peakset528	2.25031	6.08409	-3.59205	9.95e-08	1.68e-05
chr5	107242634	107243434	Peakset529	0	5.07028	-5.28231	9.96e-08	1.68e-05
chr16	67424985	67425785	Peakset530	5.18646	0	6.4152	9.98e-08	1.68e-05
chr20	62085627	62086427	Peakset531	6.22971	0	7.04251	9.98e-08	1.68e-05
chr3	128173401	128174201	Peakset532	4.85772	0	6.20467	1.01e-07	1.69e-05
chr12	56842640	56843440	Peakset533	5.48787	0.388715	4.62657	1.01e-07	1.69e-05
chr19	12612344	12613144	Peakset534	5.92885	0	6.86281	1.03e-07	1.72e-05
chr6	166365520	166366320	Peakset535	5.82217	0	6.80141	1.03e-07	1.72e-05
chr19	30722151	30722951	Peakset536	5.66721	0	6.70537	1.04e-07	1.72e-05
chr18	44291387	44292187	Peakset537	5.4257	0	6.56729	1.04e-07	1.72e-05
chr3	97690827	97691627	Peakset538	6.79042	1.98811	4.3303	1.04e-07	1.73e-05
chr11	66827164	66827964	Peakset539	5.7175	0	6.73947	1.05e-07	1.74e-05
chr20	4645509	4646309	Peakset540	6.61112	1.22387	4.80973	1.06e-07	1.74e-05
chr17	27304234	27305034	Peakset541	5.98888	0	6.89707	1.06e-07	1.74e-05
chr15	102182092	102182892	Peakset542	5.70748	0	6.72937	1.06e-07	1.74e-05
chr19	55727821	55728621	Peakset543	6.52306	0	6.19743	1.06e-07	1.75e-05
chr20	24838414	24839214	Peakset544	5.15678	0	6.39303	1.07e-07	1.75e-05
chr7	142728928	142729728	Peakset545	5.42534	0	6.56087	1.07e-07	1.75e-05
chr10	133570510	133571310	Peakset546	6.45293	0	7.15981	1.07e-07	1.76e-05
chr9	133710332	133711132	Peakset547	7.17374	3.58304	3.38531	1.08e-07	1.76e-05
chr22	18914150	18914950	Peakset548	6.43597	0	7.1499	1.09e-07	1.76e-05
chr10	50854334	50855134	Peakset549	5.90931	0	6.84955	1.09e-07	1.76e-05
chr1	111036917	111037717	Peakset550	5.18218	0	6.40824	1.09e-07	1.76e-05
chr20	59962446	59963246	Peakset551	5.55244	0	6.63473	1.09e-07	1.76e-05
chr17	6580467	6581267	Peakset552	5.16204	0	6.3919	1.1e-07	1.76e-05
chr3	126256370	126257170	Peakset553	5.86539	0	6.8215	1.1e-07	1.76e-05
chr15	42380507	42381307	Peakset554	5.68077	0	6.7097	1.1e-07	1.76e-05
chr1	247465871	247466671	Peakset555	0.762021	6.21752	-4.94152	1.1e-07	1.76e-05
chr22	39350273	39351073	Peakset556	4.89199	0	6.21246	1.12e-07	1.8e-05
chr11	70310334	70311134	Peakset557	6.7291	0	7.30759	1.12e-07	1.8e-05
chr5	173852116	173852916	Peakset558	5.41048	0	6.54435	1.13e-07	1.81e-05
chr10	79470704	79471504	Peakset559	5.45846	0	6.57354	1.14e-07	1.81e-05
chr16	54407974	54408774	Peakset560	5.56241	0	6.6374	1.14e-07	1.81e-05
chr10	72544718	72545518	Peakset561	7.13184	0	6.99198	1.14e-07	1.81e-05
chr2	130574314	130575114	Peakset562	5.82729	0	6.79591	1.14e-07	1.81e-05
chr16	57880075	57880875	Peakset563	6.43672	0.483757	5.12813	1.15e-07	1.81e-05
chr2	45302585	45303385	Peakset564	5.00409	0	6.29282	1.15e-07	1.82e-05
chr16	86698452	86699252	Peakset565	6.53419	0	7.19831	1.16e-07	1.82e-05
chr1	3691970	3692770	Peakset566	5.56733	0	6.63778	1.16e-07	1.83e-05
chr5	173954998	173955798	Peakset567	5.0463	0	6.31517	1.16e-07	1.83e-05
chr22	18982308	18983108	Peakset568	5.56918	0	6.63702	1.17e-07	1.84e-05
chr6	35386703	35387503	Peakset569	3.93407	6.73346	-2.64946	1.18e-07	1.85e-05
chr5	178223801	178224601	Peakset570	5.64326	0	6.68269	1.19e-07	1.86e-05
chr17	70973664	70974464	Peakset571	5.71235	0	6.7227	1.2e-07	1.87e-05
chr19	55884545	55885345	Peakset572	5.10471	0	6.34579	1.21e-07	1.88e-05
chr3	140846288	140847088	Peakset573	5.60387	0	6.65517	1.21e-07	1.88e-05
chr1	223689128	223689928	Peakset574	6.81094	1.10714	5.14058	1.21e-07	1.88e-05
chr1	15162697	15163497	Peakset575	5.79482	1.27798	4.38636	1.22e-07	1.9e-05
chr12	51373577	51374377	Peakset576	0	5.28993	-5.90217	1.23e-07	1.9e-05
chr7	158222983	158223783	Peakset577	5.58275	0	6.64085	1.23e-07	1.9e-05
chr17	63684269	63685069	Peakset578	0	4.80057	-5.59449	1.23e-07	1.9e-05
chr12	57560657	57561457	Peakset579	6.0751	0.220722	5.0253	1.25e-07	1.92e-05
chr11	71293301	71294101	Peakset580	5.47646	0	6.57565	1.25e-07	1.92e-05
chr10	126014269	126015069	Peakset581	5.90107	0	6.82979	1.25e-07	1.92e-05
chr12	132166466	132167266	Peakset582	5.19122	0	6.40181	1.27e-07	1.94e-05
chr11	46281736	46282536	Peakset583	6.67398	0.787171	5.11924	1.27e-07	1.94e-05
chr9	124320281	124321081	Peakset584	6.07578	0	6.35485	1.28e-07	1.95e-05
chr19	14153270	14154070	Peakset585	7.01328	2.19505	4.37954	1.28e-07	1.95e-05
chr1	110358930	110359730	Peakset586	5.32738	0	6.48443	1.28e-07	1.95e-05
chr16	87812248	87813048	Peakset587	8.48021	5.22795	3.07731	1.28e-07	1.95e-05
chr11	70086384	70087184	Peakset588	5.57908	0	6.63611	1.29e-07	1.95e-05
chr11	126301382	126302182	Peakset589	6.63047	0	7.23869	1.29e-07	1.95e-05
chr16	54628704	54629504	Peakset590	5.29374	0	6.45967	1.29e-07	1.95e-05
chr14	21439168	21439968	Peakset591	5.15884	0	6.37584	1.31e-07	1.97e-05
chr22	31257318	31258118	Peakset592	5.78444	0	6.7542	1.33e-07	2e-05
chr13	76418305	76419105	Peakset593	0	4.90733	-6.09678	1.34e-07	2.02e-05
chr3	66023397	66024197	Peakset594	6.66434	0	7.25234	1.35e-07	2.02e-05
chr13	21497914	21498714	Peakset595	6.77374	0	5.76499	1.35e-07	2.02e-05
chr1	36549435	36550235	Peakset596	8.83313	2.42236	5.55916	1.36e-07	2.04e-05
chr13	27580224	27581024	Peakset597	5.69798	0	6.70167	1.37e-07	2.04e-05
chr11	1146059	1146859	Peakset598	6.37799	0	7.09289	1.37e-07	2.04e-05
chr1	10853545	10854345	Peakset599	6.54597	0	7.18392	1.37e-07	2.05e-05
chr5	5183142	5183942	Peakset600	5.51464	0	6.5944	1.38e-07	2.05e-05
chr18	77343991	77344791	Peakset601	5.38351	0	6.51382	1.38e-07	2.05e-05
chr20	61521908	61522708	Peakset602	5.27581	0	6.44528	1.39e-07	2.05e-05
chr3	117863348	117864148	Peakset603	6.22412	0	7.00555	1.39e-07	2.06e-05
chr19	35739186	35739986	Peakset604	6.54511	0	7.18275	1.39e-07	2.06e-05
chr10	1452255	1453055	Peakset605	5.78023	0	6.75184	1.4e-07	2.06e-05
chr16	58133497	58134297	Peakset606	4.83363	0	6.16603	1.4e-07	2.06e-05
chr3	42003018	42003818	Peakset607	8.51961	4.12423	4.06102	1.4e-07	2.06e-05
chr17	81080704	81081504	Peakset608	5.49471	0	6.57698	1.41e-07	2.06e-05
chr2	233022253	233023053	Peakset609	1.32229	5.18415	-3.59493	1.41e-07	2.06e-05
chr1	67896134	67896934	Peakset610	8.48909	5.00717	3.27232	1.41e-07	2.06e-05
chr2	114009126	114009926	Peakset611	4.37671	6.96965	-2.4805	1.41e-07	2.06e-05
chr21	46451388	46452188	Peakset612	6.63439	0	7.22971	1.42e-07	2.06e-05
chr6	90660777	90661577	Peakset613	5.84355	0	6.78103	1.43e-07	2.07e-05
chr18	76533415	76534215	Peakset614	5.61317	0	6.64812	1.43e-07	2.08e-05
chr2	218807091	218807891	Peakset615	5.35332	0	6.49169	1.44e-07	2.08e-05
chr10	1464527	1465327	Peakset616	5.03257	0	6.28618	1.44e-07	2.08e-05
chr13	43171849	43172649	Peakset617	0.016289	5.08456	-4.67183	1.44e-07	2.08e-05
chr9	116060818	116061618	Peakset618	4.60455	0	6.00961	1.44e-07	2.08e-05
chr22	21986859	21987659	Peakset619	5.72508	0	6.11997	1.45e-07	2.09e-05
chr9	136111560	136112360	Peakset620	5.24298	0	6.42202	1.46e-07	2.09e-05
chr17	9371806	9372606	Peakset621	5.08873	0	6.32543	1.46e-07	2.1e-05
chr15	75018194	75018994	Peakset622	6.42092	0	7.10809	1.47e-07	2.1e-05
chr10	131378298	131379098	Peakset623	7.45767	1.78717	4.99568	1.47e-07	2.11e-05
chr1	95582552	95583352	Peakset624	7.1051	0	7.47236	1.48e-07	2.11e-05
chr16	84076291	84077091	Peakset625	5.22853	0	6.41152	1.48e-07	2.12e-05
chr18	45764920	45765720	Peakset626	4.87122	0	6.18238	1.5e-07	2.14e-05
chr17	39483217	39484017	Peakset627	7.16154	0.541011	5.88199	1.5e-07	2.14e-05
chrY	16636163	16636963	Peakset628	4.53263	0	11.8156	1.51e-07	2.14e-05
chr1	2805062	2805862	Peakset629	6.56348	0	7.18388	1.51e-07	2.14e-05
chr5	79783697	79784497	Peakset630	7.54423	3.19585	4.00669	1.51e-07	2.14e-05
chr9	98810381	98811181	Peakset631	5.69017	0	6.68732	1.51e-07	2.14e-05
chr4	187698993	187699793	Peakset632	5.33991	0	6.47938	1.52e-07	2.14e-05
chr1	98519081	98519881	Peakset633	6.61379	0	7.20975	1.53e-07	2.15e-05
chr6	41888910	41889710	Peakset634	6.61911	3.12793	3.31063	1.53e-07	2.15e-05
chr1	4402280	4403080	Peakset635	5.87274	0	6.7951	1.54e-07	2.16e-05
chr7	7031135	7031935	Peakset636	6.88809	2.6458	3.95243	1.54e-07	2.16e-05
chr22	46883884	46884684	Peakset637	5.03506	0	6.28681	1.55e-07	2.17e-05
chr18	34324996	34325796	Peakset638	4.92179	0	6.21218	1.55e-07	2.17e-05
chr5	3100258	3101058	Peakset639	5.93445	0	6.82778	1.55e-07	2.17e-05
chr10	1593759	1594559	Peakset640	5.31237	0	6.45288	1.56e-07	2.17e-05
chr1	209796328	209797128	Peakset641	5.55362	0	6.60608	1.56e-07	2.17e-05
chr1	226978672	226979472	Peakset642	0	4.55944	-5.38827	1.58e-07	2.19e-05
chr10	126029687	126030487	Peakset643	7.73999	2.14672	4.93843	1.58e-07	2.19e-05
chr22	46299127	46299927	Peakset644	6.26599	0	7.01493	1.58e-07	2.19e-05
chr19	17003808	17004608	Peakset645	7.39152	1.86117	4.95284	1.59e-07	2.2e-05
chr9	137444287	137445087	Peakset646	6.29392	0	7.02989	1.6e-07	2.21e-05
chr17	48696624	48697424	Peakset647	5.06073	0	6.29836	1.6e-07	2.21e-05
chr15	66457912	66458712	Peakset648	4.92254	0	6.2199	1.61e-07	2.21e-05
chrX	38771839	38772639	Peakset649	1.38321	5.41231	-3.73578	1.62e-07	2.22e-05
chr22	45024224	45025024	Peakset650	5.29416	0	6.44033	1.62e-07	2.22e-05
chr14	72225205	72226005	Peakset651	7.03109	0	5.93715	1.62e-07	2.22e-05
chr22	47584356	47585156	Peakset652	5.66351	0	6.66544	1.64e-07	2.24e-05
chr18	45633747	45634547	Peakset653	5.91079	0	6.23112	1.66e-07	2.27e-05
chr20	59874783	59875583	Peakset654	6.07251	0	6.90165	1.66e-07	2.27e-05
chr8	13133617	13134417	Peakset655	6.91257	0	6.83332	1.67e-07	2.28e-05
chr17	48738958	48739758	Peakset656	6.68163	0	5.94505	1.71e-07	2.32e-05
chr21	42550935	42551735	Peakset657	4.93225	0	6.20721	1.72e-07	2.33e-05
chr22	31289160	31289960	Peakset658	6.34087	0	6.49227	1.74e-07	2.35e-05
chr14	24886752	24887552	Peakset659	5.19142	0	6.37222	1.75e-07	2.37e-05
chr21	42580019	42580819	Peakset660	5.14799	0	6.34615	1.76e-07	2.38e-05
chr3	53856668	53857468	Peakset661	5.66403	0	6.65711	1.77e-07	2.38e-05
chr17	71397692	71398492	Peakset662	5.43049	0	6.51889	1.77e-07	2.38e-05
chr10	86413206	86414006	Peakset663	5.78727	0	6.72846	1.78e-07	2.39e-05
chr9	140882721	140883521	Peakset664	5.70027	0	6.67967	1.8e-07	2.42e-05
chr3	14321242	14322042	Peakset665	5.80552	0	6.73624	1.81e-07	2.42e-05
chr3	14903166	14903966	Peakset666	4.58066	0	5.98897	1.81e-07	2.43e-05
chr1	3281363	3282163	Peakset667	6.30218	0	7.01937	1.82e-07	2.43e-05
chr12	57272984	57273784	Peakset668	5.99609	0	6.84785	1.83e-07	2.44e-05
chr17	21426709	21427509	Peakset669	5.23539	0	6.39422	1.83e-07	2.44e-05
chr6	38032553	38033353	Peakset670	0	5.97386	-5.83285	1.85e-07	2.46e-05
chr10	72043189	72043989	Peakset671	6.82039	0	7.29631	1.85e-07	2.46e-05
chr16	68355847	68356647	Peakset672	0	5.17439	-4.75632	1.85e-07	2.46e-05
chr6	151025116	151025916	Peakset673	1.70482	5.64449	-3.6892	1.86e-07	2.46e-05
chr5	178637754	178638554	Peakset674	5.18898	0	6.36557	1.86e-07	2.47e-05
chr11	16981241	16982041	Peakset675	5.88347	0	6.78143	1.87e-07	2.47e-05
chr3	54377088	54377888	Peakset676	5.20747	0	6.37515	1.88e-07	2.48e-05
chr5	78119807	78120607	Peakset677	1.94765	5.4889	-3.33226	1.88e-07	2.48e-05
chr19	52051136	52051936	Peakset678	6.50585	0	5.65019	1.9e-07	2.49e-05
chr2	12124405	12125205	Peakset679	5.68767	0	6.66328	1.9e-07	2.49e-05
chrX	62738939	62739739	Peakset680	4.83965	0	6.14983	1.91e-07	2.5e-05
chr11	69797931	69798731	Peakset681	6.42749	0	7.08421	1.91e-07	2.5e-05
chr2	240859456	240860256	Peakset682	5.78118	0	6.71946	1.92e-07	2.51e-05
chr22	29711030	29711830	Peakset683	6.81792	0	7.29027	1.92e-07	2.51e-05
chr12	122194636	122195436	Peakset684	5.61587	1.36109	3.84789	1.93e-07	2.51e-05
chr12	53052922	53053722	Peakset685	6.97945	1.19607	5.11867	1.95e-07	2.53e-05
chrX	42556699	42557499	Peakset686	1.14698	5.4995	-4.00502	1.95e-07	2.53e-05
chr15	101937824	101938624	Peakset687	6.50683	0	7.1248	1.95e-07	2.53e-05
chr16	46917758	46918558	Peakset688	7.22747	0	7.49734	1.95e-07	2.53e-05
chr13	110396699	110397499	Peakset689	5.88502	0	5.71744	1.95e-07	2.53e-05
chr3	14376694	14377494	Peakset690	5.35723	0	6.46676	1.96e-07	2.53e-05
chr16	57922348	57923148	Peakset691	5.92719	0	6.80219	1.96e-07	2.53e-05
chr21	33984261	33985061	Peakset692	8.92612	4.88155	3.75885	1.98e-07	2.56e-05
chr6	111266080	111266880	Peakset693	6.54066	0	7.13872	2e-07	2.57e-05
chr11	71118319	71119119	Peakset694	5.93989	0	6.80735	2.02e-07	2.59e-05
chr9	137394155	137394955	Peakset695	6.5369	0.483757	5.18602	2.03e-07	2.61e-05
chr1	4671616	4672416	Peakset696	5.79389	0	6.72086	2.04e-07	2.61e-05
chr12	52577603	52578403	Peakset697	6.33099	0	5.42169	2.04e-07	2.61e-05
chr3	66450695	66451495	Peakset698	4.63918	0	6.00932	2.05e-07	2.62e-05
chr11	104886865	104887665	Peakset699	5.59967	0.710643	4.43738	2.07e-07	2.64e-05
chr9	131042090	131042890	Peakset700	5.61237	0	5.51429	2.07e-07	2.64e-05
chr20	60309954	60310754	Peakset701	6.96646	0	7.35579	2.11e-07	2.68e-05
chrX	74451658	74452458	Peakset702	4.74932	0	6.0771	2.11e-07	2.68e-05
chr3	44225987	44226787	Peakset703	4.59531	0	5.99018	2.12e-07	2.68e-05
chr8	1643131	1643931	Peakset704	5.47672	0	6.53627	2.13e-07	2.69e-05
chr4	1353228	1354028	Peakset705	5.37885	0	6.47336	2.14e-07	2.7e-05
chr22	43400424	43401224	Peakset706	5.55441	0	6.57684	2.14e-07	2.7e-05
chr16	67269775	67270575	Peakset707	5.22616	0	6.38553	2.14e-07	2.7e-05
chr22	46454412	46455212	Peakset708	5.41332	0	6.48566	2.15e-07	2.7e-05
chr12	277915	278715	Peakset709	5.73717	0	6.68402	2.15e-07	2.7e-05
chr1	47015750	47016550	Peakset710	8.33144	3.68365	4.256	2.15e-07	2.7e-05
chr9	137615241	137616041	Peakset711	6.04206	0	6.29304	2.16e-07	2.71e-05
chr3	123054507	123055307	Peakset712	4.92173	0	6.19333	2.17e-07	2.72e-05
chr9	125133071	125133871	Peakset713	6.45073	0	7.08114	2.17e-07	2.72e-05
chr1	3230511	3231311	Peakset714	5.69965	0	6.65868	2.18e-07	2.72e-05
chr2	62683956	62684756	Peakset715	5.50052	0	6.54096	2.2e-07	2.74e-05
chr10	135342779	135343579	Peakset716	6.19821	0	6.94084	2.2e-07	2.74e-05
chr17	65779577	65780377	Peakset717	6.36761	0	6.48331	2.21e-07	2.74e-05
chr2	9821256	9822056	Peakset718	6.9981	0.220722	5.69511	2.21e-07	2.75e-05
chr7	154690680	154691480	Peakset719	6.2807	0	6.98719	2.22e-07	2.75e-05
chr2	37910221	37911021	Peakset720	3.2007	6.25322	-2.87511	2.22e-07	2.75e-05
chrX	42638131	42638931	Peakset721	1.26044	5.44809	-3.79041	2.24e-07	2.76e-05
chr10	79532206	79533006	Peakset722	4.6017	0	5.97464	2.24e-07	2.76e-05
chr3	53752166	53752966	Peakset723	5.89547	0	6.77018	2.24e-07	2.76e-05
chr4	103997233	103998033	Peakset724	9.87057	6.52838	3.14219	2.27e-07	2.79e-05
chr9	139643497	139644297	Peakset725	5.81009	0	6.72015	2.27e-07	2.79e-05
chr1	12402078	12402878	Peakset726	2.58716	6.33037	-3.55385	2.27e-07	2.79e-05
chr10	46975423	46976223	Peakset727	5.90962	0	6.7741	2.32e-07	2.84e-05
chr3	197686817	197687617	Peakset728	7.0024	3.07694	3.61322	2.32e-07	2.84e-05
chr13	52485748	52486548	Peakset729	4.9316	0	6.18832	2.33e-07	2.85e-05
chrX	152661226	152662026	Peakset730	6.16549	0	6.91805	2.34e-07	2.85e-05
chr4	3043070	3043870	Peakset731	7.56447	0.706149	5.77805	2.34e-07	2.85e-05
chr2	10262052	10262852	Peakset732	7.77092	3.50069	3.9213	2.34e-07	2.85e-05
chr11	17927021	17927821	Peakset733	2.32813	5.99778	-3.40565	2.37e-07	2.88e-05
chr10	1343967	1344767	Peakset734	5.03792	0	6.25906	2.37e-07	2.88e-05
chr22	25791037	25791837	Peakset735	4.70169	0	6.04125	2.38e-07	2.89e-05
chr6	1281429	1282229	Peakset736	5.12411	0	6.31117	2.38e-07	2.89e-05
chr7	100743185	100743985	Peakset737	6.40326	0	7.04493	2.39e-07	2.89e-05
chr21	45402518	45403318	Peakset738	6.71193	0	7.20817	2.39e-07	2.89e-05
chr10	130759900	130760700	Peakset739	6.07625	0	6.86567	2.4e-07	2.89e-05
chr12	125582218	125583018	Peakset740	5.43786	0	6.4925	2.4e-07	2.89e-05
chr3	183604776	183605576	Peakset741	5.23394	0	6.37178	2.42e-07	2.91e-05
chr5	4580861	4581661	Peakset742	4.58088	0	5.95762	2.44e-07	2.93e-05
chr9	98966108	98966908	Peakset743	5.51843	0	6.54397	2.46e-07	2.95e-05
chr10	103156427	103157227	Peakset744	6.35305	0.84336	4.94984	2.47e-07	2.96e-05
chr3	136704496	136705296	Peakset745	2.88311	6.12435	-3.03429	2.48e-07	2.97e-05
chr3	18921821	18922621	Peakset746	1.6031	6.81113	-4.72302	2.48e-07	2.97e-05
chr19	12860672	12861472	Peakset747	6.56574	0	7.12638	2.5e-07	2.99e-05
chr2	95932520	95933320	Peakset748	4.69134	0	6.02997	2.51e-07	2.99e-05
chr22	45197975	45198775	Peakset749	5.5298	0	6.54772	2.51e-07	2.99e-05
chr17	73147451	73148251	Peakset750	5.02178	0	6.23256	2.52e-07	2.99e-05
chr1	3246983	3247783	Peakset751	6.10101	0	6.87346	2.52e-07	2.99e-05
chr9	136339743	136340543	Peakset752	7.96521	3.33224	4.25753	2.54e-07	3.01e-05
chr13	111227879	111228679	Peakset753	5.05215	0	6.25643	2.55e-07	3.01e-05
chr15	79228958	79229758	Peakset754	5.80886	0	5.65264	2.56e-07	3.02e-05
chr19	35609345	35610145	Peakset755	6.17191	0	6.91161	2.56e-07	3.02e-05
chr11	124481047	124481847	Peakset756	5.12739	0	6.30159	2.56e-07	3.02e-05
chr15	78124992	78125792	Peakset757	4.45977	0	5.88242	2.61e-07	3.07e-05
chr18	76216963	76217763	Peakset758	6.08669	0	6.86145	2.62e-07	3.08e-05
chr19	45195178	45195978	Peakset759	5.23804	0	6.36844	2.62e-07	3.08e-05
chr15	66923963	66924763	Peakset760	5.07855	0	6.27166	2.64e-07	3.09e-05
chr14	106082569	106083369	Peakset761	5.60726	0	6.58992	2.64e-07	3.1e-05
chr11	102979941	102980741	Peakset762	5.76809	1.19286	4.05761	2.66e-07	3.11e-05
chr17	39491334	39492134	Peakset763	6.10772	0	6.87049	2.67e-07	3.12e-05
chr15	101847323	101848123	Peakset764	5.93223	0	6.77217	2.68e-07	3.13e-05
chr3	125979754	125980554	Peakset765	4.98036	0	6.2169	2.69e-07	3.14e-05
chr20	59906710	59907510	Peakset766	5.66635	0	6.62131	2.7e-07	3.14e-05
chr7	51329852	51330652	Peakset767	6.29006	0	6.41992	2.7e-07	3.14e-05
chr14	65274087	65274887	Peakset768	4.65698	0	6.00772	2.72e-07	3.15e-05
chr15	82554683	82555483	Peakset769	7.92722	3.64304	3.95094	2.72e-07	3.15e-05
chr1	6354328	6355128	Peakset770	5.17333	0	6.32652	2.72e-07	3.15e-05
chr2	238821052	238821852	Peakset771	5.85322	0	6.72557	2.73e-07	3.16e-05
chr19	42596025	42596825	Peakset772	8.73902	4.54798	3.87719	2.73e-07	3.16e-05
chr12	109982779	109983579	Peakset773	4.83478	0	6.11879	2.75e-07	3.17e-05
chr3	125977330	125978130	Peakset774	4.77818	0	6.08079	2.76e-07	3.17e-05
chr20	60377958	60378758	Peakset775	6.73949	0	7.20448	2.76e-07	3.17e-05
chr16	75627542	75628342	Peakset776	6.42897	0	5.95669	2.76e-07	3.17e-05
chr20	60243600	60244400	Peakset777	6.76153	0	7.21521	2.77e-07	3.18e-05
chr3	10377583	10378383	Peakset778	5.85375	0	5.67742	2.79e-07	3.2e-05
chr22	49719582	49720382	Peakset779	6.67196	0	7.16846	2.8e-07	3.2e-05
chrX	42538728	42539528	Peakset780	0.979748	5.39544	-4.04682	2.8e-07	3.2e-05
chr20	62863291	62864091	Peakset781	5.65835	0	6.61275	2.81e-07	3.2e-05
chr10	133483757	133484557	Peakset782	6.15188	0	6.89015	2.81e-07	3.2e-05
chr13	30328650	30329450	Peakset783	5.89015	0	6.74423	2.82e-07	3.21e-05
chr14	98035238	98036038	Peakset784	0.712249	4.6366	-3.66198	2.83e-07	3.22e-05
chr22	43224060	43224860	Peakset785	6.4192	1.97368	4.06367	2.87e-07	3.26e-05
chr2	75426589	75427389	Peakset786	6.22333	0	6.92426	2.87e-07	3.26e-05
chr16	21059356	21060156	Peakset787	5.56343	0	6.55646	2.87e-07	3.26e-05
chr1	58715365	58716165	Peakset788	6.20917	0	6.91808	2.89e-07	3.27e-05
chr18	75897374	75898174	Peakset789	5.62915	0	6.59218	2.9e-07	3.27e-05
chr2	1614385	1615185	Peakset790	5.31358	0	6.40808	2.9e-07	3.27e-05
chr12	57077109	57077909	Peakset791	6.33809	0.483757	5.01727	2.9e-07	3.27e-05
chr11	17449556	17450356	Peakset792	5.42756	0	6.47196	2.91e-07	3.27e-05
chr11	106448574	106449374	Peakset793	5.75734	0	6.66556	2.94e-07	3.3e-05
chr20	48212391	48213191	Peakset794	5.06467	0	6.25232	2.94e-07	3.3e-05
chr22	21399035	21399835	Peakset795	7.73384	3.67361	3.76622	2.94e-07	3.3e-05
chr20	3761540	3762340	Peakset796	6.10121	0	6.85442	2.96e-07	3.31e-05
chr11	62180638	62181438	Peakset797	5.04457	0	6.24122	2.96e-07	3.31e-05
chr4	185878819	185879619	Peakset798	5.09465	0	6.27067	2.96e-07	3.31e-05
chr11	71420787	71421587	Peakset799	4.99526	0	6.21082	2.98e-07	3.32e-05
chr16	86059589	86060389	Peakset800	5.71916	0	6.63802	2.99e-07	3.33e-05
chr11	73378835	73379635	Peakset801	5.68921	0	6.62259	2.99e-07	3.33e-05
chr1	46879713	46880513	Peakset802	4.62663	0	5.96603	3.02e-07	3.36e-05
chr20	60287384	60288184	Peakset803	5.94931	0	6.76905	3.05e-07	3.39e-05
chr3	18849275	18850075	Peakset804	1.0074	5.52726	-4.18288	3.08e-07	3.41e-05
chr17	77687183	77687983	Peakset805	5.75955	0	6.6607	3.08e-07	3.41e-05
chr4	13529065	13529865	Peakset806	6.50349	0	7.06821	3.1e-07	3.42e-05
chr6	160023660	160024460	Peakset807	5.96981	0	6.77644	3.1e-07	3.43e-05
chr2	25368840	25369640	Peakset808	6.05742	0.710643	4.76918	3.12e-07	3.43e-05
chr11	130476794	130477594	Peakset809	5.96039	0	6.77302	3.12e-07	3.43e-05
chr15	79236909	79237709	Peakset810	6.92846	1.33292	4.89624	3.12e-07	3.43e-05
chr10	131488770	131489570	Peakset811	5.15873	0	6.30186	3.13e-07	3.43e-05
chr20	62853352	62854152	Peakset812	6.13394	0	5.86616	3.13e-07	3.43e-05
chr3	183903079	183903879	Peakset813	6.73904	1.35823	4.7065	3.13e-07	3.43e-05
chr10	101788382	101789182	Peakset814	0	4.96537	-4.701	3.15e-07	3.45e-05
chr22	28500850	28501650	Peakset815	4.57051	0	5.93817	3.17e-07	3.47e-05
chr10	6962550	6963350	Peakset816	6.55751	2.18035	3.98665	3.2e-07	3.49e-05
chr14	97050278	97051078	Peakset817	5.18452	0	6.3168	3.2e-07	3.49e-05
chr10	1492657	1493457	Peakset818	5.05458	0	6.24452	3.21e-07	3.5e-05
chr6	39281531	39282331	Peakset819	8.10821	2.89015	4.64828	3.22e-07	3.51e-05
chr20	23290720	23291520	Peakset820	5.94621	0	6.76171	3.23e-07	3.51e-05
chr1	4796210	4797010	Peakset821	5.25338	0	6.35765	3.24e-07	3.52e-05
chr16	54545705	54546505	Peakset822	5.95671	0	6.20301	3.24e-07	3.52e-05
chr7	157257337	157258137	Peakset823	5.22811	0	6.34586	3.25e-07	3.53e-05
chr5	178575189	178575989	Peakset824	5.93542	0	6.75263	3.26e-07	3.53e-05
chr10	133595062	133595862	Peakset825	5.76839	0	6.65775	3.27e-07	3.54e-05
chr9	91794614	91795414	Peakset826	5.39522	0	6.44136	3.29e-07	3.55e-05
chr10	86039673	86040473	Peakset827	4.91831	0	6.16135	3.3e-07	3.55e-05
chr6	88328905	88329705	Peakset828	0	6.14911	-5.62213	3.31e-07	3.56e-05
chr11	955034	955834	Peakset829	5.28247	0	6.37665	3.31e-07	3.56e-05
chr10	52177692	52178492	Peakset830	6.79159	1.2439	4.91463	3.33e-07	3.58e-05
chr10	35557410	35558210	Peakset831	4.7406	0	6.04243	3.33e-07	3.58e-05
chr9	137431579	137432379	Peakset832	4.89484	0	6.13987	3.34e-07	3.58e-05
chr8	1449157	1449957	Peakset833	4.7692	0	6.04795	3.35e-07	3.59e-05
chr22	44765567	44766367	Peakset834	5.27769	0	6.37007	3.36e-07	3.6e-05
chr22	36013219	36014019	Peakset835	6.84374	2.2223	4.15823	3.37e-07	3.6e-05
chr17	80626089	80626889	Peakset836	5.27243	0	6.36738	3.37e-07	3.6e-05
chr19	48226006	48226806	Peakset837	6.88075	1.35823	4.81755	3.38e-07	3.6e-05
chr16	3224061	3224861	Peakset838	5.1539	0	6.29443	3.39e-07	3.61e-05
chr5	148834941	148835741	Peakset839	5.21165	0	6.33298	3.4e-07	3.61e-05
chr7	150657500	150658300	Peakset840	6.85136	0	5.83991	3.4e-07	3.61e-05
chr20	61055350	61056150	Peakset841	6.2211	0	6.90634	3.4e-07	3.61e-05
chr21	46106107	46106907	Peakset842	6.10141	0	6.84019	3.41e-07	3.61e-05
chr19	28880840	28881640	Peakset843	1.29103	5.82382	-4.05767	3.42e-07	3.61e-05
chr21	47255597	47256397	Peakset844	5.93419	0	5.72316	3.43e-07	3.61e-05
chr1	244503835	244504635	Peakset845	7.51554	1.35823	5.29542	3.43e-07	3.61e-05
chr10	131908794	131909594	Peakset846	7.22647	3.4897	3.46163	3.43e-07	3.61e-05
chr17	29864453	29865253	Peakset847	7.28666	3.46734	3.56175	3.43e-07	3.61e-05
chr3	133254999	133255799	Peakset848	2.54863	5.4403	-2.67825	3.45e-07	3.63e-05
chr3	14909581	14910381	Peakset849	4.8477	0	6.10626	3.47e-07	3.64e-05
chr4	2451943	2452743	Peakset850	6.28804	0	6.40085	3.47e-07	3.64e-05
chr19	51640754	51641554	Peakset851	5.92508	0	6.74109	3.47e-07	3.64e-05
chr7	75317572	75318372	Peakset852	7.18182	0	5.98959	3.5e-07	3.66e-05
chr1	4360947	4361747	Peakset853	5.34454	0	6.40707	3.51e-07	3.67e-05
chr11	132543270	132544070	Peakset854	1.02854	4.84581	-3.55225	3.52e-07	3.67e-05
chr15	65116589	65117389	Peakset855	4.86312	0	6.10912	3.54e-07	3.69e-05
chr12	2295010	2295810	Peakset856	6.17755	0.898794	4.59186	3.54e-07	3.69e-05
chr1	235466755	235467555	Peakset857	7.01155	2.73616	3.95219	3.55e-07	3.69e-05
chr21	40454427	40455227	Peakset858	4.46224	0	5.85592	3.56e-07	3.7e-05
chr3	128242312	128243112	Peakset859	5.48349	0	6.48806	3.59e-07	3.72e-05
chrX	42474558	42475358	Peakset860	2.19804	5.65763	-3.17235	3.59e-07	3.72e-05
chr6	90965599	90966399	Peakset861	2.17817	6.16063	-3.69658	3.6e-07	3.73e-05
chr16	84327977	84328777	Peakset862	6.04979	0	6.80437	3.66e-07	3.78e-05
chr7	128028943	128029743	Peakset863	4.88842	0	6.12466	3.67e-07	3.79e-05
chr1	21965271	21966071	Peakset864	5.68481	0	6.60072	3.69e-07	3.81e-05
chr10	1666939	1667739	Peakset865	4.98255	0	6.18002	3.7e-07	3.82e-05
chr21	34443756	34444556	Peakset866	5.32062	0	6.38692	3.72e-07	3.83e-05
chr1	204098560	204099360	Peakset867	5.00841	0	6.19614	3.73e-07	3.84e-05
chr14	65141667	65142467	Peakset868	5.75493	0	6.63936	3.74e-07	3.84e-05
chr2	27440056	27440856	Peakset869	6.67584	3.65329	2.84031	3.77e-07	3.87e-05
chr1	156104453	156105253	Peakset870	5.2241	0	6.32931	3.8e-07	3.89e-05
chr5	169948888	169949688	Peakset871	6.20271	0	6.88272	3.8e-07	3.89e-05
chr3	156069284	156070084	Peakset872	5.097	0	6.25174	3.8e-07	3.89e-05
chr1	4437774	4438574	Peakset873	4.92332	0	6.14583	3.83e-07	3.92e-05
chr6	2085770	2086570	Peakset874	0	5.10947	-4.77723	3.84e-07	3.92e-05
chr4	15726539	15727339	Peakset875	2.24857	5.98683	-3.50405	3.85e-07	3.93e-05
chr1	161979224	161980024	Peakset876	5.02731	0	6.20768	3.87e-07	3.93e-05
chr17	10695220	10696020	Peakset877	5.7319	0	6.62258	3.87e-07	3.93e-05
chr7	45200735	45201535	Peakset878	4.73924	0	6.02525	3.87e-07	3.93e-05
chr8	48873196	48873996	Peakset879	8.10927	4.60656	3.27328	3.87e-07	3.93e-05
chr13	60232657	60233457	Peakset880	4.95075	0	6.16619	3.92e-07	3.97e-05
chr19	11185116	11185916	Peakset881	5.33103	0	6.39023	3.92e-07	3.97e-05
chr7	1371495	1372295	Peakset882	6.03787	0	6.78992	3.93e-07	3.98e-05
chr5	887923	888723	Peakset883	0	5.73055	-5.78385	3.95e-07	3.99e-05
chr22	45072600	45073400	Peakset884	6.33929	0	6.95161	3.95e-07	3.99e-05
chr7	131240878	131241678	Peakset885	7.34099	1.06872	5.35644	3.97e-07	4e-05
chr22	50273697	50274497	Peakset886	5.74394	1.25535	4.14645	3.98e-07	4.01e-05
chr2	1747336	1748136	Peakset887	7.39839	0.188541	6.09603	3.99e-07	4.01e-05
chr7	148329830	148330630	Peakset888	2.45461	5.70298	-3.01421	3.99e-07	4.01e-05
chr1	153467650	153468450	Peakset889	4.50597	0	5.87928	4e-07	4.02e-05
chr1	212097607	212098407	Peakset890	4.86207	0	6.09969	4.01e-07	4.02e-05
chr17	28562331	28563131	Peakset891	6.97722	0	7.27326	4.02e-07	4.02e-05
chr11	126042733	126043533	Peakset892	5.20211	0	6.30849	4.02e-07	4.02e-05
chr17	8290097	8290897	Peakset893	5.72477	0	6.04485	4.05e-07	4.04e-05
chrX	76266493	76267293	Peakset894	5.08395	0	6.23946	4.06e-07	4.05e-05
chr8	49342359	49343159	Peakset895	5.40179	0	6.42398	4.07e-07	4.05e-05
chr20	46316335	46317135	Peakset896	5.29884	0	6.36751	4.07e-07	4.05e-05
chr1	6474676	6475476	Peakset897	4.77636	0	6.03902	4.09e-07	4.07e-05
chr19	5330113	5330913	Peakset898	5.22711	0	6.32272	4.1e-07	4.07e-05
chr1	31296997	31297797	Peakset899	5.4993	0	6.48181	4.12e-07	4.09e-05
chr9	136751705	136752505	Peakset900	5.77367	0	6.63846	4.15e-07	4.11e-05
chr2	197457685	197458485	Peakset901	6.9971	0	7.27813	4.16e-07	4.12e-05
chr19	14246893	14247693	Peakset902	5.84482	0	6.67484	4.17e-07	4.12e-05
chr5	68485096	68485896	Peakset903	9.03416	5.25668	3.50908	4.19e-07	4.13e-05
chr6	41424529	41425329	Peakset904	4.78551	0	6.05368	4.19e-07	4.13e-05
chr2	136541149	136541949	Peakset905	0.924969	5.92591	-4.6408	4.2e-07	4.14e-05
chr7	131229043	131229843	Peakset906	4.68195	0	5.98298	4.23e-07	4.16e-05
chr4	187580621	187581421	Peakset907	5.1323	0	6.26223	4.29e-07	4.22e-05
chr9	18908795	18909595	Peakset908	5.14074	0	6.27139	4.29e-07	4.22e-05
chr15	83501798	83502598	Peakset909	6.49323	0	7.02083	4.31e-07	4.22e-05
chr11	70549495	70550295	Peakset910	6.32137	0	6.93082	4.33e-07	4.24e-05
chr7	150903146	150903946	Peakset911	6.66141	1.07222	4.91567	4.34e-07	4.25e-05
chr22	49745713	49746513	Peakset912	6.14899	0	6.83908	4.37e-07	4.27e-05
chr22	44687410	44688210	Peakset913	6.18294	0.706149	4.72743	4.38e-07	4.28e-05
chr1	109655691	109656491	Peakset914	6.62635	0.483757	5.21984	4.43e-07	4.32e-05
chr16	89947567	89948367	Peakset915	5.24354	0	6.32528	4.5e-07	4.38e-05
chr8	143102662	143103462	Peakset916	6.10066	0	6.26401	4.53e-07	4.41e-05
chr19	55690416	55691216	Peakset917	8.74755	3.63487	4.5804	4.55e-07	4.42e-05
chr11	123940421	123941221	Peakset918	4.52225	0	5.88294	4.55e-07	4.42e-05
chr1	5799387	5800187	Peakset919	4.74251	0	6.02121	4.55e-07	4.42e-05
chr1	109076433	109077233	Peakset920	5.06092	0	6.21393	4.6e-07	4.46e-05
chr20	42079040	42079840	Peakset921	5.42157	0	6.42568	4.61e-07	4.46e-05
chr15	74092755	74093555	Peakset922	5.51786	0	6.48122	4.61e-07	4.46e-05
chr3	44456449	44457249	Peakset923	5.47275	0	6.4539	4.61e-07	4.46e-05
chr11	6200296	6201096	Peakset924	4.9317	0	6.14307	4.65e-07	4.48e-05
chr11	69789427	69790227	Peakset925	5.36822	0	6.3953	4.67e-07	4.5e-05
chr5	134388404	134389204	Peakset926	5.48094	0	5.87935	4.67e-07	4.5e-05
chr1	227619116	227619916	Peakset927	6.25792	0	5.80608	4.68e-07	4.5e-05
chr2	176961899	176962699	Peakset928	5.60466	0	5.10589	4.68e-07	4.5e-05
chr3	128207502	128208302	Peakset929	7.85474	1.06872	5.70327	4.69e-07	4.5e-05
chr2	829538	830338	Peakset930	5.67394	0	6.56668	4.69e-07	4.5e-05
chr17	48341421	48342221	Peakset931	5.83798	0	6.66006	4.71e-07	4.51e-05
chr16	84876447	84877247	Peakset932	5.27643	0	6.34024	4.72e-07	4.51e-05
chr5	178654961	178655761	Peakset933	6.12777	0	6.81737	4.72e-07	4.51e-05
chr16	57825544	57826344	Peakset934	4.76107	0	6.02441	4.72e-07	4.51e-05
chr9	125152095	125152895	Peakset935	5.57642	0	6.51245	4.74e-07	4.51e-05
chr4	68792586	68793386	Peakset936	5.37077	0	6.39194	4.74e-07	4.51e-05
chr5	180556792	180557592	Peakset937	4.88504	0	6.10793	4.74e-07	4.51e-05
chr4	13538915	13539715	Peakset938	6.86919	0	6.31118	4.77e-07	4.53e-05
chr2	16689061	16689861	Peakset939	6.96995	0	7.24552	4.77e-07	4.53e-05
chr19	35782532	35783332	Peakset940	5.3021	0	6.35344	4.79e-07	4.54e-05
chr2	71680996	71681796	Peakset941	5.36557	0	6.38962	4.8e-07	4.54e-05
chr2	239628125	239628925	Peakset942	4.9685	0	6.15082	4.8e-07	4.54e-05
chr10	133604157	133604957	Peakset943	5.91069	0	6.69647	4.81e-07	4.54e-05
chr14	68318339	68319139	Peakset944	6.14586	0.706149	4.69527	4.81e-07	4.54e-05
chr22	22723917	22724717	Peakset945	5.71641	0	5.45156	4.82e-07	4.54e-05
chr4	13546009	13546809	Peakset946	8.2931	0.898794	6.08881	4.82e-07	4.55e-05
chr17	76656694	76657494	Peakset947	6.21269	0.541011	5.19817	4.84e-07	4.55e-05
chr7	129074092	129074892	Peakset948	7.17471	2.14672	4.45335	4.84e-07	4.55e-05
chr2	689776	690576	Peakset949	4.84137	0	6.0664	4.87e-07	4.57e-05
chr1	204000338	204001138	Peakset950	4.91798	0	6.12369	4.87e-07	4.57e-05
chr20	62072193	62072993	Peakset951	6.12211	0	5.22671	4.94e-07	4.63e-05
chr6	35176416	35177216	Peakset952	4.1465	0	5.64994	4.95e-07	4.63e-05
chr9	140305988	140306788	Peakset953	5.8964	0	6.68689	4.95e-07	4.63e-05
chr2	47055825	47056625	Peakset954	6.35047	0	6.39808	4.99e-07	4.66e-05
chr11	70318832	70319632	Peakset955	5.79014	0	6.62694	5.03e-07	4.7e-05
chr15	41859713	41860513	Peakset956	4.69782	0	5.98167	5.05e-07	4.71e-05
chr20	36932597	36933397	Peakset957	5.40881	0	6.41173	5.06e-07	4.72e-05
chr13	41767998	41768798	Peakset958	7.60105	3.83442	3.50956	5.08e-07	4.73e-05
chr10	32427925	32428725	Peakset959	5.41539	0	6.41389	5.1e-07	4.74e-05
chr20	23285036	23285836	Peakset960	6.92528	0	7.21332	5.13e-07	4.76e-05
chr20	59828159	59828959	Peakset961	6.92699	0	7.21395	5.13e-07	4.76e-05
chr2	135218260	135219060	Peakset962	4.99947	0	6.16295	5.17e-07	4.78e-05
chr2	121248584	121249384	Peakset963	5.74309	0	6.59685	5.17e-07	4.78e-05
chr13	52529758	52530558	Peakset964	6.04668	0	6.76141	5.18e-07	4.78e-05
chr2	170220519	170221319	Peakset965	6.58962	2.33494	3.96362	5.18e-07	4.78e-05
chr3	177458111	177458911	Peakset966	1.95591	5.58351	-3.44265	5.18e-07	4.78e-05
chr10	124303840	124304640	Peakset967	5.4698	0	6.44425	5.18e-07	4.78e-05
chr16	88202955	88203755	Peakset968	5.77501	0	6.61611	5.2e-07	4.79e-05
chr5	77268126	77268926	Peakset969	5.45151	0	6.43161	5.22e-07	4.8e-05
chr2	76642213	76643013	Peakset970	5.5742	0	6.49938	5.3e-07	4.87e-05
chr22	37151966	37152766	Peakset971	4.77758	0	6.02863	5.33e-07	4.9e-05
chr9	136599527	136600327	Peakset972	5.93139	0	6.14743	5.37e-07	4.92e-05
chr5	10460118	10460918	Peakset973	5.09846	0	6.22068	5.37e-07	4.92e-05
chr5	1836656	1837456	Peakset974	6.08284	0	6.77815	5.38e-07	4.92e-05
chr6	169251202	169252002	Peakset975	4.81828	0	6.04894	5.41e-07	4.95e-05
chr16	86553310	86554110	Peakset976	4.7042	0	5.97787	5.43e-07	4.95e-05
chr20	62475199	62475999	Peakset977	5.87393	0	6.66422	5.43e-07	4.95e-05
chr12	48420749	48421549	Peakset978	5.34504	0	6.36522	5.45e-07	4.97e-05
chr8	110346308	110347108	Peakset979	7.6129	3.63866	3.64979	5.47e-07	4.98e-05
chr19	8431639	8432439	Peakset980	5.03677	0	6.18251	5.48e-07	4.98e-05
chr15	90366301	90367101	Peakset981	6.28839	0	6.88365	5.49e-07	4.98e-05
chr17	954358	955158	Peakset982	5.86243	0	6.65711	5.49e-07	4.98e-05
chr5	159894997	159895797	Peakset983	5.64214	1.10248	4.0348	5.5e-07	4.99e-05
chr17	779724	780524	Peakset984	5.82729	0	6.6351	5.53e-07	5.01e-05
chr8	66579647	66580447	Peakset985	5.38836	0	4.88208	5.57e-07	5.04e-05
chr5	171846152	171846952	Peakset986	5.56389	0	6.48776	5.63e-07	5.09e-05
chr17	79891224	79892024	Peakset987	5.63529	0	6.52762	5.64e-07	5.09e-05
chr10	43799952	43800752	Peakset988	5.98088	0	5.61395	5.65e-07	5.1e-05
chr10	94520511	94521311	Peakset989	6.26138	0	6.86534	5.66e-07	5.1e-05
chr17	29894994	29895794	Peakset990	4.75356	0	6.00316	5.67e-07	5.11e-05
chr5	145561442	145562242	Peakset991	6.67903	3.46955	2.98328	5.71e-07	5.14e-05
chr6	40554880	40555680	Peakset992	6.35641	0.388715	5.19355	5.72e-07	5.15e-05
chr10	1340187	1340987	Peakset993	4.58575	0	5.89813	5.74e-07	5.15e-05
chr3	11138162	11138962	Peakset994	4.94069	0	6.11962	5.79e-07	5.19e-05
chr10	94456237	94457037	Peakset995	4.83962	0	6.05613	5.82e-07	5.22e-05
chr1	15467868	15468668	Peakset996	6.25776	0	6.86089	5.83e-07	5.22e-05
chr5	148442139	148442939	Peakset997	5.25834	0	6.30908	5.85e-07	5.23e-05
chr9	136102748	136103548	Peakset998	5.3551	0	6.36531	5.86e-07	5.24e-05
chr11	74303421	74304221	Peakset999	7.4365	4.0234	3.19982	5.88e-07	5.24e-05
chr12	54704222	54705022	Peakset1000	6.36125	0	6.91223	5.89e-07	5.24e-05
chr11	133890227	133891027	Peakset1001	5.3285	0	6.34769	5.89e-07	5.24e-05
chr2	170335868	170336668	Peakset1002	6.60298	2.33292	3.84124	5.89e-07	5.24e-05
chr11	2113835	2114635	Peakset1003	5.1677	0	6.25346	5.89e-07	5.24e-05
chr22	45035486	45036286	Peakset1004	7.74247	2.37931	4.75963	5.91e-07	5.24e-05
chr8	22078899	22079699	Peakset1005	6.21324	0	6.835	5.92e-07	5.25e-05
chr22	46896098	46896898	Peakset1006	4.88412	0	6.08538	5.93e-07	5.25e-05
chr17	70896791	70897591	Peakset1007	5.76468	0	6.59626	5.96e-07	5.27e-05
chr10	1685144	1685944	Peakset1008	4.42811	0	5.78699	5.96e-07	5.27e-05
chr7	106271446	106272246	Peakset1009	0	5.02019	-5.20933	5.99e-07	5.29e-05
chr5	1930747	1931547	Peakset1010	7.60316	0	6.21603	5.99e-07	5.29e-05
chr3	127193853	127194653	Peakset1011	5.13498	0	6.22574	6.02e-07	5.31e-05
chr16	79856356	79857156	Peakset1012	2.18509	6.14059	-3.69006	6.03e-07	5.31e-05
chr17	53535731	53536531	Peakset1013	5.02152	0	6.17039	6.04e-07	5.32e-05
chr6	1201852	1202652	Peakset1014	4.82822	0	6.04293	6.05e-07	5.32e-05
chr5	55007598	55008398	Peakset1015	6.06489	2.42509	3.32033	6.06e-07	5.32e-05
chr14	55270886	55271686	Peakset1016	4.5991	0	5.89879	6.06e-07	5.32e-05
chr7	157555675	157556475	Peakset1017	5.48708	0	6.43617	6.07e-07	5.32e-05
chr5	76114525	76115325	Peakset1018	6.87486	0.863883	5.16317	6.09e-07	5.33e-05
chr2	68546395	68547195	Peakset1019	6.68799	0	7.07272	6.1e-07	5.34e-05
chr14	93369392	93370192	Peakset1020	5.00527	0	6.15681	6.11e-07	5.34e-05
chr16	29228696	29229496	Peakset1021	5.99312	0	6.17536	6.14e-07	5.35e-05
chr22	49114095	49114895	Peakset1022	6.232	0	6.84058	6.14e-07	5.35e-05
chr16	1428966	1429766	Peakset1023	9.16709	4.29882	4.39582	6.14e-07	5.35e-05
chr4	8961216	8962016	Peakset1024	5.76852	0	6.59209	6.15e-07	5.35e-05
chr14	105798596	105799396	Peakset1025	5.59653	0	5.92998	6.16e-07	5.35e-05
chr14	55574445	55575245	Peakset1026	5.19274	0	6.26503	6.17e-07	5.36e-05
chr7	73454211	73455011	Peakset1027	4.91731	0	6.10014	6.2e-07	5.38e-05
chr19	39742016	39742816	Peakset1028	5.2247	0	6.27962	6.2e-07	5.38e-05
chr5	1973174	1973974	Peakset1029	5.24785	0	6.29559	6.21e-07	5.38e-05
chr20	60078851	60079651	Peakset1030	5.23212	0	6.28286	6.23e-07	5.39e-05
chr10	134872516	134873316	Peakset1031	6.10098	0	6.76904	6.28e-07	5.43e-05
chr18	75990357	75991157	Peakset1032	6.06952	0	6.75187	6.29e-07	5.43e-05
chr18	24128588	24129388	Peakset1033	8.0329	4.16644	3.59149	6.29e-07	5.43e-05
chr13	41706140	41706940	Peakset1034	7.32719	3.04677	3.92179	6.3e-07	5.44e-05
chr15	63149199	63149999	Peakset1035	4.99155	0	6.14421	6.31e-07	5.44e-05
chr20	60234560	60235360	Peakset1036	6.38411	0	6.91404	6.35e-07	5.47e-05
chr17	17494716	17495516	Peakset1037	7.54227	3.90937	3.37011	6.38e-07	5.48e-05
chr17	30771277	30772077	Peakset1038	8.45539	4.32655	3.79503	6.38e-07	5.48e-05
chr4	25953859	25954659	Peakset1039	5.18694	0	6.2632	6.39e-07	5.49e-05
chr17	77128464	77129264	Peakset1040	6.28126	0	6.86087	6.41e-07	5.5e-05
chr11	113643792	113644592	Peakset1041	5.89449	1.85915	3.65998	6.43e-07	5.5e-05
chr20	56877508	56878308	Peakset1042	4.67821	0	5.94106	6.44e-07	5.5e-05
chr11	64292976	64293776	Peakset1043	6.21118	0	6.29241	6.44e-07	5.5e-05
chr5	149501620	149502420	Peakset1044	4.18309	0	5.64402	6.46e-07	5.51e-05
chr4	79472716	79473516	Peakset1045	7.89818	3.97608	3.61455	6.46e-07	5.51e-05
chr3	18797113	18797913	Peakset1046	1.40241	4.85889	-3.25092	6.49e-07	5.53e-05
chr16	49813076	49813876	Peakset1047	5.61573	0	6.50212	6.5e-07	5.53e-05
chr14	96355140	96355940	Peakset1048	4.40036	0	5.77543	6.58e-07	5.6e-05
chr12	110173593	110174393	Peakset1049	5.03602	0	6.16711	6.59e-07	5.6e-05
chr17	25694391	25695191	Peakset1050	5.75586	0	6.57765	6.6e-07	5.61e-05
chr11	62306720	62307520	Peakset1051	5.55561	0	4.91454	6.66e-07	5.65e-05
chr10	127398779	127399579	Peakset1052	5.47286	0	5.26603	6.71e-07	5.69e-05
chr11	2283874	2284674	Peakset1053	5.70534	0	6.54846	6.76e-07	5.72e-05
chr19	6888501	6889301	Peakset1054	1.78095	5.8542	-3.75154	6.76e-07	5.72e-05
chr11	8350403	8351203	Peakset1055	4.76427	0	6.00256	6.78e-07	5.73e-05
chr1	214776262	214777062	Peakset1056	7.91245	4.36102	3.32064	6.81e-07	5.75e-05
chr17	33550974	33551774	Peakset1057	0.0553327	5.35781	-4.58268	6.82e-07	5.75e-05
chr16	58128395	58129195	Peakset1058	4.59269	0	5.89154	6.83e-07	5.76e-05
chr11	69215686	69216486	Peakset1059	6.67864	0.625074	5.22861	6.84e-07	5.76e-05
chr16	20954890	20955690	Peakset1060	5.77798	1.31812	4.04605	6.84e-07	5.76e-05
chr16	87270268	87271068	Peakset1061	6.08437	0	5.78388	6.85e-07	5.76e-05
chr21	48087117	48087917	Peakset1062	7.25918	1.70615	4.8316	6.87e-07	5.77e-05
chr5	178569546	178570346	Peakset1063	5.31059	0	5.73815	6.9e-07	5.79e-05
chr11	71129258	71130058	Peakset1064	5.21703	0	6.26929	6.93e-07	5.81e-05
chr9	132538967	132539767	Peakset1065	6.07379	1.37931	4.21942	6.95e-07	5.82e-05
chr11	2961705	2962505	Peakset1066	7.73096	1.48376	5.32756	6.99e-07	5.85e-05
chr21	16405793	16406593	Peakset1067	1.76345	5.2625	-3.32203	7e-07	5.85e-05
chr16	46933433	46934233	Peakset1068	4.79163	0	6.01171	7.05e-07	5.88e-05
chr1	21945592	21946392	Peakset1069	5.66239	0	5.96089	7.05e-07	5.88e-05
chr5	38453601	38454401	Peakset1070	5.09189	0.164452	4.32028	7.07e-07	5.89e-05
chr19	18768953	18769753	Peakset1071	6.03653	0.739144	4.74109	7.1e-07	5.91e-05
chr17	4278758	4279558	Peakset1072	5.62903	0.898794	4.1112	7.11e-07	5.91e-05
chr9	117044891	117045691	Peakset1073	5.69314	0	6.53525	7.11e-07	5.91e-05
chr8	143140264	143141064	Peakset1074	5.30321	0	6.31669	7.11e-07	5.91e-05
chr15	66426609	66427409	Peakset1075	5.23212	0	6.27493	7.14e-07	5.92e-05
chr14	68086056	68086856	Peakset1076	9.24409	5.47401	3.49438	7.15e-07	5.93e-05
chr15	67017893	67018693	Peakset1077	5.05337	0	6.16476	7.17e-07	5.94e-05
chr18	47927928	47928728	Peakset1078	4.74964	0	5.97752	7.18e-07	5.94e-05
chr15	76489043	76489843	Peakset1079	5.11365	0	6.20463	7.21e-07	5.96e-05
chr22	39611768	39612568	Peakset1080	4.99907	0	6.1353	7.22e-07	5.96e-05
chr17	81103186	81103986	Peakset1081	7.47044	0.956049	5.66047	7.22e-07	5.96e-05
chr18	75883754	75884554	Peakset1082	6.47846	0	6.94512	7.23e-07	5.96e-05
chrX	43012696	43013496	Peakset1083	0.555703	4.82643	-3.94857	7.25e-07	5.97e-05
chr11	64266771	64267571	Peakset1084	6.14262	0.437018	4.92612	7.26e-07	5.97e-05
chr7	73156963	73157763	Peakset1085	5.04325	0	6.15882	7.28e-07	5.98e-05
chr7	106258951	106259751	Peakset1086	0.713784	5.03083	-4.03261	7.3e-07	5.99e-05
chr22	46857499	46858299	Peakset1087	5.33507	0	6.32994	7.33e-07	6.01e-05
chr2	232468866	232469666	Peakset1088	10.2128	6.15238	3.73879	7.34e-07	6.02e-05
chr7	150549252	150550052	Peakset1089	4.62391	0	5.9096	7.36e-07	6.03e-05
chr10	88844126	88844926	Peakset1090	6.22651	0	6.29181	7.37e-07	6.03e-05
chr4	139786057	139786857	Peakset1091	4.8768	0	6.06154	7.38e-07	6.03e-05
chr1	4856602	4857402	Peakset1092	5.54968	0	5.88062	7.4e-07	6.05e-05
chr4	27492	28292	Peakset1093	5.62568	0	6.49292	7.45e-07	6.08e-05
chr6	170501263	170502063	Peakset1094	5.92955	0	6.65682	7.46e-07	6.08e-05
chr18	76448249	76449049	Peakset1095	5.67872	0	6.52305	7.48e-07	6.08e-05
chr9	74417151	74417951	Peakset1096	0	4.73067	-4.2132	7.48e-07	6.08e-05
chr10	80166929	80167729	Peakset1097	5.54771	0	6.44792	7.48e-07	6.08e-05
chr10	61469265	61470065	Peakset1098	6.54723	0	6.97455	7.5e-07	6.09e-05
chr17	79037831	79038631	Peakset1099	4.95013	0	6.10231	7.51e-07	6.09e-05
chr2	130664616	130665416	Peakset1100	6.05564	0	6.72327	7.55e-07	6.12e-05
chrX	127916438	127917238	Peakset1101	6.8675	1.72274	4.56117	7.62e-07	6.17e-05
chr1	196755464	196756264	Peakset1102	4.85885	0	6.05138	7.67e-07	6.2e-05
chr7	30936767	30937567	Peakset1103	4.8684	0	6.05574	7.67e-07	6.2e-05
chr8	97350521	97351321	Peakset1104	5.75616	0	6.56008	7.69e-07	6.21e-05
chr14	97093794	97094594	Peakset1105	6.0461	0	6.71519	7.7e-07	6.21e-05
chr15	57854010	57854810	Peakset1106	5.4843	0	5.26987	7.71e-07	6.21e-05
chr2	48114540	48115340	Peakset1107	6.52169	1.38872	4.57178	7.71e-07	6.21e-05
chr11	134510310	134511110	Peakset1108	6.38475	0	6.88967	7.71e-07	6.21e-05
chr3	10593609	10594409	Peakset1109	6.47665	1.38872	4.53956	7.73e-07	6.21e-05
chr1	147379967	147380767	Peakset1110	4.95587	0	6.10366	7.76e-07	6.23e-05
chr2	38082661	38083461	Peakset1111	5.04741	0	6.1567	7.78e-07	6.24e-05
chr13	27936167	27936967	Peakset1112	6.50044	0.483757	5.10014	7.78e-07	6.24e-05
chr17	28836818	28837618	Peakset1113	0	4.67613	-5.52757	7.79e-07	6.24e-05
chr5	178749523	178750323	Peakset1114	5.90106	0	6.63609	7.8e-07	6.25e-05
chr11	8284094	8284894	Peakset1115	6.33701	0	6.86309	7.83e-07	6.26e-05
chr3	81428946	81429746	Peakset1116	5.26813	0	6.28559	7.84e-07	6.26e-05
chr10	105267255	105268055	Peakset1117	4.49766	0	5.82125	7.85e-07	6.27e-05
chr20	48210934	48211734	Peakset1118	4.38252	0	5.75171	7.86e-07	6.27e-05
chr8	68491312	68492112	Peakset1119	4.30937	0	5.71155	7.87e-07	6.27e-05
chr10	3094766	3095566	Peakset1120	5.00324	0	6.13015	7.9e-07	6.29e-05
chr19	16008264	16009064	Peakset1121	5.50996	0	6.41894	7.91e-07	6.29e-05
chr5	3091843	3092643	Peakset1122	5.46378	0	6.3947	7.92e-07	6.29e-05
chr8	2933370	2934170	Peakset1123	6.5231	0	6.95521	7.99e-07	6.34e-05
chr3	194382826	194383626	Peakset1124	4.95713	0	6.10388	7.99e-07	6.34e-05
chr15	68847544	68848344	Peakset1125	4.44351	0	5.7924	8e-07	6.34e-05
chr2	101592762	101593562	Peakset1126	5.28493	0	6.29001	8.03e-07	6.36e-05
chr22	44486242	44487042	Peakset1127	5.2218	0	6.25579	8.03e-07	6.36e-05
chr5	152978259	152979059	Peakset1128	5.632	0	6.48593	8.05e-07	6.37e-05
chr7	2727608	2728408	Peakset1129	5.80012	0	6.57754	8.07e-07	6.38e-05
chr18	77742529	77743329	Peakset1130	5.7927	0	6.57405	8.1e-07	6.39e-05
chr19	1454941	1455741	Peakset1131	8.01222	3.43546	4.16764	8.13e-07	6.41e-05
chr4	89079533	89080333	Peakset1132	8.0769	2.31866	5.04193	8.14e-07	6.41e-05
chr1	3236675	3237475	Peakset1133	5.34059	0	6.32076	8.15e-07	6.42e-05
chr4	185377910	185378710	Peakset1134	6.46593	0	6.41284	8.17e-07	6.42e-05
chr22	39619909	39620709	Peakset1135	5.5417	0	6.43594	8.19e-07	6.43e-05
chr12	132884582	132885382	Peakset1136	5.5213	0	6.42291	8.19e-07	6.43e-05
chr9	93737684	93738484	Peakset1137	5.73004	0	6.53901	8.21e-07	6.44e-05
chr10	50649823	50650623	Peakset1138	7.92242	3.52941	3.99811	8.23e-07	6.45e-05
chr19	42525795	42526595	Peakset1139	7.10273	1.22072	5.04618	8.24e-07	6.45e-05
chr10	5406802	5407602	Peakset1140	6.76292	0	6.19608	8.27e-07	6.47e-05
chr1	54665563	54666363	Peakset1141	7.03289	3.75441	3.07238	8.3e-07	6.48e-05
chr14	101594933	101595733	Peakset1142	5.08707	0	6.17736	8.32e-07	6.49e-05
chr3	48884678	48885478	Peakset1143	8.29476	4.34054	3.6531	8.32e-07	6.49e-05
chr7	43501429	43502229	Peakset1144	4.85187	0	6.03458	8.34e-07	6.5e-05
chr10	103985844	103986644	Peakset1145	5.03295	0	6.14154	8.37e-07	6.52e-05
chr8	143306127	143306927	Peakset1146	5.58319	0	6.45492	8.38e-07	6.52e-05
chr20	60258793	60259593	Peakset1147	6.69623	0	7.03129	8.39e-07	6.52e-05
chr14	53693325	53694125	Peakset1148	4.66165	0	5.91798	8.41e-07	6.53e-05
chr4	10894758	10895558	Peakset1149	2.8136	5.68195	-2.70921	8.43e-07	6.54e-05
chr4	153049362	153050162	Peakset1150	2.32302	5.88201	-3.34052	8.44e-07	6.55e-05
chr2	118479537	118480337	Peakset1151	4.23826	0	5.66389	8.45e-07	6.55e-05
chr18	76344556	76345356	Peakset1152	6.52826	0	6.94744	8.49e-07	6.57e-05
chrX	106692827	106693627	Peakset1153	6.57788	0	6.97061	8.51e-07	6.58e-05
chr5	157860488	157861288	Peakset1154	2.71998	5.45773	-2.63971	8.53e-07	6.59e-05
chr20	50383712	50384512	Peakset1155	5.95293	0	6.65489	8.54e-07	6.59e-05
chr10	100080872	100081672	Peakset1156	5.13265	0	6.19807	8.55e-07	6.59e-05
chr21	46077594	46078394	Peakset1157	5.70095	0	5.15754	8.56e-07	6.59e-05
chr16	86774204	86775004	Peakset1158	6.08255	0	6.7212	8.58e-07	6.6e-05
chr2	239609718	239610518	Peakset1159	4.93663	0	6.07932	8.58e-07	6.6e-05
chr10	1225933	1226733	Peakset1160	4.91131	0	6.06476	8.61e-07	6.62e-05
chr10	5617016	5617816	Peakset1161	4.43894	0	5.77116	8.66e-07	6.65e-05
chr20	62477931	62478731	Peakset1162	6.04478	0	6.17094	8.67e-07	6.65e-05
chr1	47645453	47646253	Peakset1163	4.69842	0	5.92822	8.67e-07	6.65e-05
chr5	78034565	78035365	Peakset1164	1.46601	5.89687	-4.09593	8.69e-07	6.65e-05
chr21	46409646	46410446	Peakset1165	6.45152	0	6.90664	8.69e-07	6.65e-05
chr7	110733645	110734445	Peakset1166	0.92319	4.62	-3.45601	8.71e-07	6.65e-05
chr10	133624482	133625282	Peakset1167	5.14903	0	6.20274	8.71e-07	6.65e-05
chr17	47337326	47338126	Peakset1168	7.23285	1.70615	4.80103	8.71e-07	6.65e-05
chr2	1621757	1622557	Peakset1169	5.75118	0	6.54487	8.73e-07	6.66e-05
chr10	123900774	123901574	Peakset1170	5.46596	0	6.38464	8.76e-07	6.68e-05
chr20	37294352	37295152	Peakset1171	4.90275	0	6.06375	8.78e-07	6.68e-05
chr18	76361227	76362027	Peakset1172	5.39856	0	6.34657	8.78e-07	6.68e-05
chr2	74425693	74426493	Peakset1173	9.24007	5.79541	3.21149	8.88e-07	6.75e-05
chr12	125263107	125263907	Peakset1174	5.60141	0	6.458	8.9e-07	6.76e-05
chr1	205897498	205898298	Peakset1175	5.25335	0	6.26574	8.91e-07	6.76e-05
chr22	47797921	47798721	Peakset1176	5.46258	0	6.38046	8.91e-07	6.76e-05
chr1	157455903	157456703	Peakset1177	4.50652	0	5.82141	8.97e-07	6.79e-05
chr20	44834285	44835085	Peakset1178	4.21748	0	5.63682	8.99e-07	6.8e-05
chr5	76170517	76171317	Peakset1179	6.02387	0	6.68288	8.99e-07	6.8e-05
chr8	128226396	128227196	Peakset1180	1.36923	4.74126	-3.16035	9e-07	6.8e-05
chr17	42015425	42016225	Peakset1181	6.01889	0	6.67993	9.04e-07	6.82e-05
chr10	2442314	2443114	Peakset1182	4.90875	0	6.05622	9.05e-07	6.82e-05
chr22	22862511	22863311	Peakset1183	7.18896	2.23913	4.42309	9.05e-07	6.82e-05
chr4	1359440	1360240	Peakset1184	5.92004	0	5.31701	9.09e-07	6.85e-05
chr19	13095802	13096602	Peakset1185	5.41348	0	5.77931	9.1e-07	6.85e-05
chr2	237541423	237542223	Peakset1186	4.82369	0	6.00405	9.26e-07	6.96e-05
chr16	29311967	29312767	Peakset1187	5.84802	0	6.58714	9.28e-07	6.97e-05
chr21	46434247	46435047	Peakset1188	6.16273	0.220722	5.0184	9.29e-07	6.97e-05
chr8	143145211	143146011	Peakset1189	5.46278	0	6.37735	9.32e-07	6.98e-05
chr11	128765103	128765903	Peakset1190	5.15619	0	6.20106	9.32e-07	6.98e-05
chr12	120799155	120799955	Peakset1191	6.30282	0	6.82057	9.32e-07	6.98e-05
chr18	29214575	29215375	Peakset1192	6.82336	3.42696	3.15331	9.33e-07	6.98e-05
chr19	23257927	23258727	Peakset1193	7.33369	3.63474	3.43889	9.38e-07	7.01e-05
chr11	69278158	69278958	Peakset1194	5.54465	0	5.86177	9.39e-07	7.01e-05
chr21	42543370	42544170	Peakset1195	5.20708	0	6.23102	9.42e-07	7.02e-05
chr16	56615801	56616601	Peakset1196	7.5264	0.541011	5.94645	9.42e-07	7.02e-05
chr1	246741283	246742083	Peakset1197	6.64911	2.31265	3.92339	9.43e-07	7.02e-05
chr13	21567380	21568180	Peakset1198	5.46834	0	5.33633	9.45e-07	7.04e-05
chr12	108176894	108177694	Peakset1199	5.45631	0	6.37032	9.46e-07	7.04e-05
chr17	72341267	72342067	Peakset1200	5.37752	0	6.32731	9.48e-07	7.04e-05
chr15	45748080	45748880	Peakset1201	7.24743	2.66075	4.13904	9.49e-07	7.05e-05
chr1	159911144	159911944	Peakset1202	4.7939	0	5.99024	9.5e-07	7.05e-05
chr18	35020321	35021121	Peakset1203	4.87016	0	6.03386	9.52e-07	7.05e-05
chr17	72542741	72543541	Peakset1204	5.50351	0	5.26597	9.56e-07	7.08e-05
chr1	39553265	39554065	Peakset1205	5.64444	0	6.47342	9.58e-07	7.09e-05
chr21	46686512	46687312	Peakset1206	7.7002	2.42509	4.65873	9.6e-07	7.09e-05
chr5	177374405	177375205	Peakset1207	0	5.1927	-5.16604	9.63e-07	7.11e-05
chr20	56278106	56278906	Peakset1208	5.11821	0	6.17067	9.64e-07	7.12e-05
chr20	3640943	3641743	Peakset1209	6.60522	0	6.96615	9.66e-07	7.12e-05
chr11	6164777	6165577	Peakset1210	5.34981	0	6.31081	9.68e-07	7.13e-05
chr15	86211575	86212375	Peakset1211	7.18719	3.30919	3.56707	9.68e-07	7.13e-05
chr7	151482931	151483731	Peakset1212	5.23723	0	6.24531	9.71e-07	7.14e-05
chr22	47764419	47765219	Peakset1213	5.4602	0	6.37043	9.71e-07	7.14e-05
chr7	101268639	101269439	Peakset1214	5.51177	0	5.84068	9.74e-07	7.15e-05
chr16	1294520	1295320	Peakset1215	5.31752	0	6.2945	9.8e-07	7.19e-05
chr17	36743885	36744685	Peakset1216	4.62595	0	5.88163	9.81e-07	7.19e-05
chr9	34592803	34593603	Peakset1217	5.22837	0	6.24202	9.81e-07	7.19e-05
chr12	53290873	53291673	Peakset1218	5.55892	0	6.42393	9.85e-07	7.21e-05
chr14	78350280	78351080	Peakset1219	4.29686	0	5.6716	9.87e-07	7.22e-05
chr13	105367504	105368304	Peakset1220	1.12332	4.84253	-3.51889	9.88e-07	7.22e-05
chr12	69979081	69979881	Peakset1221	9.25202	5.43168	3.53002	9.89e-07	7.22e-05
chr7	150593827	150594627	Peakset1222	4.75215	0	5.95943	9.89e-07	7.22e-05
chr1	93335458	93336258	Peakset1223	0.823783	5.11585	-3.95132	9.9e-07	7.22e-05
chr2	237515339	237516139	Peakset1224	4.7996	0	5.97795	9.93e-07	7.23e-05
chr1	4523098	4523898	Peakset1225	6.94528	1.22072	4.91991	9.97e-07	7.25e-05
chr4	3483108	3483908	Peakset1226	5.32366	0	6.29252	9.97e-07	7.25e-05
chr13	31233748	31234548	Peakset1227	4.89105	0	6.04118	9.98e-07	7.25e-05
chr11	68765895	68766695	Peakset1228	4.67883	0	5.91209	1e-06	7.26e-05
chr18	67136542	67137342	Peakset1229	5.1418	0	6.18673	1e-06	7.27e-05
chr10	80135909	80136709	Peakset1230	4.29729	0	5.66993	1e-06	7.27e-05
chr12	3291017	3291817	Peakset1231	5.23729	0	6.24022	1e-06	7.27e-05
chr2	218929777	218930577	Peakset1232	4.70489	0	5.93475	1e-06	7.27e-05
chr12	8814844	8815644	Peakset1233	0	4.99376	-4.42762	1.01e-06	7.28e-05
chr19	51281084	51281884	Peakset1234	5.91711	1.08164	4.2629	1.01e-06	7.28e-05
chr12	48375535	48376335	Peakset1235	5.31496	0	6.28477	1.01e-06	7.29e-05
chr2	1808876	1809676	Peakset1236	4.6588	0	5.89873	1.01e-06	7.29e-05
chr5	180472044	180472844	Peakset1237	4.83363	0	6.01156	1.01e-06	7.29e-05
chr2	218792804	218793604	Peakset1238	5.11354	0	6.1704	1.01e-06	7.3e-05
chr14	101830110	101830910	Peakset1239	6.45137	0	6.8847	1.02e-06	7.32e-05
chr15	100889873	100890673	Peakset1240	6.22262	2.00672	3.82143	1.02e-06	7.32e-05
chr7	75957494	75958294	Peakset1241	6.33385	1.26671	4.61293	1.02e-06	7.35e-05
chr2	54723185	54723985	Peakset1242	4.88033	0	6.03216	1.03e-06	7.39e-05
chr11	64313644	64314444	Peakset1243	5.30923	0	6.27985	1.04e-06	7.44e-05
chr12	130097951	130098751	Peakset1244	5.88105	0	6.59115	1.04e-06	7.46e-05
chr20	39247805	39248605	Peakset1245	6.00675	0	6.65617	1.04e-06	7.46e-05
chr16	57769463	57770263	Peakset1246	8.51387	4.6622	3.55056	1.05e-06	7.46e-05
chr14	101598431	101599231	Peakset1247	5.57629	0	6.42901	1.05e-06	7.46e-05
chr2	127729064	127729864	Peakset1248	5.31003	0	6.27856	1.05e-06	7.46e-05
chr5	148454517	148455317	Peakset1249	5.16233	0	6.19468	1.05e-06	7.46e-05
chr6	157638246	157639046	Peakset1250	5.33598	0	6.29296	1.05e-06	7.46e-05
chr1	69536931	69537731	Peakset1251	5.10718	0	6.1625	1.05e-06	7.47e-05
chr9	137451376	137452176	Peakset1252	5.95504	0	6.62914	1.05e-06	7.47e-05
chr2	47761987	47762787	Peakset1253	4.77808	0	5.97099	1.05e-06	7.5e-05
chr9	137467118	137467918	Peakset1254	5.70215	0	6.49412	1.05e-06	7.5e-05
chr1	204732431	204733231	Peakset1255	4.22446	6.7824	-2.43342	1.06e-06	7.5e-05
chr16	31388282	31389082	Peakset1256	5.16959	0	6.19861	1.06e-06	7.52e-05
chr1	4426609	4427409	Peakset1257	6.40424	0	5.64151	1.06e-06	7.52e-05
chr20	1888038	1888838	Peakset1258	5.0451	0	6.12503	1.07e-06	7.55e-05
chr3	19024218	19025018	Peakset1259	2.17492	6.01845	-3.59121	1.07e-06	7.56e-05
chr12	52262858	52263658	Peakset1260	7.7501	3.80235	3.63007	1.07e-06	7.56e-05
chr5	107249502	107250302	Peakset1261	1.36678	5.78104	-4.15337	1.07e-06	7.57e-05
chr21	37377496	37378296	Peakset1262	4.23444	0	5.64358	1.07e-06	7.57e-05
chr14	21637507	21638307	Peakset1263	4.84407	0	6.00816	1.07e-06	7.57e-05
chr18	77373149	77373949	Peakset1264	5.52346	0	6.39448	1.07e-06	7.58e-05
chr10	132882350	132883150	Peakset1265	8.2892	3.66676	4.16358	1.08e-06	7.59e-05
chr22	43112448	43113248	Peakset1266	5.36837	0.483757	4.18972	1.08e-06	7.59e-05
chr3	186542946	186543746	Peakset1267	5.72435	0	5.95885	1.08e-06	7.62e-05
chr1	44047867	44048667	Peakset1268	5.69756	0	5.94477	1.1e-06	7.74e-05
chr11	71314147	71314947	Peakset1269	6.42317	0	6.36128	1.1e-06	7.76e-05
chr9	136310386	136311186	Peakset1270	5.68531	0	6.47755	1.11e-06	7.76e-05
chr8	82006724	82007524	Peakset1271	4.32897	6.59657	-2.1667	1.11e-06	7.76e-05
chr17	3281297	3282097	Peakset1272	5.45296	0	6.35243	1.11e-06	7.77e-05
chr11	2857429	2858229	Peakset1273	4.89764	0	6.03616	1.11e-06	7.77e-05
chr19	51826242	51827042	Peakset1274	5.67784	0	6.47485	1.11e-06	7.77e-05
chr22	18354473	18355273	Peakset1275	6.49226	0	6.89117	1.11e-06	7.77e-05
chr16	87529541	87530341	Peakset1276	5.15224	0	6.18309	1.11e-06	7.79e-05
chr1	24438392	24439192	Peakset1277	4.84312	0	6.00434	1.12e-06	7.8e-05
chr9	99254088	99254888	Peakset1278	5.82005	0	6.54874	1.12e-06	7.8e-05
chr18	76162656	76163456	Peakset1279	5.06465	0	6.12981	1.13e-06	7.85e-05
chr9	15097670	15098470	Peakset1280	0	4.94275	-5.66983	1.13e-06	7.85e-05
chr7	44425963	44426763	Peakset1281	1.47076	6.68106	-4.72027	1.13e-06	7.85e-05
chr22	43693469	43694269	Peakset1282	4.79757	0	5.97657	1.13e-06	7.85e-05
chr21	46755574	46756374	Peakset1283	5.43461	0	6.34172	1.13e-06	7.85e-05
chr21	34586411	34587211	Peakset1284	3.53671	6.84686	-3.08342	1.13e-06	7.85e-05
chr9	139146855	139147655	Peakset1285	4.77555	0	5.96061	1.13e-06	7.85e-05
chr20	25613096	25613896	Peakset1286	0	4.44481	-5.34818	1.13e-06	7.85e-05
chr9	124344219	124345019	Peakset1287	4.98049	0	6.0889	1.13e-06	7.86e-05
chr22	22786371	22787171	Peakset1288	4.13992	0	5.56496	1.14e-06	7.87e-05
chr7	128526414	128527214	Peakset1289	5.18919	0	6.20006	1.15e-06	7.93e-05
chr3	38657730	38658530	Peakset1290	4.59222	0	5.84803	1.15e-06	7.95e-05
chr10	1796808	1797608	Peakset1291	4.69516	0	5.909	1.15e-06	7.96e-05
chr1	1357439	1358239	Peakset1292	5.1646	0	6.18824	1.16e-06	7.98e-05
chr2	228251975	228252775	Peakset1293	4.76573	0	5.95044	1.16e-06	7.99e-05
chr3	18989730	18990530	Peakset1294	0	4.82764	-5.12	1.16e-06	7.99e-05
chr10	43575741	43576541	Peakset1295	5.50715	0	6.37633	1.17e-06	8.03e-05
chr9	90729584	90730384	Peakset1296	5.39808	0	6.31698	1.17e-06	8.04e-05
chr5	180353203	180354003	Peakset1297	4.56826	0	5.83363	1.17e-06	8.06e-05
chr5	1895827	1896627	Peakset1298	5.09429	0	6.13683	1.17e-06	8.06e-05
chr18	73260552	73261352	Peakset1299	4.50652	0	5.79619	1.17e-06	8.06e-05
chr1	17044150	17044950	Peakset1300	5.36003	0	6.29528	1.18e-06	8.06e-05
chr12	96245683	96246483	Peakset1301	4.70774	0	5.91297	1.18e-06	8.09e-05
chr7	100751925	100752725	Peakset1302	4.28499	0	5.65687	1.18e-06	8.1e-05
chr3	14297934	14298734	Peakset1303	4.53079	0	5.80191	1.19e-06	8.11e-05
chr2	241679643	241680443	Peakset1304	6.85098	0	6.58232	1.19e-06	8.11e-05
chr1	212828849	212829649	Peakset1305	4.48766	0	5.78254	1.19e-06	8.11e-05
chr1	15136878	15137678	Peakset1306	5.11038	0	6.15384	1.19e-06	8.11e-05
chr5	125843829	125844629	Peakset1307	3.97348	6.83043	-2.68588	1.19e-06	8.15e-05
chr11	64372089	64372889	Peakset1308	5.06948	0	6.12754	1.2e-06	8.15e-05
chr16	54278153	54278953	Peakset1309	6.30822	1.62507	4.19407	1.2e-06	8.18e-05
chr6	158070013	158070813	Peakset1310	6.88018	0.710643	5.28865	1.2e-06	8.18e-05
chr8	67052863	67053663	Peakset1311	4.98687	0	6.08041	1.2e-06	8.19e-05
chr5	76011550	76012350	Peakset1312	7.85919	3.29569	4.14703	1.21e-06	8.19e-05
chr22	38416680	38417480	Peakset1313	5.48296	0	6.35883	1.21e-06	8.2e-05
chr1	6040458	6041258	Peakset1314	5.0117	0	6.09482	1.21e-06	8.21e-05
chr4	186825686	186826486	Peakset1315	5.55231	0	6.39587	1.21e-06	8.21e-05
chr15	69692076	69692876	Peakset1316	4.56806	0	5.82104	1.21e-06	8.23e-05
chr5	179343469	179344269	Peakset1317	5.70328	0	6.47819	1.22e-06	8.23e-05
chr20	60010676	60011476	Peakset1318	6.31659	0	5.51537	1.22e-06	8.24e-05
chr10	50233168	50233968	Peakset1319	5.62807	0	6.4353	1.22e-06	8.24e-05
chr20	48783103	48783903	Peakset1320	5.76683	0	6.50994	1.22e-06	8.24e-05
chr1	110626918	110627718	Peakset1321	6.34816	0	5.59226	1.22e-06	8.25e-05
chr7	141685201	141686001	Peakset1322	5.95667	1.5031	4.0036	1.22e-06	8.26e-05
chrX	103587777	103588577	Peakset1323	5.77469	1.80003	3.7265	1.23e-06	8.27e-05
chr18	28933264	28934064	Peakset1324	4.95873	0	6.06708	1.23e-06	8.28e-05
chr10	89638860	89639660	Peakset1325	5.45533	0	6.3416	1.23e-06	8.28e-05
chr11	17008143	17008943	Peakset1326	5.40689	0	5.75455	1.23e-06	8.29e-05
chr11	119592362	119593162	Peakset1327	5.28783	0	6.24854	1.24e-06	8.32e-05
chr6	21725657	21726457	Peakset1328	5.11796	0	6.15268	1.24e-06	8.32e-05
chr3	106540508	106541308	Peakset1329	6.02111	0	6.12227	1.24e-06	8.34e-05
chr2	9398980	9399780	Peakset1330	6.22502	0	6.23718	1.24e-06	8.34e-05
chr4	7704804	7705604	Peakset1331	5.15272	0	6.17362	1.25e-06	8.34e-05
chr9	128347602	128348402	Peakset1332	4.90693	0	6.02598	1.25e-06	8.34e-05
chr17	48609818	48610618	Peakset1333	4.99868	0	6.08157	1.25e-06	8.34e-05
chr15	70755563	70756363	Peakset1334	3.93204	6.5011	-2.44433	1.25e-06	8.34e-05
chr11	129214085	129214885	Peakset1335	4.95781	0	6.05834	1.25e-06	8.34e-05
chr1	101004742	101005542	Peakset1336	7.29136	0.483757	5.62287	1.25e-06	8.34e-05
chr17	73642063	73642863	Peakset1337	7.02917	0	6.31121	1.25e-06	8.36e-05
chr10	72432016	72432816	Peakset1338	6.5791	0	6.91381	1.26e-06	8.4e-05
chr3	58632740	58633540	Peakset1339	4.65839	0	5.87964	1.27e-06	8.44e-05
chr2	66560848	66561648	Peakset1340	4.70146	0	5.91017	1.27e-06	8.47e-05
chr4	6168259	6169059	Peakset1341	5.24007	0	6.21953	1.27e-06	8.47e-05
chr17	70562955	70563755	Peakset1342	4.49395	0	5.77698	1.28e-06	8.47e-05
chr9	100038348	100039148	Peakset1343	5.60145	0	6.41745	1.28e-06	8.49e-05
chr5	67075731	67076531	Peakset1344	4.99307	0	5.49375	1.28e-06	8.49e-05
chr1	41752047	41752847	Peakset1345	4.34071	0	5.68544	1.28e-06	8.49e-05
chr1	151681544	151682344	Peakset1346	5.34977	0	6.28299	1.28e-06	8.49e-05
chr18	45981867	45982667	Peakset1347	5.17708	0	5.60134	1.28e-06	8.49e-05
chr16	29203286	29204086	Peakset1348	6.38738	0.898794	4.70991	1.28e-06	8.49e-05
chr17	60202917	60203717	Peakset1349	5.23922	0	6.21433	1.29e-06	8.53e-05
chr19	48922190	48922990	Peakset1350	4.95423	0	6.05351	1.3e-06	8.53e-05
chr11	3252933	3253733	Peakset1351	6.42997	1.27798	4.71153	1.3e-06	8.53e-05
chr2	11836536	11837336	Peakset1352	6.34713	1.13213	4.52731	1.3e-06	8.53e-05
chr16	88685452	88686252	Peakset1353	6.52131	0	6.88206	1.3e-06	8.53e-05
chr1	201681884	201682684	Peakset1354	4.41823	0	5.73224	1.3e-06	8.53e-05
chr6	2589226	2590026	Peakset1355	4.96202	0	6.0578	1.3e-06	8.53e-05
chr8	144805014	144805814	Peakset1356	6.40837	1.70615	4.1347	1.3e-06	8.53e-05
chr9	95657279	95658079	Peakset1357	4.92634	0	6.03945	1.3e-06	8.53e-05
chr6	2640161	2640961	Peakset1358	4.91667	0	6.03254	1.3e-06	8.53e-05
chr10	50617971	50618771	Peakset1359	4.79795	0	5.96149	1.3e-06	8.54e-05
chr4	3644691	3645491	Peakset1360	5.76294	0	6.50222	1.3e-06	8.54e-05
chr7	1443117	1443917	Peakset1361	6.43045	0	5.64526	1.3e-06	8.54e-05
chr11	62538504	62539304	Peakset1362	7.87208	3.94094	3.61103	1.31e-06	8.57e-05
chr16	49740567	49741367	Peakset1363	5.59593	0	6.41251	1.31e-06	8.57e-05
chr12	128043373	128044173	Peakset1364	5.44399	0	6.33039	1.31e-06	8.59e-05
chr1	44634530	44635330	Peakset1365	4.70294	0	5.90493	1.32e-06	8.59e-05
chr19	51379048	51379848	Peakset1366	5.94875	0	6.59547	1.32e-06	8.63e-05
chr2	121260574	121261374	Peakset1367	5.24657	0	6.21554	1.33e-06	8.66e-05
chr1	36673172	36673972	Peakset1368	5.9991	0	6.62237	1.33e-06	8.66e-05
chr3	118752976	118753776	Peakset1369	7.57172	1.5031	5.20712	1.33e-06	8.66e-05
chr8	119138764	119139564	Peakset1370	1.89891	6.00792	-3.75684	1.33e-06	8.66e-05
chr14	65289845	65290645	Peakset1371	4.87454	0	6.00466	1.33e-06	8.67e-05
chr1	86622143	86622943	Peakset1372	7.83196	0	6.48457	1.33e-06	8.67e-05
chr2	110269229	110270029	Peakset1373	4.69226	0	5.89085	1.34e-06	8.7e-05
chr10	133778558	133779358	Peakset1374	4.57048	0	5.82481	1.34e-06	8.7e-05
chr10	73412031	73412831	Peakset1375	4.30879	0	5.65758	1.34e-06	8.71e-05
chr1	3580456	3581256	Peakset1376	6.07647	0	6.65953	1.34e-06	8.71e-05
chr2	110858395	110859195	Peakset1377	5.45797	0	6.33172	1.35e-06	8.71e-05
chr7	106239362	106240162	Peakset1378	2.05377	5.47735	-3.2007	1.35e-06	8.71e-05
chr10	131452692	131453492	Peakset1379	5.01172	0	6.07677	1.35e-06	8.72e-05
chr1	224924848	224925648	Peakset1380	5.30628	0	6.25075	1.35e-06	8.72e-05
chr8	3675323	3676123	Peakset1381	4.75405	0	5.93323	1.35e-06	8.72e-05
chr2	44333585	44334385	Peakset1382	5.35243	0	6.27509	1.35e-06	8.72e-05
chr21	46047803	46048603	Peakset1383	5.89843	0	6.56708	1.36e-06	8.77e-05
chr10	52022019	52022819	Peakset1384	5.48966	0	5.80219	1.37e-06	8.84e-05
chr10	25983104	25983904	Peakset1385	4.77057	0	5.93659	1.37e-06	8.84e-05
chr6	148565108	148565908	Peakset1386	1.1031	5.64197	-4.10659	1.38e-06	8.84e-05
chr12	1951288	1952088	Peakset1387	5.4225	0	6.31211	1.38e-06	8.84e-05
chr6	40552839	40553639	Peakset1388	5.45144	0	5.30139	1.38e-06	8.84e-05
chr19	2171255	2172055	Peakset1389	5.28765	0	6.23649	1.38e-06	8.85e-05
chr4	1567519	1568319	Peakset1390	5.17152	0	6.17096	1.38e-06	8.85e-05
chr10	105262406	105263206	Peakset1391	4.44864	0	5.73446	1.39e-06	8.92e-05
chr4	1642655	1643455	Peakset1392	5.80572	0	6.51482	1.39e-06	8.92e-05
chr10	133617157	133617957	Peakset1393	5.16059	0	6.16071	1.4e-06	8.94e-05
chr3	18600855	18601655	Peakset1394	2.69474	5.7867	-2.91485	1.4e-06	8.94e-05
chrX	19963769	19964569	Peakset1395	4.88292	0	6.00034	1.4e-06	8.95e-05
chr11	114646698	114647498	Peakset1396	5.72241	0	6.4721	1.4e-06	8.95e-05
chr7	100943043	100943843	Peakset1397	6.78126	0	5.63005	1.4e-06	8.96e-05
chr15	102040458	102041258	Peakset1398	5.43321	0.683236	4.26697	1.42e-06	9.04e-05
chr3	186266415	186267215	Peakset1399	5.40969	0	6.29985	1.42e-06	9.06e-05
chr3	9188892	9189692	Peakset1400	4.46157	0	5.74454	1.42e-06	9.06e-05
chr17	80386928	80387728	Peakset1401	5.64085	0	6.42581	1.43e-06	9.07e-05
chr11	61684541	61685341	Peakset1402	6.62207	0	6.91495	1.43e-06	9.09e-05
chr7	65215781	65216581	Peakset1403	7.69806	3.9528	3.44086	1.43e-06	9.09e-05
chr12	131577883	131578683	Peakset1404	5.60761	0	6.40765	1.43e-06	9.1e-05
chr14	75925702	75926502	Peakset1405	7.843	3.70444	3.77057	1.43e-06	9.1e-05
chr1	227678412	227679212	Peakset1406	4.4367	0	5.72736	1.44e-06	9.12e-05
chr1	224908803	224909603	Peakset1407	4.79243	0	5.94946	1.44e-06	9.12e-05
chr18	9475207	9476007	Peakset1408	8.70606	4.85642	3.54417	1.44e-06	9.12e-05
chr1	14924907	14925707	Peakset1409	7.69142	0	6.65143	1.44e-06	9.12e-05
chr1	171221111	171221911	Peakset1410	4.44899	0	5.73	1.44e-06	9.12e-05
chr1	31343594	31344394	Peakset1411	4.79794	0	5.9533	1.44e-06	9.12e-05
chr6	71573374	71574174	Peakset1412	1.15549	5.41423	-3.90887	1.45e-06	9.12e-05
chr1	228699818	228700618	Peakset1413	5.66573	0.220722	4.61907	1.45e-06	9.12e-05
chr8	53080433	53081233	Peakset1414	6.50817	0.220722	5.24444	1.45e-06	9.12e-05
chr9	131056119	131056919	Peakset1415	5.44912	0	6.31526	1.45e-06	9.12e-05
chr10	73408110	73408910	Peakset1416	4.40139	0	5.71738	1.45e-06	9.12e-05
chr2	9832820	9833620	Peakset1417	5.49128	0	6.34223	1.45e-06	9.15e-05
chr16	81972537	81973337	Peakset1418	4.2046	0	5.59679	1.46e-06	9.16e-05
chr3	44465758	44466558	Peakset1419	4.90415	0	6.00939	1.46e-06	9.17e-05
chr2	20841777	20842577	Peakset1420	4.79317	0	5.9441	1.46e-06	9.19e-05
chr12	104289678	104290478	Peakset1421	0	4.6176	-5.44533	1.47e-06	9.21e-05
chr5	1724982	1725782	Peakset1422	6.1568	0	6.68675	1.47e-06	9.21e-05
chr1	9554967	9555767	Peakset1423	5.08462	0.220722	4.12721	1.48e-06	9.24e-05
chr3	124738896	124739696	Peakset1424	0	5.21155	-4.53031	1.48e-06	9.24e-05
chr17	3461223	3462023	Peakset1425	6.70312	2.58863	3.81417	1.48e-06	9.25e-05
chr5	68462685	68463485	Peakset1426	6.73079	3.6163	2.92495	1.48e-06	9.25e-05
chr7	129174781	129175581	Peakset1427	5.50589	0	6.34672	1.5e-06	9.35e-05
chr3	4845454	4846254	Peakset1428	5.00483	0	6.06772	1.5e-06	9.36e-05
chr2	149873028	149873828	Peakset1429	4.31194	0	5.64285	1.5e-06	9.36e-05
chr1	4340633	4341433	Peakset1430	4.91537	0	6.01505	1.5e-06	9.36e-05
chr13	76055585	76056385	Peakset1431	6.99884	0.706149	5.27557	1.5e-06	9.37e-05
chr15	78078281	78079081	Peakset1432	4.51507	0	5.77198	1.51e-06	9.4e-05
chrX	43535178	43535978	Peakset1433	4.50545	0	5.77156	1.51e-06	9.4e-05
chr20	5491345	5492145	Peakset1434	6.39818	0	6.80085	1.51e-06	9.4e-05
chr7	51436708	51437508	Peakset1435	3.98204	0	5.44284	1.51e-06	9.4e-05
chr3	109055441	109056241	Peakset1436	0	5.70303	-5.49495	1.52e-06	9.41e-05
chr5	37076280	37077080	Peakset1437	0	4.83968	-4.7289	1.52e-06	9.42e-05
chr19	51283313	51284113	Peakset1438	4.51258	0	5.76933	1.52e-06	9.42e-05
chr5	127271371	127272171	Peakset1439	5.32813	0	6.24636	1.52e-06	9.42e-05
chr19	54982241	54983041	Peakset1440	6.19961	0.898794	4.55491	1.52e-06	9.42e-05
chr1	116083698	116084498	Peakset1441	5.08826	0	6.11608	1.52e-06	9.43e-05
chr22	44946337	44947137	Peakset1442	5.35702	0	4.86731	1.53e-06	9.46e-05
chr3	18708366	18709166	Peakset1443	0.627256	5.00726	-3.86901	1.53e-06	9.47e-05
chr19	46326730	46327530	Peakset1444	6.03646	0	6.61866	1.54e-06	9.49e-05
chr12	4351996	4352796	Peakset1445	6.64418	0	5.77133	1.54e-06	9.5e-05
chr7	106211491	106212291	Peakset1446	2.4048	5.82829	-3.1938	1.54e-06	9.5e-05
chr8	10493637	10494437	Peakset1447	5.09841	0	6.12007	1.54e-06	9.51e-05
chr2	1113025	1113825	Peakset1448	5.98455	0	6.59205	1.55e-06	9.55e-05
chr7	1737173	1737973	Peakset1449	6.75356	0	5.84283	1.55e-06	9.55e-05
chr5	43242308	43243108	Peakset1450	4.16979	0	5.55236	1.55e-06	9.55e-05
chr3	128652313	128653113	Peakset1451	4.34188	0	5.66272	1.55e-06	9.55e-05
chr1	156867431	156868231	Peakset1452	6.06576	0.706149	4.59091	1.55e-06	9.55e-05
chr15	65510297	65511097	Peakset1453	6.41185	0.388715	5.17243	1.56e-06	9.55e-05
chr5	483777	484577	Peakset1454	6.00116	0	6.60143	1.56e-06	9.55e-05
chr11	2903050	2903850	Peakset1455	5.00309	0	6.06642	1.56e-06	9.58e-05
chr18	24301508	24302308	Peakset1456	5.80162	0.388715	4.74583	1.57e-06	9.59e-05
chr6	2597568	2598368	Peakset1457	5.73597	0	6.46316	1.57e-06	9.6e-05
chr17	41276814	41277614	Peakset1458	6.82646	3.82082	2.81706	1.57e-06	9.61e-05
chr4	41216007	41216807	Peakset1459	5.75072	0	6.46883	1.57e-06	9.62e-05
chr17	40729495	40730295	Peakset1460	6.15066	2.02198	3.70235	1.57e-06	9.62e-05
chr14	58618366	58619166	Peakset1461	6.83711	0.828106	5.13824	1.58e-06	9.62e-05
chr9	101332629	101333429	Peakset1462	5.26547	0	6.20778	1.58e-06	9.65e-05
chr17	71003011	71003811	Peakset1463	5.12055	0	6.12686	1.58e-06	9.65e-05
chr12	69753243	69754043	Peakset1464	9.25614	5.92449	3.1018	1.59e-06	9.7e-05
chr13	52518451	52519251	Peakset1465	5.42585	0	5.28026	1.6e-06	9.76e-05
chr10	2582420	2583220	Peakset1466	5.63633	0	5.42037	1.61e-06	9.79e-05
chr6	159179877	159180677	Peakset1467	5.04482	0	6.08329	1.61e-06	9.79e-05
chr13	84701395	84702195	Peakset1468	5.01015	0	6.06278	1.61e-06	9.8e-05
chr8	105320700	105321500	Peakset1469	4.1749	0	5.56329	1.62e-06	9.81e-05
chr2	10634650	10635450	Peakset1470	6.96311	2.33494	4.21481	1.62e-06	9.81e-05
chr11	788840	789640	Peakset1471	5.15566	0	6.14497	1.62e-06	9.81e-05
chr6	40681285	40682085	Peakset1472	4.31103	0	5.64696	1.62e-06	9.81e-05
chr6	52149001	52149801	Peakset1473	6.82296	2.1771	4.11122	1.62e-06	9.82e-05
chr22	37186442	37187242	Peakset1474	5.00834	0	6.06249	1.62e-06	9.82e-05
chr20	59983562	59984362	Peakset1475	5.46468	0	6.31428	1.63e-06	9.83e-05
chr1	101178254	101179054	Peakset1476	5.32054	1.55279	3.52469	1.63e-06	9.83e-05
chr9	137477438	137478238	Peakset1477	5.55425	0	6.36225	1.63e-06	9.83e-05
chr19	13133169	13133969	Peakset1478	4.94854	0	6.02023	1.63e-06	9.85e-05
chr8	87620539	87621339	Peakset1479	4.31196	0	5.64022	1.64e-06	9.88e-05
chr1	27191576	27192376	Peakset1480	7.81659	4.0376	3.47933	1.64e-06	9.88e-05
chr6	39296235	39297035	Peakset1481	4.15209	0	5.54459	1.64e-06	9.88e-05
chr11	15135790	15136590	Peakset1482	6.83023	0.220722	5.4568	1.64e-06	9.9e-05
chr10	1923798	1924598	Peakset1483	4.86467	0	5.97789	1.65e-06	9.91e-05
chr2	27193139	27193939	Peakset1484	8.5395	4.26731	3.89188	1.65e-06	9.91e-05
chr4	6199346	6200146	Peakset1485	4.9145	0	6.00433	1.65e-06	9.91e-05
chr14	65170911	65171711	Peakset1486	7.28797	0	6.15575	1.65e-06	9.91e-05
chr9	7967986	7968786	Peakset1487	3.18567	6.01167	-2.66141	1.66e-06	9.95e-05
chr9	88552202	88553002	Peakset1488	4.7134	0	5.88388	1.66e-06	9.95e-05
chr15	42157987	42158787	Peakset1489	5.5452	0	6.35506	1.66e-06	9.97e-05
chr18	76740406	76741206	Peakset1490	4.56199	0	9.35454	1.67e-06	0.0001
chr1	21031017	21031817	Peakset1491	5.92941	0	6.55561	1.67e-06	0.00010009
chr7	73465907	73466707	Peakset1492	4.34279	0	5.66169	1.68e-06	0.000100413
chr16	58540969	58541769	Peakset1493	5.52495	0.220722	4.49576	1.68e-06	0.000100522
chr9	114797122	114797922	Peakset1494	2.23442	6.07247	-3.60706	1.69e-06	0.000101094
chr11	64301518	64302318	Peakset1495	5.24913	0	6.19347	1.7e-06	0.000101104
chr12	122646062	122646862	Peakset1496	5.16455	0	5.08222	1.7e-06	0.000101104
chr16	84853015	84853815	Peakset1497	5.11844	0	6.12038	1.7e-06	0.000101188
chr20	60055099	60055899	Peakset1498	5.50319	0	6.32917	1.7e-06	0.000101239
chr2	122924382	122925182	Peakset1499	5.08763	0	6.10294	1.7e-06	0.000101239
chr2	170982290	170983090	Peakset1500	5.03451	0	6.07209	1.7e-06	0.000101315
chr10	22419535	22420335	Peakset1501	4.65779	0	5.85079	1.71e-06	0.000101497
chr11	2219992	2220792	Peakset1502	5.34977	0	6.24758	1.71e-06	0.000101608
chr9	86535880	86536680	Peakset1503	9.60071	5.70885	3.57215	1.71e-06	0.000101693
chr16	57755747	57756547	Peakset1504	5.2378	0	6.18334	1.72e-06	0.000101693
chr9	101337894	101338694	Peakset1505	5.67875	0.483757	4.43498	1.72e-06	0.000101906
chr11	65774209	65775009	Peakset1506	4.91815	0	6.00286	1.72e-06	0.000102029
chr22	47882824	47883624	Peakset1507	4.49969	0	5.75929	1.73e-06	0.000102121
chr1	4897200	4898000	Peakset1508	5.18686	0	6.15743	1.73e-06	0.000102312
chr9	36855656	36856456	Peakset1509	4.59991	0	5.81534	1.73e-06	0.000102312
chr14	91094526	91095326	Peakset1510	4.09861	0	5.50939	1.75e-06	0.000103109
chr1	57771013	57771813	Peakset1511	4.85584	0	5.96758	1.75e-06	0.000103109
chr9	137585301	137586101	Peakset1512	8.89243	4.2943	4.15082	1.75e-06	0.000103357
chr1	151264624	151265424	Peakset1513	6.08449	0	6.62618	1.75e-06	0.000103357
chr6	166412349	166413149	Peakset1514	4.82537	0	5.94505	1.76e-06	0.000103379
chr3	49687428	49688228	Peakset1515	4.93186	0	6.00721	1.76e-06	0.000103572
chr1	53874583	53875383	Peakset1516	4.64902	0	5.8537	1.76e-06	0.00010374
chr1	71512978	71513778	Peakset1517	6.45259	0	6.80302	1.77e-06	0.000103766
chr14	102765242	102766042	Peakset1518	4.67573	0	5.86348	1.77e-06	0.000103923
chr10	124310562	124311362	Peakset1519	6.35046	0	5.8779	1.77e-06	0.000103923
chr22	50473336	50474136	Peakset1520	6.92125	0.898794	5.08745	1.77e-06	0.000104034
chr3	105086109	105086909	Peakset1521	8.70694	5.19587	3.25595	1.78e-06	0.000104115
chr17	39868176	39868976	Peakset1522	4.70637	0	5.87572	1.78e-06	0.000104115
chr16	54487817	54488617	Peakset1523	4.52444	0	5.76762	1.78e-06	0.000104227
chr2	651845	652645	Peakset1524	5.20046	0	6.1569	1.78e-06	0.000104227
chr20	37740788	37741588	Peakset1525	4.63377	0	5.83827	1.78e-06	0.000104227
chr8	1077083	1077883	Peakset1526	5.12934	0	6.11916	1.78e-06	0.000104227
chr5	38105494	38106294	Peakset1527	5.43315	0.388715	4.46852	1.78e-06	0.000104227
chr13	44360597	44361397	Peakset1528	7.84003	1.22072	5.50463	1.79e-06	0.000104425
chr5	93681438	93682238	Peakset1529	4.85614	0	5.96389	1.79e-06	0.000104556
chr10	72441684	72442484	Peakset1530	5.41026	0	6.27193	1.79e-06	0.000104556
chr1	19394169	19394969	Peakset1531	4.80499	0	5.93471	1.8e-06	0.000104556
chr20	4692412	4693212	Peakset1532	5.65067	0	5.31524	1.8e-06	0.00010458
chr7	110474630	110475430	Peakset1533	1.64976	4.87102	-2.96768	1.8e-06	0.00010458
chr3	134125155	134125955	Peakset1534	5.77809	0	6.46583	1.8e-06	0.00010458
chr12	52681073	52681873	Peakset1535	4.72074	0	5.88587	1.8e-06	0.00010458
chr15	68607897	68608697	Peakset1536	5.94439	0	6.04007	1.8e-06	0.000104622
chr3	14308494	14309294	Peakset1537	5.11276	0	6.10415	1.8e-06	0.000104683
chr8	101170107	101170907	Peakset1538	9.3572	5.44599	3.59135	1.81e-06	0.000104694
chr8	94766997	94767797	Peakset1539	7.2654	3.26971	3.64411	1.81e-06	0.00010473
chr4	177713212	177714012	Peakset1540	6.28999	0	6.72119	1.81e-06	0.000104858
chr10	135057803	135058603	Peakset1541	5.67841	0	6.41248	1.81e-06	0.000104858
chr19	51059388	51060188	Peakset1542	4.97619	0	6.02874	1.81e-06	0.000104862
chr2	24232627	24233427	Peakset1543	8.89078	4.61701	3.89143	1.81e-06	0.000104869
chr22	44746990	44747790	Peakset1544	7.4765	3.11395	3.93325	1.82e-06	0.000104941
chr13	75800089	75800889	Peakset1545	4.85565	0	5.96135	1.82e-06	0.000104998
chr10	49672335	49673135	Peakset1546	5.13343	0	6.11962	1.83e-06	0.000105599
chr18	77336303	77337103	Peakset1547	7.93699	2.66776	4.63543	1.83e-06	0.000105599
chr15	93159324	93160124	Peakset1548	6.05784	0	6.60719	1.83e-06	0.000105599
chr8	143194210	143195010	Peakset1549	5.02879	0	6.06175	1.83e-06	0.000105599
chr4	11420128	11420928	Peakset1550	1.88069	4.87979	-2.83761	1.84e-06	0.000105825
chr8	28174630	28175430	Peakset1551	5.35414	0	6.23947	1.84e-06	0.000105825
chr10	135156422	135157222	Peakset1552	4.65678	0	5.84301	1.84e-06	0.000105848
chr6	30569319	30570119	Peakset1553	5.75444	0	5.4944	1.84e-06	0.000105877
chr1	219047861	219048661	Peakset1554	4.67352	0	5.85472	1.85e-06	0.000105878
chr10	49755450	49756250	Peakset1555	4.61666	0	5.82448	1.85e-06	0.000105878
chr16	68261733	68262533	Peakset1556	3.49624	6.89726	-3.16769	1.85e-06	0.000105972
chr17	79299154	79299954	Peakset1557	4.70326	0	5.86693	1.86e-06	0.000106287
chr7	43611390	43612190	Peakset1558	6.90135	1.79715	4.51284	1.86e-06	0.000106287
chr11	64337010	64337810	Peakset1559	5.36701	0	6.24676	1.86e-06	0.000106287
chr7	63143956	63144756	Peakset1560	5.59485	0	6.3684	1.86e-06	0.000106287
chr19	20348586	20349386	Peakset1561	6.66344	3.46324	2.95654	1.86e-06	0.000106287
chr5	180334861	180335661	Peakset1562	5.47626	0	6.3051	1.86e-06	0.000106287
chr2	131600623	131601423	Peakset1563	4.64747	0	5.83151	1.86e-06	0.000106289
chr5	31854716	31855516	Peakset1564	6.87739	0	5.89944	1.87e-06	0.000106496
chr7	50602573	50603373	Peakset1565	5.91091	0	6.53124	1.87e-06	0.000106628
chr15	28352267	28353067	Peakset1566	7.39782	0.898794	5.40955	1.88e-06	0.00010683
chr4	7609989	7610789	Peakset1567	5.58697	0	6.36549	1.88e-06	0.000106874
chr11	119455272	119456072	Peakset1568	6.5989	0	6.86149	1.88e-06	0.000106983
chr17	6734796	6735596	Peakset1569	7.78188	2.46998	4.69043	1.89e-06	0.000107515
chr2	42724086	42724886	Peakset1570	0	4.88441	-5.21588	1.89e-06	0.000107515
chr4	140656296	140657096	Peakset1571	9.4975	4.87322	4.16402	1.9e-06	0.000107515
chr7	128578034	128578834	Peakset1572	6.87357	0	6.1782	1.9e-06	0.000107515
chr3	195946257	195947057	Peakset1573	7.61505	4.36087	3.0126	1.91e-06	0.000108039
chr1	54159329	54160129	Peakset1574	5.46215	0	6.29581	1.91e-06	0.000108039
chr1	11911261	11912061	Peakset1575	5.22437	0	6.16556	1.91e-06	0.000108102
chr20	16568142	16568942	Peakset1576	0.657444	6.1367	-4.82639	1.91e-06	0.000108156
chr15	90036683	90037483	Peakset1577	5.16163	0	6.12949	1.91e-06	0.000108169
chr2	2852658	2853458	Peakset1578	4.7918	0	5.92051	1.92e-06	0.000108282
chr22	37234546	37235346	Peakset1579	5.31099	0	6.21236	1.92e-06	0.000108282
chr1	228693359	228694159	Peakset1580	4.64125	0	5.83204	1.92e-06	0.000108438
chr2	129020380	129021180	Peakset1581	5.15828	0	6.12902	1.92e-06	0.000108516
chr1	36640215	36641015	Peakset1582	5.66342	0	6.39967	1.93e-06	0.000108799
chr19	52034054	52034854	Peakset1583	6.3057	0	6.72007	1.93e-06	0.000108827
chrX	129473561	129474361	Peakset1584	7.71216	3.98063	3.42648	1.94e-06	0.000109321
chr8	142327900	142328700	Peakset1585	4.81907	0	5.93168	1.95e-06	0.00010966
chr7	131187735	131188535	Peakset1586	5.60751	0.739144	4.37798	1.95e-06	0.000109672
chr2	170218374	170219174	Peakset1587	6.54238	0	6.82906	1.96e-06	0.00011004
chr17	1162933	1163733	Peakset1588	6.8292	2.16505	4.16469	1.96e-06	0.000110073
chr1	2564807	2565607	Peakset1589	5.20973	0	6.15205	1.97e-06	0.00011041
chr2	228029084	228029884	Peakset1590	7.13005	0	6.04567	1.97e-06	0.000110416
chr17	47626020	47626820	Peakset1591	4.79071	0	5.91643	1.97e-06	0.000110424
chr7	150890837	150891637	Peakset1592	4.89778	0	5.97767	1.97e-06	0.000110424
chr15	100449200	100450000	Peakset1593	5.35449	0	6.23304	1.97e-06	0.000110424
chr5	156107708	156108508	Peakset1594	4.5932	0	5.80613	1.98e-06	0.000110541
chrX	42621407	42622207	Peakset1595	1.89134	5.8948	-3.68122	1.98e-06	0.000110582
chr7	4184219	4185019	Peakset1596	6.55388	0	6.83175	1.98e-06	0.000110897
chr1	230843580	230844380	Peakset1597	4.91196	0	5.98636	2e-06	0.00011157
chr8	6738837	6739637	Peakset1598	5.09975	0	6.08815	2e-06	0.00011157
chr2	88997393	88998193	Peakset1599	3.08561	6.0559	-2.81237	2e-06	0.000111715
chr15	21904067	21904867	Peakset1600	6.23909	0	6.68256	2e-06	0.000111715
chr13	22681054	22681854	Peakset1601	6.0283	0	6.5786	2.02e-06	0.000112525
chr22	23740451	23741251	Peakset1602	4.97684	0	6.02497	2.03e-06	0.000112772
chr5	131598798	131599598	Peakset1603	4.82786	0	5.93514	2.03e-06	0.000112772
chr15	85383840	85384640	Peakset1604	4.43774	0	5.7024	2.03e-06	0.000112873
chr4	145720335	145721135	Peakset1605	4.04007	0	5.45582	2.04e-06	0.000113108
chr13	53312891	53313691	Peakset1606	6.594	0.243897	5.3604	2.04e-06	0.000113285
chr12	53068738	53069538	Peakset1607	5.70105	0	6.41186	2.04e-06	0.000113342
chr3	187539871	187540671	Peakset1608	4.13243	6.80123	-2.51196	2.04e-06	0.000113342
chr19	35605707	35606507	Peakset1609	5.52539	0	5.78039	2.05e-06	0.000113514
chr22	45044105	45044905	Peakset1610	5.08321	0	6.07647	2.05e-06	0.000113699
chr11	95939983	95940783	Peakset1611	2.81192	5.81372	-2.87804	2.05e-06	0.000113715
chr12	64237750	64238550	Peakset1612	6.95466	0.722741	5.26687	2.06e-06	0.000113811
chr21	16906470	16907270	Peakset1613	2.18545	5.30007	-2.92253	2.06e-06	0.000113904
chr3	172468289	172469089	Peakset1614	7.92519	4.6542	3.05073	2.06e-06	0.000113966
chr14	100007905	100008705	Peakset1615	4.709	0	5.8623	2.06e-06	0.000113975
chr17	42218995	42219795	Peakset1616	8.88015	4.87801	3.66344	2.07e-06	0.000114133
chr15	86606605	86607405	Peakset1617	5.04284	0	6.056	2.08e-06	0.000114573
chr10	1440035	1440835	Peakset1618	4.43876	0	5.70914	2.08e-06	0.000114609
chr9	139130107	139130907	Peakset1619	5.82132	0	6.47072	2.08e-06	0.000114609
chr11	65676902	65677702	Peakset1620	5.3884	0.898794	3.87351	2.08e-06	0.000114609
chr1	167090376	167091176	Peakset1621	7.26252	2.61265	4.14629	2.09e-06	0.000114816
chr20	59831274	59832074	Peakset1622	5.00223	0	6.0318	2.09e-06	0.000114816
chr20	34623381	34624181	Peakset1623	4.83148	0	5.93306	2.09e-06	0.000114816
chr4	6012948	6013748	Peakset1624	5.7159	0	6.41697	2.09e-06	0.0001149
chr10	133656789	133657589	Peakset1625	4.72343	0	5.87293	2.09e-06	0.0001149
chr3	128158258	128159058	Peakset1626	4.60141	0	5.79831	2.1e-06	0.000114979
chr17	74695885	74696685	Peakset1627	5.7321	0	6.42532	2.1e-06	0.000115261
chr7	157316344	157317144	Peakset1628	5.36657	0	6.23199	2.11e-06	0.000115671
chr3	108383177	108383977	Peakset1629	3.01322	6.02176	-2.84738	2.12e-06	0.000116221
chr3	125655240	125656040	Peakset1630	4.46961	0	5.72795	2.13e-06	0.000116221
chr7	110687111	110687911	Peakset1631	0	5.00502	-4.78227	2.13e-06	0.000116221
chr6	149352982	149353782	Peakset1632	5.89541	0.765519	4.55108	2.13e-06	0.000116221
chr12	3359206	3360006	Peakset1633	5.90742	0	6.50962	2.13e-06	0.000116273
chr4	7054743	7055543	Peakset1634	5.37384	0	6.23548	2.14e-06	0.000116548
chr9	16179097	16179897	Peakset1635	5.47477	0	6.28562	2.14e-06	0.000116696
chr4	7772094	7772894	Peakset1636	5.33006	0	6.2109	2.14e-06	0.000116696
chr2	218932974	218933774	Peakset1637	6.1765	2.9747	2.99331	2.15e-06	0.000116976
chr15	67021495	67022295	Peakset1638	5.13286	0	6.09736	2.15e-06	0.000116976
chr14	105671533	105672333	Peakset1639	5.46862	0	6.28242	2.15e-06	0.000116976
chr12	95960854	95961654	Peakset1640	4.8626	0	5.94934	2.15e-06	0.000117042
chr5	75380200	75381000	Peakset1641	6.04457	0	6.57751	2.16e-06	0.000117347
chr5	32581470	32582270	Peakset1642	4.79757	0	5.91374	2.17e-06	0.000117656
chr19	39364014	39364814	Peakset1643	4.35828	0	5.64795	2.17e-06	0.000117987
chr10	44506790	44507590	Peakset1644	5.32494	0	6.20457	2.18e-06	0.000117987
chr2	170550693	170551493	Peakset1645	9.12684	5.6414	3.22338	2.18e-06	0.000117987
chr7	101084989	101085789	Peakset1646	4.77822	0	5.89824	2.18e-06	0.000117987
chr11	128811166	128811966	Peakset1647	5.44568	0	6.27054	2.18e-06	0.000118018
chr11	69850095	69850895	Peakset1648	5.58426	0	6.34443	2.18e-06	0.000118089
chr16	56360751	56361551	Peakset1649	4.98931	0	6.02222	2.18e-06	0.000118098
chr20	3709178	3709978	Peakset1650	4.55152	0	5.76154	2.19e-06	0.000118098
chrX	42607321	42608121	Peakset1651	1.03489	5.02568	-3.75927	2.19e-06	0.000118158
chr10	132785663	132786463	Peakset1652	6.40952	0	6.74924	2.19e-06	0.000118158
chr18	77526252	77527052	Peakset1653	5.3424	0	6.21405	2.19e-06	0.000118282
chr3	13152661	13153461	Peakset1654	6.28162	1.68858	4.08689	2.2e-06	0.000118514
chr10	1386692	1387492	Peakset1655	5.28065	0	6.17978	2.2e-06	0.000118523
chr1	244558216	244559016	Peakset1656	5.10018	0	6.07898	2.2e-06	0.000118605
chr10	1572671	1573471	Peakset1657	5.50948	0	5.76311	2.21e-06	0.000118692
chr20	61943049	61943849	Peakset1658	6.44948	0	5.61757	2.21e-06	0.000118716
chrX	46061690	46062490	Peakset1659	5.38503	0.710643	4.17351	2.21e-06	0.000118828
chr14	64116894	64117694	Peakset1660	5.74394	8.20831	-2.33604	2.22e-06	0.000119059
chr12	26348249	26349049	Peakset1661	6.7333	0	6.43924	2.22e-06	0.000119059
chr1	5563833	5564633	Peakset1662	5.56372	0	6.33002	2.22e-06	0.0001191
chr11	69847642	69848442	Peakset1663	5.37121	0	6.22848	2.23e-06	0.000119738
chr1	116036649	116037449	Peakset1664	4.98769	0	6.01839	2.24e-06	0.000119814
chr19	6522005	6522805	Peakset1665	5.16216	0	4.69968	2.24e-06	0.000120148
chr20	25388074	25388874	Peakset1666	6.97304	3.28456	3.39416	2.24e-06	0.000120156
chr5	2537977	2538777	Peakset1667	5.01841	0	6.03241	2.25e-06	0.000120215
chr15	66453146	66453946	Peakset1668	5.49826	0	5.75126	2.25e-06	0.000120388
chr6	43670269	43671069	Peakset1669	4.40239	0	5.67296	2.25e-06	0.000120388
chr10	5014371	5015171	Peakset1670	4.74968	0	5.88199	2.25e-06	0.000120388
chr3	14387319	14388119	Peakset1671	5.06129	0	5.4862	2.26e-06	0.000120489
chr7	73442443	73443243	Peakset1672	5.16665	0	6.11359	2.26e-06	0.000120561
chr3	150608413	150609213	Peakset1673	5.31046	0	6.19032	2.26e-06	0.000120561
chr22	42486102	42486902	Peakset1674	8.99833	5.8537	2.93069	2.26e-06	0.000120561
chr11	134454300	134455100	Peakset1675	5.06467	0	6.05783	2.26e-06	0.000120561
chr12	120918275	120919075	Peakset1676	5.08932	0	6.06964	2.27e-06	0.000120701
chr7	139210668	139211468	Peakset1677	4.97137	0	6.00234	2.27e-06	0.000120701
chr1	178475140	178475940	Peakset1678	5.52656	0	6.30601	2.27e-06	0.000120701
chr2	9843696	9844496	Peakset1679	7.17564	2.56828	4.11095	2.28e-06	0.000120815
chr8	143334806	143335606	Peakset1680	5.71201	0	6.40252	2.28e-06	0.000120815
chr14	93551110	93551910	Peakset1681	5.71889	0	6.40571	2.28e-06	0.000120815
chr18	46206461	46207261	Peakset1682	5.76322	1.25535	4.09617	2.28e-06	0.000120815
chr17	30152966	30153766	Peakset1683	5.92724	0	6.00435	2.28e-06	0.000120935
chr12	53115303	53116103	Peakset1684	5.32442	0	6.19881	2.29e-06	0.00012122
chr15	86315329	86316129	Peakset1685	5.72459	0	5.88282	2.3e-06	0.000121561
chr4	179793200	179794000	Peakset1686	4.79548	0	5.90215	2.3e-06	0.000121773
chr22	46379442	46380242	Peakset1687	4.31923	0	5.61713	2.31e-06	0.000122075
chr11	2873190	2873990	Peakset1688	5.44608	0	6.2629	2.31e-06	0.000122075
chr11	63729387	63730187	Peakset1689	6.71056	2.15286	4.03964	2.31e-06	0.000122075
chrX	100177951	100178751	Peakset1690	0	4.71398	-4.24862	2.31e-06	0.000122095
chr1	156075570	156076370	Peakset1691	9.16877	5.6697	3.23509	2.32e-06	0.000122349
chr10	133251714	133252514	Peakset1692	5.07723	0	6.06305	2.32e-06	0.000122416
chr5	78122415	78123215	Peakset1693	1.71615	5.6019	-3.59325	2.33e-06	0.000122642
chr8	580332	581132	Peakset1694	5.04556	0.997467	3.71425	2.33e-06	0.000122769
chr14	100055334	100056134	Peakset1695	5.41207	0	5.70182	2.34e-06	0.000123088
chr8	4711780	4712580	Peakset1696	6.07874	0	6.58219	2.34e-06	0.000123128
chr13	51374577	51375377	Peakset1697	3.74731	6.38547	-2.47065	2.34e-06	0.000123128
chr1	4460945	4461745	Peakset1698	5.53927	0	5.77768	2.35e-06	0.000123225
chr3	180397114	180397914	Peakset1699	4.84021	0	5.93119	2.36e-06	0.000123811
chrX	78018090	78018890	Peakset1700	0.80194	5.21043	-3.97762	2.36e-06	0.000123882
chr1	156108612	156109412	Peakset1701	5.42685	0	6.24809	2.36e-06	0.000123927
chr15	101631484	101632284	Peakset1702	5.9156	0	6.50101	2.37e-06	0.000123974
chr20	37278496	37279296	Peakset1703	4.2454	0	5.57509	2.37e-06	0.000124053
chr7	154567543	154568343	Peakset1704	5.76935	0	6.42598	2.37e-06	0.000124164
chr2	106898836	106899636	Peakset1705	4.73057	0	5.85516	2.38e-06	0.000124473
chr16	46931764	46932564	Peakset1706	6.19356	0	6.14671	2.38e-06	0.000124473
chr11	94245350	94246150	Peakset1707	5.94534	0	6.00938	2.38e-06	0.000124532
chr8	21559753	21560553	Peakset1708	5.49628	0	6.28485	2.39e-06	0.000124532
chr18	76502560	76503360	Peakset1709	4.51885	0	5.7396	2.4e-06	0.000125004
chr22	46905288	46906088	Peakset1710	6.54093	2.15897	3.91237	2.41e-06	0.000125784
chr15	98522677	98523477	Peakset1711	5.59208	0	6.33417	2.41e-06	0.000125784
chr17	79698645	79699445	Peakset1712	6.52485	0	6.78703	2.41e-06	0.000125784
chr5	178598662	178599462	Peakset1713	5.50654	0	6.28863	2.42e-06	0.000125834
chr11	58447547	58448347	Peakset1714	4.68147	0	5.83476	2.42e-06	0.000125977
chr12	132904676	132905476	Peakset1715	5.98864	0	6.53227	2.43e-06	0.000126202
chr10	123951869	123952669	Peakset1716	5.94293	0	6.51104	2.43e-06	0.000126202
chr1	24885646	24886446	Peakset1717	4.61409	0	5.78804	2.43e-06	0.000126251
chr15	79285461	79286261	Peakset1718	5.41656	0	6.24077	2.43e-06	0.000126251
chr5	175310518	175311318	Peakset1719	5.1365	0	6.0865	2.43e-06	0.000126251
chr1	233749857	233750657	Peakset1720	7.90813	0	7.35612	2.44e-06	0.000126268
chr9	96720682	96721482	Peakset1721	5.96646	0	6.5205	2.44e-06	0.000126282
chr22	23726083	23726883	Peakset1722	5.80115	0	5.9261	2.44e-06	0.000126407
chr19	18507962	18508762	Peakset1723	5.90158	0	6.48879	2.44e-06	0.000126407
chr11	130270796	130271596	Peakset1724	4.61294	0	5.7927	2.45e-06	0.00012657
chr8	124194568	124195368	Peakset1725	5.27753	0	6.16354	2.45e-06	0.000126617
chr18	54877186	54877986	Peakset1726	4.4809	0	5.70584	2.45e-06	0.000126617
chr10	1254120	1254920	Peakset1727	4.79797	0	5.89615	2.45e-06	0.000126617
chr17	35849408	35850208	Peakset1728	8.08073	3.95363	3.76211	2.45e-06	0.000126617
chr8	103634134	103634934	Peakset1729	5.24268	0	6.14603	2.46e-06	0.000126785
chr17	42619094	42619894	Peakset1730	4.16823	0	5.52602	2.47e-06	0.000127025
chr10	1900890	1901690	Peakset1731	5.13869	0	6.09152	2.47e-06	0.000127025
chr5	131411547	131412347	Peakset1732	5.37816	0	6.21711	2.5e-06	0.000128645
chr22	50500149	50500949	Peakset1733	5.96549	0	6.51632	2.5e-06	0.00012881
chr9	113055781	113056581	Peakset1734	0	4.35437	-4.77299	2.51e-06	0.00012881
chr13	110834946	110835746	Peakset1735	5.05755	0	6.04158	2.51e-06	0.00012881
chr19	33950985	33951785	Peakset1736	5.23583	0	6.13936	2.51e-06	0.000128844
chr13	73301256	73302056	Peakset1737	9.0097	5.3916	3.33415	2.51e-06	0.000128902
chr9	16128102	16128902	Peakset1738	5.20739	0	6.12441	2.52e-06	0.000129038
chr16	28166984	28167784	Peakset1739	1.73165	7.07442	-4.66733	2.52e-06	0.000129038
chr20	57394545	57395345	Peakset1740	4.97567	0	5.99567	2.52e-06	0.000129044
chr1	32079930	32080730	Peakset1741	4.83464	0	5.91466	2.52e-06	0.000129187
chr5	173863769	173864569	Peakset1742	4.58023	0	5.76747	2.53e-06	0.000129209
chr2	238539184	238539984	Peakset1743	4.43143	0	5.67441	2.53e-06	0.000129209
chr10	112874506	112875306	Peakset1744	6.51605	0	5.94133	2.54e-06	0.000129798
chr2	218853540	218854340	Peakset1745	4.56467	0	5.7601	2.55e-06	0.000130061
chr4	40381710	40382510	Peakset1746	4.27613	0	5.58907	2.55e-06	0.000130096
chr8	67434493	67435293	Peakset1747	6.06424	0.280937	4.94934	2.55e-06	0.000130199
chr10	116761274	116762074	Peakset1748	5.06268	0	4.8247	2.56e-06	0.000130368
chr1	224814895	224815695	Peakset1749	5.15864	0	6.09677	2.56e-06	0.000130402
chr14	103981017	103981817	Peakset1750	4.81994	0	5.90408	2.56e-06	0.000130411
chr8	104034899	104035699	Peakset1751	4.58209	0	5.75579	2.56e-06	0.000130411
chrX	42555047	42555847	Peakset1752	1.55899	5.91181	-4.01972	2.56e-06	0.000130411
chr15	68155694	68156494	Peakset1753	5.71938	0.973678	4.22292	2.56e-06	0.000130411
chr8	729086	729886	Peakset1754	5.69606	0	5.0981	2.57e-06	0.000130779
chr13	31444869	31445669	Peakset1755	5.22822	0	6.13011	2.59e-06	0.000131418
chr10	1580352	1581152	Peakset1756	4.99811	0	6.00388	2.59e-06	0.000131477
chr8	143209168	143209968	Peakset1757	5.00168	0	6.00792	2.6e-06	0.000131791
chr15	42398916	42399716	Peakset1758	4.5296	0	5.72543	2.6e-06	0.000131879
chr3	55539507	55540307	Peakset1759	2.72595	6.7621	-3.70071	2.61e-06	0.00013213
chr22	44759440	44760240	Peakset1760	6.87001	1.71447	4.49333	2.61e-06	0.000132204
chr10	1577637	1578437	Peakset1761	5.16809	0	6.09463	2.61e-06	0.000132204
chr7	152235700	152236500	Peakset1762	5.77955	0	6.41719	2.62e-06	0.000132281
chr22	44922177	44922977	Peakset1763	4.40512	0	5.65995	2.62e-06	0.000132281
chr4	141418808	141419608	Peakset1764	6.45019	0	6.73918	2.62e-06	0.000132305
chr16	85250497	85251297	Peakset1765	5.18472	0	6.10719	2.62e-06	0.000132305
chr13	112112219	112113019	Peakset1766	5.89755	0	5.97279	2.62e-06	0.000132482
chr11	61248438	61249238	Peakset1767	4.99528	0	6.00142	2.63e-06	0.000132539
chr5	52775403	52776203	Peakset1768	5.15086	0	6.08457	2.63e-06	0.000132539
chr2	213795785	213796585	Peakset1769	2.85189	5.65267	-2.64389	2.63e-06	0.000132539
chr5	33576554	33577354	Peakset1770	4.53455	0	5.74114	2.63e-06	0.000132605
chr20	3657283	3658083	Peakset1771	5.14126	0	6.07835	2.64e-06	0.000132773
chr3	139260024	139260824	Peakset1772	4.56203	0	5.75194	2.64e-06	0.000133065
chr15	68613960	68614760	Peakset1773	4.93474	0	5.97099	2.65e-06	0.000133311
chr12	50347745	50348545	Peakset1774	4.32938	0	5.61572	2.66e-06	0.000133516
chr19	39759972	39760772	Peakset1775	4.7066	0	5.83491	2.66e-06	0.000133516
chr3	137833870	137834670	Peakset1776	5.97307	0	6.51183	2.66e-06	0.000133688
chr6	4489838	4490638	Peakset1777	4.52989	0	5.74216	2.67e-06	0.000133713
chr10	116763401	116764201	Peakset1778	3.94579	0	5.36318	2.67e-06	0.000133713
chr22	18427993	18428793	Peakset1779	4.90864	0	5.94921	2.67e-06	0.000133713
chr18	24443117	24443917	Peakset1780	6.08771	0	6.56634	2.67e-06	0.000133713
chr17	26003658	26004458	Peakset1781	4.3322	0	5.615	2.67e-06	0.000133713
chr2	233055360	233056160	Peakset1782	1.52004	5.54649	-3.79264	2.67e-06	0.000133823
chr17	63224220	63225020	Peakset1783	5.64634	0	4.90089	2.68e-06	0.000133935
chr2	46370471	46371271	Peakset1784	6.6996	2.71973	3.60621	2.68e-06	0.000134065
chr11	76914717	76915517	Peakset1785	4.2572	0	5.57173	2.68e-06	0.000134065
chr10	1201835	1202635	Peakset1786	6.70769	2.49911	3.78868	2.69e-06	0.000134399
chr2	172876018	172876818	Peakset1787	5.49879	0	6.27086	2.69e-06	0.000134399
chr1	47655504	47656304	Peakset1788	4.74295	0	5.85709	2.69e-06	0.000134399
chr1	156878979	156879779	Peakset1789	4.90857	0	5.95286	2.7e-06	0.000134687
chr21	44738615	44739415	Peakset1790	4.70421	0	5.83586	2.7e-06	0.000134687
chr8	75241234	75242034	Peakset1791	0.938762	5.03344	-3.64296	2.71e-06	0.000134687
chr11	114211055	114211855	Peakset1792	4.15113	0	5.51389	2.71e-06	0.000134687
chr17	47585982	47586782	Peakset1793	4.66631	0	5.80986	2.71e-06	0.000134687
chr17	29908045	29908845	Peakset1794	5.11308	0	6.06638	2.71e-06	0.000134687
chr22	46308527	46309327	Peakset1795	4.72587	0	5.85022	2.72e-06	0.000135056
chr2	32293828	32294628	Peakset1796	5.34609	0	6.18619	2.72e-06	0.000135112
chr17	76533376	76534176	Peakset1797	5.08077	0	6.0438	2.72e-06	0.000135153
chr22	31101191	31101991	Peakset1798	5.09323	0	6.0492	2.74e-06	0.000135682
chr1	36668801	36669601	Peakset1799	4.90669	0	5.94861	2.74e-06	0.000135783
chr14	77730806	77731606	Peakset1800	5.14091	0	6.07706	2.74e-06	0.000135824
chr11	61785721	61786521	Peakset1801	5.799	0	6.42055	2.75e-06	0.000136005
chr2	974828	975628	Peakset1802	5.22145	0.33292	4.18925	2.75e-06	0.000136005
chr17	43928721	43929521	Peakset1803	5.20694	0.706149	3.86266	2.75e-06	0.000136005
chr1	198568042	198568842	Peakset1804	2.98401	6.00399	-2.79364	2.75e-06	0.000136005
chr1	32986170	32986970	Peakset1805	5.82032	2.65919	2.94152	2.76e-06	0.000136112
chr2	122454987	122455787	Peakset1806	4.82297	0	5.90374	2.76e-06	0.000136112
chr22	43697082	43697882	Peakset1807	4.92287	0	5.95385	2.76e-06	0.000136112
chr10	93509294	93510094	Peakset1808	4.69951	0	5.83335	2.77e-06	0.000136593
chr2	55366290	55367090	Peakset1809	7.12224	1.25114	4.99622	2.78e-06	0.00013679
chr19	13093974	13094774	Peakset1810	6.69311	2.56707	3.75232	2.78e-06	0.00013679
chr2	240874071	240874871	Peakset1811	4.65033	0	5.78964	2.78e-06	0.00013679
chr8	59532897	59533697	Peakset1812	0.911185	5.82031	-4.50481	2.78e-06	0.00013679
chr18	12236755	12237555	Peakset1813	4.70103	0	5.83265	2.78e-06	0.00013679
chr16	78133389	78134189	Peakset1814	7.71823	4.01848	3.38968	2.78e-06	0.00013679
chr4	7525638	7526438	Peakset1815	5.94614	0	6.4927	2.79e-06	0.000136898
chr9	136272178	136272978	Peakset1816	5.24112	0	6.12782	2.8e-06	0.000137251
chr14	101717729	101718529	Peakset1817	5.51582	0	5.30462	2.8e-06	0.000137598
chr14	101699885	101700685	Peakset1818	4.97023	0	5.98216	2.81e-06	0.000137896
chr22	31175542	31176342	Peakset1819	6.12056	0	6.08212	2.81e-06	0.000137896
chr10	44393953	44394753	Peakset1820	5.12414	0	6.06718	2.82e-06	0.000137977
chr3	193549012	193549812	Peakset1821	5.29146	0	6.15657	2.82e-06	0.000138161
chr7	101447097	101447897	Peakset1822	4.71309	6.86209	-2.05712	2.83e-06	0.000138284
chr4	2434486	2435286	Peakset1823	5.60987	0	6.32221	2.83e-06	0.000138292
chr9	116111535	116112335	Peakset1824	8.54813	4.89474	3.36127	2.83e-06	0.000138292
chr16	22849753	22850553	Peakset1825	4.27548	0	5.56964	2.83e-06	0.000138292
chr2	1805917	1806717	Peakset1826	4.4546	0	5.68124	2.84e-06	0.000138488
chr2	236853574	236854374	Peakset1827	5.33369	0	6.17499	2.84e-06	0.000138488
chr19	1701004	1701804	Peakset1828	6.58422	2.6442	3.59186	2.84e-06	0.000138488
chr9	139659432	139660232	Peakset1829	5.48852	0	4.66877	2.84e-06	0.000138488
chr2	46612752	46613552	Peakset1830	6.29185	0	6.65263	2.84e-06	0.000138488
chr2	12402512	12403312	Peakset1831	3.70321	6.63392	-2.7828	2.84e-06	0.000138488
chr3	69889764	69890564	Peakset1832	0	4.91621	-4.4633	2.85e-06	0.00013852
chrX	107244150	107244950	Peakset1833	4.57196	0	5.75185	2.85e-06	0.00013852
chr3	169565916	169566716	Peakset1834	4.73979	0	5.8454	2.88e-06	0.000140201
chr19	51339268	51340068	Peakset1835	6.96019	0	6.51475	2.89e-06	0.000140201
chr3	128154287	128155087	Peakset1836	4.70231	0	5.8247	2.89e-06	0.000140263
chr6	36711865	36712665	Peakset1837	5.09438	0	6.04844	2.89e-06	0.000140427
chr1	4758695	4759495	Peakset1838	5.09013	0	6.04672	2.9e-06	0.000140427
chr1	31358459	31359259	Peakset1839	5.01313	0	6.00545	2.9e-06	0.000140427
chr5	149709838	149710638	Peakset1840	4.47737	0	5.69106	2.9e-06	0.000140427
chr2	47915772	47916572	Peakset1841	4.94208	0	5.96334	2.9e-06	0.000140427
chr20	22026584	22027384	Peakset1842	5.51617	0	6.27045	2.9e-06	0.000140446
chr2	45251784	45252584	Peakset1843	4.61167	0	5.77166	2.92e-06	0.000141113
chr12	132609235	132610035	Peakset1844	4.93254	0	5.95859	2.92e-06	0.00014121
chr10	95146745	95147545	Peakset1845	5.59604	1.06872	3.91871	2.92e-06	0.00014121
chr17	47561301	47562101	Peakset1846	4.30344	0	5.5857	2.93e-06	0.000141624
chr1	3388007	3388807	Peakset1847	5.09285	0	6.04445	2.93e-06	0.000141624
chr15	90118424	90119224	Peakset1848	7.6218	3.06107	4.10136	2.94e-06	0.000141624
chr7	48685662	48686462	Peakset1849	0	4.51037	-5.60313	2.94e-06	0.000141771
chr14	72244649	72245449	Peakset1850	5.02724	0	6.00543	2.94e-06	0.000141786
chr10	131259325	131260125	Peakset1851	4.79142	0	5.8695	2.95e-06	0.000141829
chr1	30161822	30162622	Peakset1852	5.69895	0	6.36103	2.95e-06	0.000141829
chr21	46514572	46515372	Peakset1853	4.07393	0	5.45364	2.96e-06	0.000142245
chr1	9079297	9080097	Peakset1854	4.79954	0	5.87809	2.96e-06	0.000142403
chr7	99576774	99577574	Peakset1855	3.77429	0	5.23365	2.96e-06	0.000142437
chr11	12018587	12019387	Peakset1856	4.23718	0	5.54189	2.97e-06	0.00014248
chr6	209962	210762	Peakset1857	4.27113	0	5.56336	2.97e-06	0.000142544
chr8	101912102	101912902	Peakset1858	4.45946	0	5.68406	2.97e-06	0.000142713
chr11	2815396	2816196	Peakset1859	5.33491	0	6.17128	2.98e-06	0.000142885
chr21	44631233	44632033	Peakset1860	6.10014	1.60819	3.9601	2.98e-06	0.000143004
chr20	50576884	50577684	Peakset1861	4.64529	0	5.79059	2.99e-06	0.000143062
chr9	4484585	4485385	Peakset1862	0	4.2465	-4.74669	2.99e-06	0.000143062
chr10	18429101	18429901	Peakset1863	8.90626	0	7.32549	2.99e-06	0.000143288
chr20	61849866	61850666	Peakset1864	6.0426	0	5.0759	3e-06	0.000143336
chr9	125139706	125140506	Peakset1865	5.70151	0	6.35979	3e-06	0.000143471
chr2	9282992	9283792	Peakset1866	4.24092	0	5.54447	3e-06	0.000143471
chr17	17524683	17525483	Peakset1867	5.3594	0	5.19268	3e-06	0.000143471
chr19	21182521	21183321	Peakset1868	5.15967	0	4.41413	3.01e-06	0.000143614
chr22	24246419	24247219	Peakset1869	4.99095	0	5.98862	3.01e-06	0.000143614
chr18	77926540	77927340	Peakset1870	5.3192	0	6.15985	3.02e-06	0.000143843
chr17	67585875	67586675	Peakset1871	2.97014	5.74813	-2.64076	3.02e-06	0.000143843
chr15	64673083	64673883	Peakset1872	5.38794	1.36881	3.54913	3.03e-06	0.00014415
chr1	95088545	95089345	Peakset1873	4.51195	0	5.70902	3.03e-06	0.00014415
chrX	42736256	42737056	Peakset1874	0.926332	5.07771	-3.75606	3.03e-06	0.00014415
chr2	110024547	110025347	Peakset1875	4.83912	0	5.90234	3.03e-06	0.00014415
chr2	122066416	122067216	Peakset1876	5.15803	0	5.51365	3.04e-06	0.000144313
chr12	132329937	132330737	Peakset1877	5.77115	0	6.39184	3.04e-06	0.000144629
chr2	169305700	169306500	Peakset1878	1.36493	4.76981	-3.10424	3.05e-06	0.000144853
chr5	175461710	175462510	Peakset1879	5.72414	0	6.3677	3.07e-06	0.000145364
chr5	74165416	74166216	Peakset1880	4.63209	0	5.77867	3.07e-06	0.000145364
chr3	189037936	189038736	Peakset1881	1.17324	4.88775	-3.47826	3.07e-06	0.000145364
chr11	62690573	62691373	Peakset1882	5.82269	0	6.41698	3.07e-06	0.000145364
chr12	132808174	132808974	Peakset1883	4.90683	0	5.93826	3.08e-06	0.000145762
chr10	135038747	135039547	Peakset1884	6.32061	0	6.65367	3.08e-06	0.000145762
chr10	11840921	11841721	Peakset1885	5.18698	0	6.08821	3.08e-06	0.000145838
chr3	44470072	44470872	Peakset1886	4.71578	0	5.82303	3.09e-06	0.000145865
chr12	53692971	53693771	Peakset1887	5.94727	0	5.98283	3.1e-06	0.000146325
chr17	28842091	28842891	Peakset1888	0.222274	4.91029	-4.35283	3.1e-06	0.000146325
chr8	144074575	144075375	Peakset1889	5.75401	0	6.3811	3.1e-06	0.000146507
chr22	22711978	22712778	Peakset1890	5.16867	0.483757	3.98926	3.11e-06	0.000146639
chr11	72347819	72348619	Peakset1891	4.43095	0	5.66132	3.11e-06	0.000146804
chr11	134484906	134485706	Peakset1892	5.09612	0	6.03695	3.12e-06	0.000147269
chr19	41332242	41333042	Peakset1893	7.57362	1.89879	4.85132	3.13e-06	0.000147422
chr11	72992136	72992936	Peakset1894	4.83125	0	5.89122	3.14e-06	0.000147607
chr7	8301095	8301895	Peakset1895	7.87922	2.43248	4.71855	3.14e-06	0.000147684
chr15	51479358	51480158	Peakset1896	5.35773	0	5.63834	3.15e-06	0.000148021
chr19	32692437	32693237	Peakset1897	6.87917	0	5.67247	3.15e-06	0.000148188
chr7	155192147	155192947	Peakset1898	4.82249	0	5.88245	3.16e-06	0.000148237
chr3	35534663	35535463	Peakset1899	1.11805	4.97963	-3.57729	3.17e-06	0.000148968
chr11	58052371	58053171	Peakset1900	4.0579	0	5.43064	3.18e-06	0.000149015
chr12	52265108	52265908	Peakset1901	4.71418	0	5.82147	3.18e-06	0.000149196
chr11	71299259	71300059	Peakset1902	4.04971	0	5.41678	3.18e-06	0.000149214
chr9	124323722	124324522	Peakset1903	4.29117	0	5.57401	3.19e-06	0.000149331
chr2	73404137	73404937	Peakset1904	4.35677	0	5.60948	3.19e-06	0.000149331
chr9	86152882	86153682	Peakset1905	6.37103	0	6.67066	3.19e-06	0.000149414
chr5	131998673	131999473	Peakset1906	6.90185	2.99187	3.53887	3.19e-06	0.000149414
chr22	18977959	18978759	Peakset1907	4.78773	0	5.85936	3.21e-06	0.000150072
chr6	35591785	35592585	Peakset1908	2.58086	5.28631	-2.57754	3.21e-06	0.000150072
chr8	119347347	119348147	Peakset1909	0.737162	5.00141	-3.9154	3.21e-06	0.000150072
chr7	76018394	76019194	Peakset1910	4.32565	0	5.59878	3.22e-06	0.000150117
chr22	44711114	44711914	Peakset1911	5.4413	0.710643	4.20364	3.22e-06	0.000150166
chr3	50553295	50554095	Peakset1912	4.83031	0	5.89002	3.22e-06	0.000150166
chr5	132109845	132110645	Peakset1913	5.04341	0	5.99895	3.22e-06	0.000150166
chr4	26133659	26134459	Peakset1914	4.9227	0	5.94043	3.23e-06	0.000150166
chr3	14452346	14453146	Peakset1915	5.78105	0	6.3892	3.23e-06	0.000150166
chr4	42399510	42400310	Peakset1916	6.02619	0	6.50925	3.23e-06	0.000150166
chr8	94217257	94218057	Peakset1917	4.76422	0	5.84577	3.23e-06	0.000150166
chr11	126016353	126017153	Peakset1918	6.18337	0.220722	4.96499	3.23e-06	0.000150166
chr3	46088033	46088833	Peakset1919	2.97467	5.79425	-2.61318	3.23e-06	0.000150166
chr11	70333541	70334341	Peakset1920	6.00942	0	6.50038	3.24e-06	0.000150307
chr2	227678748	227679548	Peakset1921	0.942544	5.09899	-3.89696	3.24e-06	0.000150324
chr1	5677411	5678211	Peakset1922	6.06934	0	6.52875	3.24e-06	0.000150419
chr2	122420458	122421258	Peakset1923	0.15592	5.71928	-5.05982	3.24e-06	0.000150419
chr20	60203253	60204053	Peakset1924	5.80945	0	6.40383	3.25e-06	0.000150419
chr10	103529887	103530687	Peakset1925	5.51795	0	6.25749	3.25e-06	0.000150449
chr8	6741485	6742285	Peakset1926	4.45366	0	5.65938	3.25e-06	0.000150552
chr11	1072465	1073265	Peakset1927	5.35782	0	6.17313	3.26e-06	0.000150676
chr1	98832648	98833448	Peakset1928	5.44504	0	6.21759	3.26e-06	0.000150676
chr17	71068590	71069390	Peakset1929	5.24538	0	6.11179	3.26e-06	0.000150707
chr1	15303477	15304277	Peakset1930	6.08707	0.220722	4.8966	3.27e-06	0.000150979
chr10	20104324	20105124	Peakset1931	5.98607	0	6.48782	3.27e-06	0.000150979
chr3	139021098	139021898	Peakset1932	4.65411	0	5.78464	3.27e-06	0.000151037
chr14	56884411	56885211	Peakset1933	4.66398	0	5.79075	3.28e-06	0.00015111
chr5	171960348	171961148	Peakset1934	4.99634	0	5.97824	3.28e-06	0.000151124
chr10	131216914	131217714	Peakset1935	6.16515	0	6.57032	3.28e-06	0.000151164
chr11	76478897	76479697	Peakset1936	6.91331	2.59763	3.91067	3.28e-06	0.00015118
chr16	81958821	81959621	Peakset1937	4.66991	0	5.79572	3.29e-06	0.00015167
chr20	59704063	59704863	Peakset1938	5.07718	0	6.02387	3.3e-06	0.000151877
chr11	32447947	32448747	Peakset1939	8.05756	3.341	4.1923	3.3e-06	0.000151915
chr17	31929822	31930622	Peakset1940	4.08702	0	5.44519	3.31e-06	0.000152051
chr20	34742789	34743589	Peakset1941	5.99996	0	6.49014	3.32e-06	0.000152294
chr3	127191757	127192557	Peakset1942	5.34492	0	6.15922	3.32e-06	0.000152389
chr22	50523721	50524521	Peakset1943	6.34914	2.38731	3.57055	3.33e-06	0.000152831
chr16	49693435	49694235	Peakset1944	4.68821	0	5.803	3.33e-06	0.000152831
chr4	3039576	3040376	Peakset1945	4.91596	0	5.92913	3.34e-06	0.000153259
chr2	45299017	45299817	Peakset1946	4.63038	0	5.76535	3.35e-06	0.000153511
chr16	29328848	29329648	Peakset1947	7.28087	2.48862	4.21962	3.35e-06	0.000153511
chr6	781174	781974	Peakset1948	4.83287	0	5.88398	3.37e-06	0.000154299
chr3	27763148	27763948	Peakset1949	7.10331	2.03357	4.51761	3.37e-06	0.000154299
chr10	112575607	112576407	Peakset1950	3.63306	6.48054	-2.69065	3.38e-06	0.000154364
chr1	3593012	3593812	Peakset1951	6.33676	0	6.64502	3.4e-06	0.000155409
chr3	142607508	142608308	Peakset1952	5.7376	0	6.36099	3.41e-06	0.000155581
chr1	93348754	93349554	Peakset1953	2.21844	5.5133	-3.01289	3.41e-06	0.000155581
chr7	2642127	2642927	Peakset1954	6.67265	0.706149	4.99798	3.41e-06	0.000155638
chr15	58571115	58571915	Peakset1955	1.7982	4.96719	-2.96705	3.42e-06	0.000155765
chr8	143087262	143088062	Peakset1956	5.54546	0	6.26417	3.42e-06	0.000155765
chr6	135715509	135716309	Peakset1957	2.32996	6.02476	-3.43556	3.42e-06	0.000155974
chr1	153266205	153267005	Peakset1958	5.78662	0.973678	4.26172	3.43e-06	0.000155974
chr18	46259742	46260542	Peakset1959	4.30116	0	5.57433	3.43e-06	0.000155974
chr5	10467795	10468595	Peakset1960	6.11844	0	6.05745	3.43e-06	0.000156162
chr10	1195715	1196515	Peakset1961	6.84931	2.96453	3.52766	3.43e-06	0.000156162
chr10	45240453	45241253	Peakset1962	4.88728	0	5.91027	3.44e-06	0.000156162
chr2	240837425	240838225	Peakset1963	5.27372	0	6.11619	3.44e-06	0.000156162
chr9	99800667	99801467	Peakset1964	5.94396	0	6.45825	3.44e-06	0.000156162
chr9	139062369	139063169	Peakset1965	4.93645	0	5.93646	3.44e-06	0.000156162
chr1	19031628	19032428	Peakset1966	4.47155	0	5.67164	3.45e-06	0.000156162
chr9	97853274	97854074	Peakset1967	6.39451	2.22072	3.69572	3.45e-06	0.000156162
chr19	30538483	30539283	Peakset1968	6.86498	0	6.44177	3.45e-06	0.000156162
chr4	16084793	16085593	Peakset1969	7.60291	0.483757	5.72995	3.45e-06	0.000156162
chr22	44596176	44596976	Peakset1970	6.04921	0.706149	4.54153	3.45e-06	0.000156199
chr2	48010022	48010822	Peakset1971	8.65211	5.14052	3.23908	3.45e-06	0.000156274
chr4	143609301	143610101	Peakset1972	2.42208	5.50689	-2.91721	3.46e-06	0.000156306
chr17	14383800	14384600	Peakset1973	2.48098	5.49177	-2.82497	3.47e-06	0.000157035
chr11	134450135	134450935	Peakset1974	5.42498	0	6.19894	3.48e-06	0.000157102
chr11	4196777	4197577	Peakset1975	5.10974	0	6.0306	3.48e-06	0.000157163
chr19	5216446	5217246	Peakset1976	4.71336	0	5.81445	3.48e-06	0.000157197
chr13	27535883	27536683	Peakset1977	4.46268	0	5.66134	3.49e-06	0.000157509
chr6	161789529	161790329	Peakset1978	4.74238	0	5.8273	3.5e-06	0.000157565
chr1	204053251	204054051	Peakset1979	4.63105	0	5.7672	3.51e-06	0.000158008
chr16	47177268	47178068	Peakset1980	8.95562	2.70271	5.26626	3.51e-06	0.000158138
chr5	60524932	60525732	Peakset1981	4.67891	0	5.78461	3.52e-06	0.000158234
chr7	139180068	139180868	Peakset1982	4.86646	0	5.32619	3.52e-06	0.000158234
chr18	34297620	34298420	Peakset1983	4.02305	0	5.39099	3.52e-06	0.000158366
chr13	25688509	25689309	Peakset1984	4.73155	0	5.24346	3.53e-06	0.000158452
chr18	75975865	75976665	Peakset1985	5.00434	0	5.9715	3.54e-06	0.000158995
chr22	36002082	36002882	Peakset1986	4.71097	0	5.80943	3.55e-06	0.000159221
chr1	8310310	8311110	Peakset1987	4.2627	0	5.54835	3.55e-06	0.000159228
chr18	22864726	22865526	Peakset1988	4.4942	0	5.68187	3.55e-06	0.000159396
chr3	48601003	48601803	Peakset1989	4.28345	0	5.55543	3.56e-06	0.000159471
chr3	52532187	52532987	Peakset1990	5.17519	0	6.06425	3.56e-06	0.000159653
chr3	130433758	130434558	Peakset1991	5.29358	0	6.12548	3.57e-06	0.000159743
chr5	5347940	5348740	Peakset1992	5.33587	0	6.15225	3.57e-06	0.000159886
chr1	194021616	194022416	Peakset1993	2.96646	5.88612	-2.75786	3.58e-06	0.000159983
chr8	104383411	104384211	Peakset1994	8.34381	4.46846	3.54645	3.58e-06	0.000160068
chr10	2585314	2586114	Peakset1995	5.21419	0	6.08455	3.58e-06	0.000160074
chr14	89605336	89606136	Peakset1996	4.64135	0	5.76463	3.59e-06	0.000160381
chr1	75417525	75418325	Peakset1997	5.2653	0	6.10701	3.61e-06	0.000160971
[truncated: 88,914 more rows]
