# Supplementary material for: Glycolysis Induces Abnormal Transcription Through Histone Lactylation in T-cell Acute Lymphoblastic Leukemia
Source: Genomics Proteomics Bioinformatics. 2025 Apr 7;23(2):qzaf029. doi: 10.1093/gpbjnl/qzaf029 (PMC12402983; doi:10.1093/gpbjnl/qzaf029)
Supplement: qzaf029_Supplementary_Data [file qzaf029_supplementary_data.zip › Table S5.xls]

## Sheet: all_differential_genes
Table S5 Differential gene expression analysis between T-ALL and thymus using DESeq2
Note: lfcSE, log fold change standard error; Stat, statistic; P.adj, adjusted P value.
Gene symbol	Base mean	log2(FC)	lfcSE	Stat	P value	P.adj
A1BG	63.5176	-0.199634	0.467817	-0.426734	0.669573	0.808923
AAAS	660.974	0.254047	0.325218	0.781158	0.43471	0.626563
AACS	818.234	-0.00957555	0.538532	-0.0177808	0.985814	0.992697
AADAT	187.668	2.36701	1.13621	2.08324	0.0372291	0.121985
AAGAB	825.379	-0.282624	0.313882	-0.900417	0.367898	0.563117
AAK1	1506.11	-1.44895	0.496005	-2.92125	0.00348634	0.0211208
AAMDC	94.802	0.464228	0.297025	1.56293	0.118069	0.268492
AAMP	825.972	0.492539	0.344371	1.43026	0.152644	0.318328
AAR2	580.845	0.407142	0.274454	1.48347	0.137951	0.29714
AARD	18.6862	6.83399	1.69362	4.03514	5.45696e-05	0.000865105
AARS	1488.52	0.51076	0.489713	1.04298	0.296958	0.494514
AARS2	718.269	0.0366634	0.286642	0.127907	0.898223	0.949317
AARSD1	62.4296	0.226263	0.310081	0.729689	0.46558	0.652711
AASDH	496.561	0.0894592	0.340064	0.263066	0.7925	0.891042
AASDHPPT	627.764	0.00723779	0.199555	0.0362697	0.971067	0.985915
AASS	78.8455	-1.5806	1.47618	-1.07074	0.284288	0.481432
AATF	1061.85	0.245253	0.293378	0.835962	0.403177	0.596156
ABAT	342.977	-0.660244	0.534544	-1.23515	0.216773	0.402948
ABCA1	1974.33	-4.36321	1.08573	-4.01868	5.85249e-05	0.000905661
ABCA13	196.171	-0.725094	1.43914	-0.503838	0.614375	0.769899
ABCA2	1566.73	1.3425	1.13173	1.18624	0.235527	0.424225
ABCA4	87.9257	4.19556	1.04337	4.02116	5.79131e-05	0.000899773
ABCA5	688.169	-1.62293	0.652518	-2.48718	0.0128761	0.056292
ABCA7	1961.14	-1.21205	0.51132	-2.37044	0.0177671	0.0714852
ABCB1	108.464	-1.47451	1.4229	-1.03627	0.300075	0.497694
ABCB10	707.09	0.749664	0.26927	2.78406	0.00536825	0.0295294
ABCB7	827.896	0.0502256	0.227359	0.220909	0.825163	0.909504
ABCB8	752.212	-0.847385	0.234139	-3.61915	0.000295572	0.00325046
ABCC1	5641.53	0.925446	0.404389	2.28851	0.0221081	0.0841898
ABCC10	934.008	-0.997333	0.281959	-3.53716	0.000404461	0.00416159
ABCC2	109.327	-1.43788	0.471712	-3.04821	0.00230212	0.0155897
ABCC4	442.515	0.446845	0.634214	0.704565	0.481081	0.663505
ABCC5	1712.34	-0.847636	0.370411	-2.28837	0.0221161	0.0841928
ABCD1	254.541	-1.40412	0.562734	-2.49517	0.0125896	0.0553486
ABCD3	2784.28	-1.1604	0.511518	-2.26854	0.0232964	0.0874589
ABCD4	1149.61	-0.308631	0.25716	-1.20015	0.230081	0.417834
ABCE1	2341.42	0.97884	0.494982	1.97752	0.0479823	0.146253
ABCF1	1602.89	0.462308	0.390631	1.18349	0.236615	0.425463
ABCF2	722.75	0.330744	0.25931	1.27548	0.202141	0.385578
ABCF3	592.373	0.0234401	0.238471	0.098293	0.9217	0.961188
ABCG1	959.166	-1.51071	0.574938	-2.62761	0.00859859	0.0415438
ABCG2	79.5876	2.65165	0.637567	4.15902	3.19619e-05	0.000568494
ABCG4	94.3676	-3.93817	1.70241	-2.3133	0.0207064	0.0800801
ABHD10	526.75	-0.331052	0.202435	-1.63535	0.101976	0.243374
ABHD11	151.749	0.112951	0.432035	0.26144	0.793753	0.891473
ABHD12	692.16	0.0992189	0.178286	0.556515	0.577859	0.743236
ABHD12B	7.51232	0.344557	2.43199	0.141677	0.887335	0.944209
ABHD13	663.285	-0.962022	0.286428	-3.35869	0.000783135	0.00694876
ABHD14A	37.8521	0.0655747	0.519959	0.126115	0.899641	0.949872
ABHD14B	299.939	0.156978	0.43006	0.365014	0.715101	0.842395
ABHD15	289.693	0.0402529	0.310558	0.129615	0.896871	0.948662
ABHD16A	68.4149	0.24595	0.333908	0.736581	0.461377	0.649692
ABHD16B	20.5606	-0.765688	0.79679	-0.960967	0.336569	0.533154
ABHD17A	1331.85	-0.602353	0.283934	-2.12146	0.0338833	0.114164
ABHD17B	1707.06	-0.217703	0.317959	-0.684687	0.493541	0.673683
ABHD17C	53.2759	-0.130393	1.07013	-0.121848	0.903019	0.951626
ABHD2	2288.47	0.248243	0.348005	0.713331	0.475641	0.659276
ABHD3	983.831	-0.17886	0.293011	-0.61042	0.541584	0.715531
ABHD4	65.454	0.545509	0.816609	0.668017	0.504123	0.68341
ABHD5	258.782	0.326137	0.277235	1.17639	0.239439	0.429084
ABHD6	96.6428	-0.68937	0.593434	-1.16166	0.245373	0.436036
ABHD8	177.372	-0.981795	0.412223	-2.38171	0.0172324	0.0698151
ABI1	1936.41	-0.496729	0.16371	-3.03419	0.00241181	0.0161544
ABI2	2907.9	-0.245227	0.308443	-0.795047	0.426586	0.618311
ABI3	159.254	-0.68883	0.544655	-1.26471	0.205976	0.389532
ABL1	2004.33	1.04311	0.443087	2.35419	0.0185629	0.0738213
ABL2	1366.1	0.0788576	0.161609	0.487953	0.625583	0.777702
ABLIM1	4115.51	-0.62599	0.642706	-0.973991	0.330061	0.527266
ABLIM2	49.1709	-3.57315	0.919186	-3.8873	0.000101364	0.00140465
ABR	884.512	-0.607646	0.645951	-0.9407	0.346858	0.543054
ABRACL	692.761	0.38597	0.55734	0.692521	0.48861	0.670087
ABT1	490.092	0.283408	0.189702	1.49396	0.135185	0.292968
ABTB1	869.796	-1.18977	0.301093	-3.95151	7.76592e-05	0.00113835
ABTB2	137.821	-2.39782	0.691528	-3.46742	0.000525482	0.00508824
AC003101.1	3.77161	0.981267	1.27561	0.769252	0.441744	0.632899
AC004076.7	7.16968	0.0128832	0.690662	0.0186534	0.985118	0.992607
AC004381.6	555.397	1.24518	0.428884	2.9033	0.00369258	0.0220738
AC007401.2	4.72896	-1.56482	1.32367	-1.18219	0.237132	0.425932
AC009403.2	116.82	-0.704711	0.238265	-2.95768	0.00309967	0.0193406
AC010642.1	134.325	-0.00773053	0.431407	-0.0179193	0.985703	0.992697
AC011997.1	47.1538	2.42598	1.10954	2.18647	0.0287814	0.101918
AC018816.3	24.7143	0.16964	0.629852	0.269333	0.787673	0.888149
AC027763.2	168.377	-1.1961	0.370637	-3.22714	0.00125034	0.00998764
AC062017.1	20.5822	0.465986	0.550345	0.846716	0.397154	0.590221
AC079612.1	65.008	2.65145	1.48965	1.77992	0.075089	0.197062
AC112721.1	26.2044	-5.02146	1.39446	-3.60101	0.000316988	0.00344058
AC131097.4	6.19086	-1.39276	1.12692	-1.2359	0.216497	0.402589
ACAA1	787.753	-0.218814	0.230483	-0.949371	0.342432	0.538695
ACAA2	404.302	0.633446	0.557424	1.13638	0.255797	0.448434
ACACA	2060.72	0.94589	0.298167	3.17235	0.0015121	0.0113974
ACACB	507.333	-0.320042	0.861367	-0.371551	0.710227	0.838843
ACAD10	874.667	-0.367113	0.195163	-1.88106	0.0599644	0.170858
ACAD11	131.886	-0.157627	0.263239	-0.598796	0.549309	0.721871
ACAD8	705.421	-0.0243192	0.300759	-0.0808594	0.935554	0.968679
ACAD9	1166.62	0.0284556	0.334991	0.0849442	0.932306	0.967183
ACADM	1241.47	0.748569	0.336877	2.22208	0.0262777	0.0952381
ACADS	279.175	0.659812	0.477479	1.38187	0.167013	0.338882
ACADSB	431.546	-1.08484	0.28404	-3.81934	0.000133809	0.00175974
ACADVL	2398.75	0.311708	0.279854	1.11383	0.265354	0.459419
ACAP1	3770.95	-0.455968	0.233374	-1.95381	0.0507242	0.15199
ACAP2	3465.36	-0.549467	0.214036	-2.56716	0.0102534	0.0475126
ACAP3	1254.53	-0.260127	0.483694	-0.537794	0.59072	0.753034
ACAT1	270.617	1.17612	0.360584	3.26171	0.00110742	0.00919672
ACAT2	709.384	0.952588	0.400868	2.37631	0.0174866	0.0705853
ACBD3	718.102	-0.0566539	0.207882	-0.272529	0.785215	0.88632
ACBD4	150.947	0.0015343	0.364343	0.00421115	0.99664	0.997997
ACBD5	569.362	-0.111942	0.206788	-0.541338	0.588275	0.7511
ACBD6	631.346	0.688391	0.207873	3.3116	0.000927641	0.00793528
ACBD7	155.158	0.857172	0.535759	1.59992	0.109616	0.254428
ACCS	585.655	-0.473375	1.02027	-0.463972	0.642668	0.78875
ACD	343.623	0.623396	0.254945	2.44522	0.0144765	0.0612
ACER1	18.2308	-2.14114	0.808532	-2.64818	0.00809253	0.0397573
ACER2	122.145	0.033245	0.394698	0.084229	0.932874	0.967536
ACER3	412.404	0.0750811	0.492245	0.152528	0.878771	0.939051
ACIN1	5192.08	-0.272519	0.324756	-0.839149	0.401385	0.59443
ACKR3	54.7518	-1.06669	0.82473	-1.29338	0.195879	0.376837
ACLY	3419.54	0.503845	0.278174	1.81126	0.0701008	0.188737
ACN9	179.738	0.316003	0.738643	0.427816	0.668785	0.808557
ACO1	466.208	-0.189774	0.265698	-0.714246	0.475075	0.658804
ACO2	1418.36	0.490541	0.125024	3.92357	8.7246e-05	0.0012506
ACOT1	26.9627	0.377389	0.738103	0.511296	0.609144	0.765563
ACOT13	236.872	-0.135247	0.54423	-0.248511	0.803739	0.898107
ACOT2	185.258	0.664898	0.442796	1.50159	0.133203	0.289803
ACOT7	375.837	1.212	0.590272	2.05328	0.0400454	0.128154
ACOT8	396.161	-0.551177	0.269516	-2.04507	0.0408484	0.130153
ACOT9	195.495	1.49537	0.794393	1.8824	0.0597811	0.170451
ACOX1	1346.23	-0.0362534	0.235099	-0.154205	0.877448	0.938325
ACOX3	376.218	-0.323363	0.329122	-0.982502	0.325852	0.522822
ACP1	1010.9	0.167399	0.193838	0.863601	0.387807	0.58176
ACP2	241.023	-0.348071	0.380817	-0.914011	0.360711	0.556113
ACP5	95.7841	-0.59588	1.0495	-0.567775	0.570188	0.737578
ACP6	324.064	-0.778486	0.35568	-2.18873	0.0286167	0.101489
ACPL2	1353	-1.79148	0.447363	-4.00453	6.21407e-05	0.000950273
ACRBP	65.6613	-1.41414	0.3506	-4.03348	5.49566e-05	0.000866533
ACRC	134.465	-0.976796	0.340719	-2.86687	0.00414553	0.0241488
ACSBG1	202.913	-4.2641	0.587773	-7.25467	4.0264e-13	1.0213e-10
ACSF2	244.443	0.583508	0.447093	1.30511	0.191854	0.371412
ACSF3	4355.04	-0.472083	0.552702	-0.854136	0.393029	0.586728
ACSL1	255.327	-1.3293	0.511418	-2.59924	0.00934302	0.0441532
ACSL3	1225.63	-0.177375	0.292959	-0.605462	0.544872	0.718045
ACSL4	1223.08	0.0444581	0.27856	0.1596	0.873196	0.936238
ACSL5	400.613	-0.0991229	0.80854	-0.122595	0.902428	0.951435
ACSM3	59.3034	1.84405	0.767236	2.40349	0.0162393	0.066836
ACSS1	1719.44	0.167391	0.232028	0.721424	0.470649	0.656224
ACSS2	168.419	-0.700487	0.817389	-0.856981	0.391456	0.585502
ACTB	40876.7	-0.0199787	0.346802	-0.0576084	0.954061	0.97769
ACTG1	22124.8	0.498338	0.323841	1.53884	0.123844	0.276345
ACTL6A	941.485	0.385916	0.338294	1.14077	0.253965	0.446208
ACTN1	1233.41	0.188282	0.665067	0.283102	0.777099	0.881336
ACTN4	1374.51	1.12539	0.669161	1.68179	0.0926094	0.227343
ACTR10	582.788	-0.174703	0.336077	-0.519831	0.603181	0.761185
ACTR1A	2014.58	-0.0553745	0.223436	-0.247831	0.804265	0.898454
ACTR1B	1032.2	0.371154	0.222964	1.66464	0.0959844	0.233079
ACTR2	5516.57	-0.585335	0.251316	-2.32908	0.0198548	0.0777285
ACTR3	4053.3	-0.835884	0.131497	-6.35669	2.06143e-10	2.82974e-08
ACTR3B	202.693	-0.29171	0.372829	-0.782423	0.433966	0.626053
ACTR3C	166.947	0.0844575	0.442186	0.191	0.848526	0.922061
ACTR5	379.628	0.551444	0.223528	2.46701	0.0136248	0.0586584
ACTR6	430.067	0.095087	0.441134	0.215551	0.829338	0.911693
ACTR8	421.644	-1.15771	0.30527	-3.79243	0.000149183	0.00191072
ACVR1	188.02	-1.01886	0.543962	-1.87303	0.0610641	0.172773
ACVR1B	520.115	0.0638781	0.672593	0.0949728	0.924336	0.96292
ACVR2B	2698.26	0.384383	0.769013	0.499839	0.617188	0.771684
ACY3	12.4472	0.378143	0.846594	0.446664	0.655118	0.798262
ACYP1	309.399	0.377	0.321379	1.17307	0.240767	0.430331
ACYP2	248.067	-0.770933	0.306557	-2.51482	0.0119095	0.0531598
ADA	4550.22	0.0356334	0.344557	0.103418	0.917631	0.958714
ADAL	206.931	0.100137	0.236494	0.423422	0.671987	0.810413
ADAM10	5461.2	-0.968362	0.203461	-4.75944	1.94127e-06	6.08892e-05
ADAM17	1307.61	-0.163955	0.191434	-0.856455	0.391746	0.585636
ADAM19	255.595	-0.26621	0.63912	-0.416527	0.677025	0.814266
ADAM20	33.0334	-1.52078	0.591185	-2.57243	0.0100987	0.0470198
ADAM22	871.354	0.0410569	0.261114	0.157238	0.875058	0.937244
ADAM23	81.4233	-5.69637	0.932292	-6.11007	9.95852e-10	9.84712e-08
ADAM28	80.5903	-1.28217	1.45416	-0.881726	0.377925	0.572754
ADAM33	516.037	10.6595	2.12343	5.01997	5.16802e-07	2.00334e-05
ADAM8	271.304	0.432775	0.716116	0.604337	0.54562	0.718624
ADAM9	310.721	1.71163	0.443094	3.8629	0.000112047	0.00152019
ADAMTS1	387.227	2.92647	0.994984	2.94123	0.00326917	0.0201079
ADAMTS10	653.087	-0.272815	0.883338	-0.308845	0.757439	0.868751
ADAMTS13	65.8105	0.922523	0.682939	1.35081	0.176756	0.352035
ADAMTS17	1552.56	-0.974825	1.48097	-0.658233	0.510389	0.688703
ADAMTS2	182.852	3.40276	1.39769	2.43456	0.0149099	0.0624664
ADAMTS3	78.8646	2.2877	1.26791	1.8043	0.071184	0.19063
ADAMTS6	272.235	-0.346123	0.538894	-0.642284	0.520689	0.69776
ADAMTSL4-AS1	23.6506	-1.18656	0.537435	-2.20781	0.0272574	0.0979184
ADAP2	34.8043	-0.8932	0.871514	-1.02488	0.305418	0.503123
ADAR	7669.01	0.179702	0.167621	1.07207	0.283687	0.480814
ADARB1	659.795	-0.685163	0.641164	-1.06862	0.285239	0.482413
ADARB2	166.552	-1.62352	1.02043	-1.59101	0.111606	0.25758
ADAT1	898.266	0.548041	0.378458	1.44809	0.147592	0.31088
ADAT2	605.159	1.06612	0.287874	3.70343	0.000212704	0.00249681
ADAT3	50.0532	-0.690872	0.352508	-1.95987	0.0500104	0.150508
ADCK1	206.896	-0.882169	0.297706	-2.96322	0.00304441	0.0190774
ADCK2	326.182	0.476974	0.18166	2.62564	0.00864857	0.0416302
ADCK3	732.448	0.88938	0.394123	2.2566	0.0240328	0.0891621
ADCK4	445.183	-0.602838	0.237486	-2.53842	0.0111355	0.0504568
ADCK5	171.826	-0.865454	0.200799	-4.31004	1.63224e-05	0.00033589
ADCY3	731.446	1.098	0.593651	1.84957	0.0643755	0.178768
ADCY6	341.256	4.36959	1.0421	4.19305	2.75226e-05	0.000504928
ADCY7	1939.52	-0.625186	0.495626	-1.26141	0.207163	0.39097
ADD1	4304.82	-0.436654	0.237165	-1.84114	0.0656007	0.180737
ADD3	1869.21	-1.75128	0.64077	-2.73308	0.00627443	0.0330968
ADH5	1446.77	-0.304795	0.243113	-1.25372	0.209944	0.394592
ADHFE1	65.957	-0.337239	0.615157	-0.548216	0.583544	0.747682
ADI1	374.596	0.362534	0.314732	1.15188	0.249371	0.440657
ADIPOR1	961.793	0.587473	0.396237	1.48263	0.138172	0.297367
ADIPOR2	944.239	-0.142928	0.293308	-0.487297	0.626048	0.777839
ADK	573.447	0.703053	0.2337	3.00836	0.00262662	0.0171598
ADM2	82.7196	2.82448	1.31116	2.15418	0.0312263	0.107668
ADM5	51.3989	0.648517	0.543525	1.19317	0.232804	0.421017
ADNP	4642.65	0.12721	0.11451	1.11091	0.266606	0.460649
ADNP2	1128.61	0.824624	0.306108	2.6939	0.00706213	0.0360617
ADO	548.297	0.682648	0.514722	1.32624	0.184759	0.36207
ADORA2A	115.752	-1.545	0.612347	-2.52308	0.0116333	0.0522873
ADPGK	1920.81	-0.0186537	0.25569	-0.0729543	0.941842	0.972453
ADPRH	55.7361	0.484139	1.352	0.358092	0.720275	0.845482
ADPRHL2	246.684	0.507228	0.215666	2.35191	0.0186771	0.0741493
ADPRM	223.513	-0.749819	0.261435	-2.86809	0.00412953	0.0240917
ADRB2	39.725	0.488127	1.13466	0.430197	0.667053	0.806964
ADRBK1	4734.35	-0.113559	0.321161	-0.353588	0.723647	0.847674
ADRBK2	2666.48	1.00834	0.326279	3.09042	0.00199874	0.014117
ADRM1	653.221	0.535873	0.371011	1.44436	0.148638	0.312354
ADSL	881.769	-0.0378346	0.218971	-0.172784	0.862821	0.929722
ADSS	1269.31	0.213718	0.191381	1.11672	0.264115	0.458177
AE000662.92	24.4106	-0.234968	0.865956	-0.271339	0.78613	0.886889
AEBP1	4208.26	-1.2133	0.536545	-2.26132	0.0237392	0.0884948
AEBP2	1170.69	-0.0580574	0.27062	-0.214535	0.83013	0.911963
AEN	632.442	0.556597	0.296914	1.87461	0.0608467	0.172358
AES	4085.6	-0.256112	0.2046	-1.25177	0.210654	0.395418
AFAP1L2	152.25	-0.798088	0.464949	-1.7165	0.0860697	0.216856
AFF1	5476.15	0.20402	0.28683	0.711292	0.476903	0.660241
AFF2	1390.91	0.536348	0.601364	0.891886	0.372454	0.568003
AFF3	2651.91	-0.161133	0.425311	-0.378859	0.704792	0.834366
AFF4	3457.1	-0.218618	0.222665	-0.981825	0.326186	0.523153
AFG3L2	1210.15	0.721214	0.193024	3.7364	0.000186674	0.0022736
AFMID	259.04	1.9178	0.344819	5.56176	2.67073e-08	1.64879e-06
AFTPH	1194.64	-0.588267	0.17227	-3.4148	0.000638287	0.0059477
AGA	357.416	0.420678	0.414237	1.01555	0.309844	0.507318
AGAP1	137.102	4.26143	1.35832	3.13729	0.00170518	0.012529
AGAP2	1529.44	-0.111828	0.441763	-0.253141	0.800159	0.895994
AGAP2-AS1	55.2422	0.054743	0.912827	0.0599708	0.952179	0.976877
AGAP3	167.683	0.982874	0.485452	2.02466	0.0429025	0.13482
AGAP4	108.51	0.0733139	0.637347	0.11503	0.908421	0.954047
AGAP6	535.404	-0.31401	0.184431	-1.70259	0.0886452	0.220612
AGAP8	103.487	-0.399167	0.716673	-0.556972	0.577547	0.743183
AGBL2	90.4628	-0.910094	0.377122	-2.41326	0.0158105	0.0653942
AGBL3	97.1692	-0.475787	0.527736	-0.901562	0.36729	0.562921
AGBL5	578.352	0.536603	0.221414	2.42353	0.0153704	0.064
AGER	296.285	-1.32268	0.406652	-3.25261	0.00114351	0.0094027
AGFG1	2689.99	0.0813932	0.371209	0.219265	0.826443	0.910055
AGFG2	228.431	-1.00956	0.239428	-4.21655	2.48069e-05	0.00046836
AGGF1	992.499	-0.0345183	0.149723	-0.230547	0.817667	0.906034
AGK	733.301	0.63409	0.309027	2.05189	0.0401804	0.128516
AGL	1145.06	-0.126216	0.283024	-0.445956	0.655629	0.798589
AGMAT	41.903	-1.75185	0.847828	-2.06628	0.038802	0.125309
AGO1	2294.59	0.145358	0.272139	0.534129	0.593252	0.754942
AGO2	1500.02	-0.541733	0.210873	-2.569	0.0101992	0.0473368
AGO3	2932.51	-0.0373552	0.197172	-0.189455	0.849736	0.922471
AGO4	1262.35	0.215902	0.208537	1.03531	0.300522	0.498223
AGPAT1	571.084	-0.172447	0.251193	-0.686512	0.49239	0.672928
AGPAT2	189.659	0.712808	0.769513	0.926311	0.354284	0.549949
AGPAT3	699.336	-1.49932	0.87441	-1.71466	0.0864071	0.217286
AGPAT4	632.256	0.982592	0.69008	1.42388	0.154481	0.321069
AGPAT5	1115.27	0.508393	0.393367	1.29241	0.196213	0.377237
AGPAT6	1163.82	-0.4561	0.234936	-1.94138	0.0522128	0.155412
AGPS	1897.38	0.317034	0.225368	1.40674	0.159505	0.328121
AGRN	153.202	-0.587821	0.62101	-0.946556	0.343865	0.540075
AGTPBP1	1822.55	0.276696	0.277425	0.997373	0.318584	0.516282
AGTRAP	120.584	-1.53165	0.560078	-2.73471	0.00624351	0.0329635
AHCTF1	3705.98	0.201013	0.211756	0.949266	0.342485	0.538705
AHCY	818.338	1.37253	0.391312	3.50752	0.000452298	0.00453776
AHCYL1	1162.14	0.0921034	0.260934	0.352976	0.724106	0.84777
AHCYL2	721.821	-0.061716	0.263347	-0.234352	0.814711	0.904477
AHDC1	1490.82	-0.721031	0.616593	-1.16938	0.24225	0.432424
AHI1	1235.61	0.0915354	0.312511	0.292903	0.769596	0.876165
AHNAK	7027.57	1.82577	1.08709	1.6795	0.0930544	0.228083
AHR	423.336	-0.418392	0.886423	-0.472	0.636927	0.784306
AHRR	62.6547	-0.641861	0.731561	-0.877385	0.380277	0.574463
AHSA1	778.72	0.439392	0.237396	1.85088	0.0641867	0.178486
AHSA2	3218.82	-0.521666	0.28644	-1.8212	0.0685764	0.186038
AHSP	55.5921	5.59338	1.73123	3.23086	0.00123417	0.0099107
AIDA	542.759	-0.0644776	0.225198	-0.286316	0.774636	0.879399
AIF1	1035.2	1.27182	0.607009	2.09522	0.0361511	0.119426
AIF1L	252.574	2.56352	1.07115	2.39325	0.0166998	0.0682975
AIFM1	576.798	-0.164266	0.298886	-0.549593	0.582599	0.747335
AIFM2	107.817	-0.307584	0.305574	-1.00658	0.314138	0.511707
AIG1	191.013	1.15993	0.835184	1.38883	0.164886	0.335874
AIM1	1474.22	0.60516	0.394899	1.53244	0.125414	0.278517
AIMP1	656.539	0.292094	0.313088	0.932944	0.350849	0.546775
AIMP2	192.456	0.753121	0.335553	2.24442	0.0248055	0.091505
AIP	988.512	0.535041	0.318144	1.68176	0.0926159	0.227343
AJAP1	2395.63	5.74341	1.02999	5.57619	2.45837e-08	1.55892e-06
AJUBA	227.59	0.163341	0.64749	0.252268	0.800834	0.896405
AK2	1595.89	0.62453	0.24411	2.55839	0.0105157	0.0484586
AK3	976.564	-0.060037	0.411396	-0.145935	0.883973	0.942366
AK8	30.9315	-1.28741	0.525789	-2.44854	0.0143437	0.0608368
AK9	593.309	-1.8111	0.466637	-3.88118	0.000103951	0.00142862
AKAP1	813.716	1.16832	0.251993	4.63632	3.54668e-06	9.80631e-05
AKAP10	1097.11	-0.770048	0.129722	-5.93615	2.91786e-09	2.43183e-07
AKAP11	2801.96	-0.486092	0.143071	-3.39755	0.000679912	0.00621585
AKAP13	5846.01	-0.591038	0.399255	-1.48035	0.138779	0.298154
AKAP17A	1360.32	-0.0923552	0.381561	-0.242046	0.808745	0.901283
AKAP2	310.756	1.05031	0.409406	2.56544	0.0103045	0.0476927
AKAP5	131.156	0.0975423	0.465669	0.209467	0.834084	0.914422
AKAP7	287.191	-0.616873	0.393947	-1.56588	0.117377	0.267335
AKAP8	1036.92	0.0117279	0.183349	0.0639649	0.948998	0.975196
AKAP8L	1494.69	-0.603648	0.346183	-1.74373	0.0812068	0.208503
AKAP9	5432.58	-0.484249	0.222984	-2.17167	0.0298803	0.104478
AKIP1	164.307	0.0645305	0.310603	0.207758	0.835418	0.914676
AKIRIN1	920.25	-0.917642	0.210388	-4.36167	1.29072e-05	0.000275827
AKIRIN2	864.364	-1.13025	0.355077	-3.1831	0.00145709	0.0111557
AKNA	7110.09	-1.17551	0.468124	-2.5111	0.0120355	0.0536404
AKR1A1	1029.4	1.23341	0.417953	2.95108	0.00316661	0.0196637
AKR1B1	995.606	1.46629	0.477014	3.0739	0.00211282	0.0146566
AKR1C1	169.348	2.88399	0.70432	4.09471	4.22698e-05	0.000707682
AKR1C3	902.47	3.32213	0.570261	5.82563	5.68985e-09	4.31099e-07
AKR1E2	96.603	2.13922	1.03253	2.07182	0.0382825	0.124389
AKR7A2	441.103	0.559058	0.396913	1.40852	0.158978	0.327442
AKR7A3	44.0496	0.460695	0.596916	0.771791	0.440238	0.631977
AKT1	2314.93	0.306461	0.253672	1.2081	0.227009	0.414582
AKT1S1	273.437	-0.350545	0.396705	-0.88364	0.37689	0.572003
AKT2	2927.06	-0.464196	0.272323	-1.70458	0.0882722	0.220148
AKT3	1537.53	-0.480845	1.02047	-0.471201	0.637497	0.78471
AKTIP	298.009	-1.45091	0.600862	-2.41472	0.0157472	0.0651555
ALAD	528.181	-0.287358	0.346033	-0.830436	0.406292	0.598929
ALAS1	414.226	-0.506047	0.301734	-1.67713	0.0935173	0.228899
ALAS2	119.47	5.74224	1.78825	3.2111	0.00132229	0.0103896
ALCAM	466.721	2.47884	0.742098	3.34031	0.000836859	0.00731969
ALDH16A1	537.936	0.524638	0.286113	1.83368	0.0667022	0.182438
ALDH18A1	1256.33	1.72165	0.310781	5.53974	3.02919e-08	1.83133e-06
ALDH1A2	6285.42	5.98054	1.05534	5.66691	1.454e-08	9.69443e-07
ALDH1B1	74.0564	1.97399	1.21718	1.62176	0.104854	0.247431
ALDH2	63.5421	-0.565426	0.483557	-1.16931	0.24228	0.432424
ALDH3A2	91.4971	-2.58926	1.19542	-2.16598	0.0303126	0.105484
ALDH4A1	78.7327	0.35081	0.594423	0.59017	0.555077	0.726243
ALDH5A1	1479.5	-0.906914	0.285055	-3.18155	0.00146491	0.0111936
ALDH6A1	419.667	0.128642	0.256404	0.501715	0.615868	0.77062
ALDH7A1	197.783	0.822272	0.861372	0.954607	0.339777	0.535528
ALDH8A1	61.5155	-1.21487	0.710388	-1.71016	0.087237	0.218682
ALDH9A1	575.841	0.213318	0.260288	0.819543	0.412477	0.605076
ALDOA	4607.82	1.15257	0.289044	3.98751	6.67712e-05	0.00100527
ALDOC	109.87	0.491236	0.652719	0.7526	0.45169	0.641978
ALG1	299.515	-0.372525	0.308414	-1.20787	0.227096	0.414673
ALG10	471.912	0.237174	0.319004	0.743482	0.45719	0.646505
ALG10B	342.645	0.329883	0.462327	0.713527	0.47552	0.659186
ALG11	291.978	-0.518385	0.220095	-2.35528	0.0185087	0.0736562
ALG12	443.716	-0.501468	0.258188	-1.94226	0.0521056	0.155213
ALG13	1564.43	-0.769842	0.240262	-3.20418	0.00135447	0.0105854
ALG1L	18.6944	1.18728	0.760542	1.5611	0.1185	0.269
ALG2	323.039	-0.34933	0.23292	-1.49978	0.13367	0.290495
ALG3	271.88	0.357863	0.337341	1.06084	0.288764	0.485483
ALG5	398.09	0.142049	0.401147	0.354106	0.72326	0.847544
ALG6	747.855	-0.329624	0.461736	-0.713881	0.4753	0.659037
ALG8	747.533	0.567046	0.323321	1.75381	0.0794624	0.205353
ALG9	872.092	0.401325	0.157803	2.54321	0.010984	0.0499851
ALKBH1	213.368	-0.590635	0.185576	-3.18271	0.00145903	0.0111632
ALKBH2	93.3438	0.995445	0.425752	2.33808	0.0193829	0.0761992
ALKBH3	289.95	0.1711	0.792319	0.215948	0.829028	0.91161
ALKBH4	143.243	-0.115521	0.259043	-0.445951	0.655633	0.798589
ALKBH5	1566.1	0.310659	0.143185	2.16963	0.0300351	0.104836
ALKBH6	48.2784	-0.913575	0.50611	-1.80509	0.0710603	0.190509
ALKBH7	296.116	0.395366	0.579265	0.68253	0.494904	0.674335
ALKBH8	293.919	0.122218	0.175591	0.696041	0.486403	0.66816
ALMS1	4684.18	0.049994	0.195844	0.255275	0.798511	0.895172
ALOX5	131.115	-0.0917977	1.4966	-0.0613375	0.95109	0.976544
ALOX5AP	124.151	-2.59732	0.715767	-3.62872	0.000284832	0.00314766
ALPK1	910.391	0.156646	0.367389	0.426376	0.669834	0.808987
ALS2	601.307	-0.432198	0.195584	-2.20979	0.02712	0.0976353
ALS2CR12	35.2013	-1.33271	0.553264	-2.40882	0.0160044	0.0660555
ALYREF	1212.36	1.29759	0.401986	3.22795	0.00124679	0.00997093
AMBRA1	1901.36	-0.0563899	0.141154	-0.399493	0.68953	0.822221
AMD1	2971.49	1.00885	0.459721	2.19449	0.0282005	0.10041
AMDHD2	344.138	-0.142856	0.312672	-0.456889	0.647751	0.79307
AMER1	380.806	0.679622	0.468011	1.45215	0.14646	0.309303
AMFR	1533.95	0.780987	0.315348	2.47659	0.0132644	0.0575562
AMH	81.7115	1.51301	1.02222	1.48012	0.138841	0.298177
AMICA1	259.682	-3.41938	0.895929	-3.81658	0.000135315	0.00177201
AMIGO1	80.2751	-2.02117	0.637107	-3.17242	0.00151176	0.0113974
AMIGO2	57.7069	0.754967	0.579225	1.30341	0.192435	0.372237
AMMECR1	457.471	-0.163604	0.298135	-0.548757	0.583172	0.747413
AMMECR1L	746.113	0.0910179	0.252988	0.359771	0.719018	0.845035
AMN	114.841	2.20843	0.883053	2.5009	0.0123878	0.0547503
AMN1	394.476	-1.6419	0.51938	-3.16127	0.00157085	0.0117341
AMOT	518.46	2.40239	0.30162	7.96496	1.65272e-15	7.41689e-13
AMOTL1	1322.46	1.32492	0.820911	1.61396	0.106536	0.249912
AMPD2	1141.75	0.538374	0.381313	1.4119	0.157981	0.326482
AMPD3	836.324	-0.981333	0.617758	-1.58854	0.112164	0.258541
AMT	203.571	-0.940482	0.481942	-1.95144	0.0510047	0.15255
AMY2B	302.671	-1.01612	0.411689	-2.46817	0.0135806	0.0585366
AMZ2	529.457	-0.193145	0.411162	-0.469753	0.638531	0.785657
ANAPC1	2525.01	0.549058	0.255357	2.15016	0.0315428	0.108439
ANAPC10	469.664	0.242744	0.422717	0.574247	0.565801	0.73428
ANAPC11	395.508	0.848068	0.402601	2.10647	0.0351633	0.117259
ANAPC13	346.679	1.24049	0.400099	3.10045	0.00193225	0.0138486
ANAPC15	336.934	0.631111	0.279333	2.25935	0.0238614	0.0887518
ANAPC16	1309.22	-1.04779	0.200104	-5.23624	1.63878e-07	7.7102e-06
ANAPC2	907.426	-0.171092	0.287126	-0.595879	0.551256	0.723272
ANAPC4	1250.57	-0.284656	0.314755	-0.904372	0.365798	0.56165
ANAPC5	4312.26	0.337795	0.29393	1.14924	0.250459	0.441911
ANAPC7	1200.97	0.00882409	0.152205	0.0579752	0.953768	0.977593
ANGEL1	586.246	0.382523	0.173876	2.19997	0.0278091	0.099441
ANGEL2	1247.49	-0.432914	0.213542	-2.02731	0.042631	0.13422
ANGPT1	327.175	2.88952	0.804154	3.59324	0.000326588	0.00351534
ANGPTL6	114.674	1.9732	0.791437	2.49319	0.0126602	0.0555752
ANK1	231.648	3.60709	1.20629	2.99024	0.00278756	0.0178123
ANKAR	340.011	-0.505644	0.283319	-1.78472	0.0743072	0.195759
ANKDD1A	105.181	0.064513	0.487076	0.13245	0.894629	0.947149
ANKEF1	77.8585	-0.711302	0.922611	-0.770966	0.440727	0.632289
ANKFN1	133.71	4.70669	1.11756	4.21157	2.53603e-05	0.000477264
ANKFY1	2156.9	-0.189597	0.15436	-1.22828	0.219341	0.405525
ANKH	1316.54	0.335026	0.64964	0.51571	0.606057	0.763086
ANKHD1	390.966	-0.0871949	0.329928	-0.264284	0.791561	0.890382
ANKHD1-EIF4EBP3	200.603	-0.748311	0.30326	-2.46756	0.0136039	0.0585936
ANKIB1	2004.02	-0.0684998	0.174503	-0.392543	0.694657	0.825635
ANKLE1	105.304	0.836227	0.392025	2.1331	0.0329167	0.111758
ANKLE2	3009.2	0.249901	0.191121	1.30756	0.191023	0.370427
ANKMY1	877.749	-0.0927435	0.380826	-0.243532	0.807593	0.90086
ANKMY2	421.497	0.125574	0.26419	0.475317	0.634561	0.782901
ANKRA2	472.634	-0.488329	0.353423	-1.38171	0.16706	0.338882
ANKRD10	4592.22	0.472279	0.28699	1.64563	0.0998407	0.239947
ANKRD11	4948.54	-0.411511	0.426555	-0.96473	0.33468	0.531371
ANKRD12	2080.47	-0.548943	0.216265	-2.53829	0.0111396	0.0504568
ANKRD13A	1427.21	-0.129497	0.202279	-0.640191	0.522049	0.698202
ANKRD13B	207.66	1.75555	0.516736	3.39739	0.000680326	0.00621585
ANKRD13C	873.853	-0.360415	0.256795	-1.40351	0.160465	0.329747
ANKRD13D	1232.6	-0.14382	0.141322	-1.01768	0.308832	0.506308
ANKRD16	181.677	0.1414	0.296125	0.4775	0.633006	0.78191
ANKRD17	4970.95	-0.400853	0.191506	-2.09316	0.036335	0.119762
ANKRD22	27.0005	1.5181	1.0918	1.39045	0.164391	0.335042
ANKRD23	78.3799	-0.652543	0.34357	-1.8993	0.0575251	0.166102
ANKRD26	784.055	-0.676917	0.322638	-2.09807	0.0358989	0.118794
ANKRD27	1261.81	-0.40517	0.570111	-0.710686	0.477279	0.660525
ANKRD28	4373.33	1.43052	0.386611	3.70015	0.000215474	0.00252588
ANKRD32	760.056	0.151489	0.398159	0.380473	0.703595	0.833118
ANKRD33B	91.4742	1.83954	1.19858	1.53477	0.12484	0.277801
ANKRD36	4194.83	-0.223892	0.196339	-1.14033	0.254148	0.446389
ANKRD36C	5837.7	0.0947077	0.293747	0.322412	0.74714	0.862127
ANKRD37	60.8298	0.0156412	0.796358	0.0196409	0.98433	0.992484
ANKRD39	99.6788	-0.706653	0.377891	-1.86999	0.0614849	0.173609
ANKRD40	962.153	0.218067	0.177601	1.22785	0.219503	0.40576
ANKRD44	2864.96	-2.12073	0.452448	-4.68724	2.76911e-06	8.11625e-05
ANKRD46	376.986	-0.578588	0.241806	-2.39278	0.0167213	0.0683615
ANKRD49	474.59	-0.436435	0.172834	-2.52516	0.0115645	0.052038
ANKRD50	1051.69	-0.107325	0.176258	-0.608907	0.542586	0.716023
ANKRD52	1950.45	0.170063	0.296895	0.572805	0.566777	0.735039
ANKRD54	381.955	0.184714	0.163755	1.12799	0.259326	0.452492
ANKRD9	29.4148	3.02053	0.750634	4.02398	5.72231e-05	0.000892609
ANKS1A	703.056	-0.349915	0.357743	-0.978118	0.328016	0.524862
ANKS3	398.414	0.371499	0.303635	1.22351	0.221139	0.408049
ANKS6	461.605	1.08319	0.388591	2.78748	0.00531198	0.0292774
ANKZF1	993.538	-1.13687	0.188182	-6.04135	1.52831e-09	1.43809e-07
ANLN	1939.72	1.04024	0.530377	1.96132	0.0498415	0.150233
ANO10	207.007	0.0904452	0.470783	0.192116	0.847651	0.921408
ANO6	2696.71	0.128663	0.396729	0.32431	0.745703	0.861898
ANO8	659.003	-0.545209	0.48894	-1.11508	0.264814	0.458778
ANO9	336.022	-0.719949	0.729052	-0.987514	0.323391	0.52053
ANP32A	3597.82	-0.0445582	0.314985	-0.141461	0.887506	0.944209
ANP32B	3881.83	0.512005	0.535007	0.957006	0.338564	0.534538
ANP32E	3174.41	0.405922	0.447581	0.906925	0.364447	0.560453
ANPEP	304.547	1.15004	1.30607	0.880535	0.37857	0.573358
ANTXR1	520.061	0.542989	1.04089	0.521659	0.601907	0.7604
ANTXR2	902.209	1.7757	1.02242	1.73676	0.0824294	0.210826
ANXA1	1762.35	2.83591	0.849323	3.33902	0.000840742	0.00734344
ANXA11	3526.47	-0.75315	0.397352	-1.89542	0.0580363	0.167037
ANXA2	709.017	2.03425	0.557804	3.64689	0.000265429	0.0029665
ANXA2R	337.047	0.0127371	0.241652	0.0527084	0.957964	0.979397
ANXA4	227.286	-0.122716	0.587006	-0.209054	0.834406	0.914422
ANXA5	700.202	1.29373	1.2459	1.03838	0.299091	0.496745
ANXA6	3017.06	-0.334919	0.261185	-1.28231	0.199735	0.382113
ANXA7	1023.51	0.486186	0.364269	1.33469	0.181978	0.358427
AOAH	625.536	-0.361674	0.686106	-0.52714	0.598096	0.758106
AOC2	37.8447	-0.953517	0.458598	-2.0792	0.037599	0.122784
AP000350.4	234.408	0.533977	0.589068	0.906478	0.364683	0.560548
AP000783.1	173.351	-0.91278	0.48433	-1.88462	0.0594809	0.169979
AP001816.1	11.6487	0.3837	0.935266	0.410258	0.681617	0.817593
AP006621.5	86.835	-1.2426	0.338048	-3.67581	0.000237093	0.0027309
AP1AR	431.495	0.0868226	0.296308	0.293015	0.769511	0.876165
AP1B1	1365.89	0.105083	0.254012	0.413695	0.679098	0.815868
AP1G1	2825.14	-0.091576	0.256106	-0.357571	0.720664	0.845692
AP1G2	1765.46	-0.235853	0.26573	-0.887566	0.374774	0.569903
AP1M1	1166.97	0.245969	0.238787	1.03008	0.302974	0.500652
AP1S1	177.788	0.385857	0.320851	1.2026	0.22913	0.416756
AP1S2	939.298	0.28941	0.43601	0.663769	0.506838	0.685368
AP2A1	1141.08	0.0196605	0.360598	0.0545219	0.956519	0.978607
AP2A2	1839.93	-0.355289	0.465109	-0.763882	0.444937	0.636195
AP2B1	3289.41	0.108882	0.323129	0.336962	0.736146	0.856215
AP2M1	1610	0.12217	0.200539	0.609208	0.542387	0.716023
AP2S1	382.696	0.326561	0.176581	1.84935	0.064407	0.178768
AP3B1	1958.51	-0.217397	0.214054	-1.01562	0.30981	0.507318
AP3D1	2053.1	-0.268017	0.277757	-0.964935	0.334578	0.531371
AP3M1	1007.93	-0.0514671	0.291553	-0.176527	0.85988	0.928043
AP3M2	451.617	0.559064	0.302897	1.84573	0.0649319	0.179575
AP3S1	501.518	0.131821	0.481744	0.273632	0.784367	0.885706
AP3S2	292.094	-0.403173	0.213197	-1.89108	0.0586132	0.168158
AP4B1	879.353	-0.769391	0.231334	-3.32588	0.000881388	0.0076291
AP4E1	947.035	-0.418521	0.183972	-2.27492	0.0229107	0.0863164
AP4M1	383.831	0.851904	0.27138	3.13916	0.00169436	0.012473
AP4S1	259.927	-0.453421	0.293255	-1.54617	0.122064	0.273735
AP5B1	324.474	-0.261824	0.377048	-0.694406	0.487428	0.668937
AP5M1	1182.57	-0.0742437	0.395689	-0.187631	0.851166	0.923275
AP5S1	245.543	0.484607	0.262009	1.84958	0.0643743	0.178768
AP5Z1	860.707	-0.193224	0.201678	-0.958081	0.338022	0.534061
APAF1	998.649	-0.200785	0.197879	-1.01469	0.310255	0.507695
APBA2	585.678	0.0513357	1.00881	0.0508876	0.959415	0.980078
APBA3	334.992	-0.502128	0.234801	-2.13852	0.0324743	0.110583
APBB1	513.275	-3.06665	0.812985	-3.77209	0.000161885	0.00202887
APBB1IP	3582.06	-2.02434	0.398509	-5.07978	3.77876e-07	1.57466e-05
APBB3	442.988	0.433956	0.332779	1.30404	0.192222	0.371947
APC	1541.62	-0.654105	0.18858	-3.46858	0.000523216	0.00507403
APEH	1055.99	0.145722	0.244074	0.597042	0.550479	0.72274
APEX1	1782.88	1.26224	0.3605	3.50135	0.0004629	0.00460109
APEX2	324.242	0.281536	0.280427	1.00395	0.315402	0.512963
APH1A	972.302	0.326479	0.265078	1.23163	0.218086	0.404422
APH1B	495.214	-0.942149	0.329921	-2.85568	0.00429443	0.0246592
API5	2180.5	-0.123796	0.275214	-0.449818	0.652842	0.796545
APIP	424.998	-0.69326	0.340365	-2.03681	0.0416687	0.132009
APITD1	33.521	1.01649	0.448842	2.26469	0.0235315	0.0879738
APLF	289.702	1.5412	0.447057	3.44743	0.000565947	0.00540382
APLP2	1118.91	0.526953	0.612184	0.860775	0.389362	0.583568
APMAP	650.423	-0.115232	0.291535	-0.395259	0.692652	0.824427
APOA1BP	444.92	1.03849	0.587032	1.76906	0.0768839	0.200286
APOBEC3B	33.5421	2.75442	1.71328	1.60769	0.107903	0.25173
APOBEC3C	796.554	1.95282	0.50598	3.85949	0.000113625	0.00153446
APOBEC3D	562.515	0.543407	0.454864	1.19466	0.23222	0.42041
APOBEC3F	300.763	0.704158	0.538954	1.30653	0.191373	0.370798
APOBEC3G	376.14	0.56457	0.364961	1.54693	0.12188	0.273501
APOBR	129.5	0.0534882	1.06594	0.0501793	0.959979	0.980312
APOE	41.9203	-1.0532	0.804818	-1.30862	0.190664	0.3701
APOL1	161.176	1.27627	0.517864	2.46449	0.013721	0.058924
APOL2	434.865	-0.210838	0.300851	-0.700803	0.483426	0.665952
APOL3	360.881	-0.475018	0.628882	-0.755337	0.450047	0.640618
APOL6	2224.4	0.558061	0.292663	1.90684	0.0565415	0.164274
APOLD1	491.861	-0.776066	0.700957	-1.10715	0.268228	0.462629
APOM	50.1071	0.564256	0.499838	1.12888	0.25895	0.451971
APOO	118.584	1.00279	0.474782	2.11211	0.0346769	0.1162
APOOL	180.005	0.572507	0.302329	1.89366	0.0582706	0.167527
APOPT1	188.936	0.00282181	0.248636	0.0113492	0.990945	0.995552
APP	351.631	-4.18981	1.03647	-4.04239	5.29096e-05	0.000846845
APPBP2	1244.3	-0.203563	0.275055	-0.740081	0.459251	0.648298
APPL1	1777.51	0.00257066	0.623321	0.00412414	0.996709	0.997997
APPL2	936.062	-1.03237	0.24765	-4.16866	3.06397e-05	0.000549162
APRT	741.497	0.847513	0.460151	1.84182	0.0655022	0.180641
APTX	446.188	0.349899	0.269845	1.29667	0.194745	0.375151
AQP1	37.0156	3.84526	1.31028	2.9347	0.00333875	0.0204269
AQP3	1476.44	-2.50824	0.724421	-3.4624	0.000535378	0.00517547
AQR	2314.41	-0.131814	0.164973	-0.799003	0.424289	0.616263
AR	118.967	-3.14633	1.82278	-1.72611	0.084327	0.214083
ARAF	926.872	-0.14526	0.270846	-0.536318	0.591739	0.753756
ARAP1	2673.53	-0.566354	0.38623	-1.46637	0.142549	0.303726
ARAP2	4825.1	-1.29499	0.334934	-3.86642	0.000110445	0.00150371
ARCN1	1389.3	-0.393517	0.154	-2.55531	0.0106092	0.0487738
AREL1	1335.08	-0.323316	0.275536	-1.17341	0.240633	0.430331
ARF1	3091	0.600035	0.251949	2.38157	0.017239	0.0698176
ARF3	1594.59	-0.0274795	0.327111	-0.0840066	0.933051	0.967568
ARF4	1004.56	0.60487	0.452627	1.33635	0.181434	0.357717
ARF5	508.683	0.358378	0.174715	2.05121	0.0402466	0.128622
ARF6	1167.25	0.340607	0.456995	0.745319	0.456079	0.645518
ARFGAP1	1648.3	0.237238	0.447986	0.529565	0.596413	0.757277
ARFGAP2	1818.11	0.0241673	0.197765	0.122202	0.902739	0.951626
ARFGAP3	1039.4	0.685747	0.288671	2.37553	0.0175236	0.0707004
ARFGEF1	5157.01	-0.00771586	0.215667	-0.0357767	0.97146	0.986167
ARFGEF2	2275.29	-0.0945754	0.157348	-0.601059	0.547801	0.720439
ARFIP1	414.625	0.146902	0.348837	0.421119	0.673668	0.811804
ARFIP2	510.669	0.344731	0.225339	1.52983	0.126058	0.279381
ARFRP1	801.034	-0.808983	0.178771	-4.52524	6.03256e-06	0.000152355
ARG2	82.0814	1.84485	0.590313	3.1252	0.00177685	0.0129415
ARGLU1	3757.64	-0.172483	0.197654	-0.872651	0.382853	0.576441
ARHGAP1	1007.4	0.0155416	0.461444	0.0336804	0.973132	0.987176
ARHGAP10	910.425	0.0805622	0.718309	0.112155	0.9107	0.955188
ARHGAP11A	2084	0.629434	0.483424	1.30203	0.192905	0.37296
ARHGAP11B	1710.03	0.350378	0.477767	0.733366	0.463335	0.651035
ARHGAP12	1013.62	-0.43376	0.328584	-1.32009	0.186805	0.364732
ARHGAP15	3577.18	-0.826078	0.231981	-3.56097	0.000369489	0.00387349
ARHGAP17	1184.42	-0.177272	0.434377	-0.408107	0.683195	0.81823
ARHGAP18	270.077	-0.136794	0.42283	-0.323521	0.746301	0.862053
ARHGAP19	941.155	0.250015	0.389618	0.641692	0.521073	0.697794
ARHGAP19-SLIT1	480.548	1.17025	0.627515	1.8649	0.0621954	0.17512
ARHGAP21	2234.05	1.80631	0.297436	6.07294	1.2559e-09	1.22115e-07
ARHGAP22	47.9943	0.695348	1.41509	0.491382	0.623156	0.7764
ARHGAP23	973.627	0.0194235	0.643262	0.0301953	0.975911	0.988449
ARHGAP25	1125.15	-0.0201613	0.555691	-0.0362815	0.971058	0.985915
ARHGAP26	1967.14	-0.295063	0.37979	-0.776912	0.437211	0.629334
ARHGAP27	1652.64	-0.327325	0.331322	-0.987936	0.323184	0.520275
ARHGAP29	243.922	4.49712	1.22655	3.66648	0.00024591	0.00280696
ARHGAP30	3251.56	-0.571551	0.376491	-1.5181	0.12899	0.283758
ARHGAP31	438.568	-2.93023	0.545826	-5.36842	7.9429e-08	4.25127e-06
ARHGAP32	2833.88	-0.25112	0.701071	-0.358194	0.720198	0.845482
ARHGAP33	1294.33	0.207008	0.422083	0.490445	0.623819	0.776894
ARHGAP35	2516.16	0.247609	0.296757	0.834383	0.404065	0.59694
ARHGAP39	56.2652	-1.94478	1.3157	-1.47814	0.139371	0.298891
ARHGAP4	4000.21	-0.208707	0.299208	-0.69753	0.485471	0.667415
ARHGAP42	149.804	1.26108	0.731251	1.72455	0.0846078	0.214575
ARHGAP5	2933.8	0.960013	0.495506	1.93744	0.0526914	0.156399
ARHGAP6	58.7632	5.39293	1.6757	3.21832	0.00128944	0.010218
ARHGAP9	1486.64	-0.142112	0.344373	-0.412669	0.679849	0.816603
ARHGDIA	2613.77	0.504508	0.378389	1.3333	0.182432	0.359017
ARHGDIB	8094.22	-0.00758699	0.282201	-0.026885	0.978551	0.989663
ARHGEF1	6126.14	-1.49991	0.460611	-3.25634	0.00112858	0.00933256
ARHGEF10	562.127	2.02208	1.04046	1.94345	0.0519621	0.154943
ARHGEF11	158.942	0.096869	1.05035	0.0922256	0.926519	0.964029
ARHGEF12	254.866	0.14603	1.05024	0.139045	0.889415	0.944897
ARHGEF17	107.653	2.58456	0.714301	3.61831	0.000296537	0.003258
ARHGEF18	1354.34	-0.438423	0.393146	-1.11517	0.264779	0.458778
ARHGEF19	140.471	-0.134365	0.298819	-0.449653	0.652961	0.796554
ARHGEF2	4421.25	0.371354	0.41148	0.902483	0.3668	0.562459
ARHGEF26	186.586	4.71261	1.13021	4.1697	3.05007e-05	0.000548355
ARHGEF3	1451.1	-0.366716	0.288584	-1.27074	0.20382	0.38745
ARHGEF39	205.732	0.326064	0.64957	0.501969	0.615689	0.770553
ARHGEF6	3070.98	-0.912539	0.284002	-3.21314	0.0013129	0.0103367
ARHGEF7	5202.93	-1.46967	0.335012	-4.38691	1.14974e-05	0.000254076
ARHGEF9	668.35	-0.15858	0.341099	-0.464911	0.641995	0.788174
ARID1A	8493.09	-0.247539	0.331582	-0.74654	0.455341	0.644856
ARID1B	4563.21	-0.00800916	0.32562	-0.0245967	0.980377	0.99065
ARID2	5350.63	-0.274866	0.149882	-1.83389	0.0666708	0.182395
ARID3A	414.216	-0.449993	0.476041	-0.945283	0.344515	0.540864
ARID3B	458.192	-0.0798174	0.545796	-0.14624	0.883732	0.942288
ARID4A	1686.57	-0.415932	0.227041	-1.83197	0.0669565	0.182919
ARID4B	3768.33	-0.181457	0.259689	-0.698748	0.484709	0.66709
ARID5A	945.172	-0.0673047	0.442055	-0.152254	0.878986	0.939109
ARID5B	2713.21	0.820844	0.536918	1.52881	0.126312	0.279713
ARIH1	2890.63	0.152813	0.128415	1.19	0.234048	0.422529
ARIH2	1975.02	-0.137991	0.182955	-0.754234	0.450708	0.641403
ARIH2OS	63.6068	1.04459	0.426529	2.44904	0.0143237	0.0607962
ARL1	623.422	0.342303	0.24038	1.42401	0.154445	0.321066
ARL10	496.272	-0.443387	0.603402	-0.734812	0.462454	0.650659
ARL11	258.675	0.00418524	0.352883	0.0118601	0.990537	0.995228
ARL13B	218.243	-0.234267	0.302783	-0.773711	0.439102	0.631452
ARL14EP	398.993	-0.173047	0.27377	-0.63209	0.527328	0.703426
ARL15	255.986	-1.20301	0.292681	-4.11033	3.95088e-05	0.000674946
ARL16	350.603	-0.149996	0.180522	-0.830906	0.406027	0.598852
ARL17A	253.907	-0.0616065	0.355197	-0.173443	0.862303	0.929647
ARL17B	177.351	-0.84457	0.727851	-1.16036	0.245902	0.436769
ARL2	86.5159	1.07615	0.43806	2.45662	0.0140253	0.0600759
ARL2BP	894.617	0.237685	0.439812	0.540423	0.588905	0.751706
ARL3	171.363	0.12963	0.516639	0.250911	0.801883	0.897064
ARL4A	284.402	0.314862	1.12542	0.279773	0.779652	0.882944
ARL4C	4201.85	0.696651	0.801575	0.869102	0.384791	0.578352
ARL4D	16.7162	1.21438	0.967831	1.25475	0.209571	0.394081
ARL5A	1626.55	0.345642	0.591251	0.584594	0.558821	0.729098
ARL5B	1953.35	0.657336	0.401038	1.63909	0.101195	0.242104
ARL5C	280.024	-3.2861	0.735175	-4.46982	7.82859e-06	0.000187706
ARL6	102.977	-0.520089	0.383042	-1.35778	0.174532	0.349304
ARL6IP1	2364.55	0.915212	0.450257	2.03264	0.0420886	0.132978
ARL6IP5	717.647	-0.72956	0.354983	-2.0552	0.0398601	0.127742
ARL6IP6	467.634	0.477598	0.239744	1.99211	0.0463586	0.142721
ARL8A	396.748	0.0857005	0.418746	0.20466	0.837838	0.91577
ARL8B	1349.2	-0.102791	0.199027	-0.516465	0.60553	0.762829
ARL9	30.6922	2.20277	0.972113	2.26596	0.0234536	0.0878231
ARMC1	767.335	0.079847	0.216711	0.368449	0.712538	0.840807
ARMC10	492.095	-0.307678	0.169093	-1.81958	0.0688227	0.18636
ARMC12	47.8918	-0.681232	0.530766	-1.28349	0.199321	0.381571
ARMC2	97.0683	-0.742654	0.314317	-2.36276	0.0181396	0.0725289
ARMC4	110.473	2.50829	1.06043	2.36536	0.0180128	0.0722492
ARMC5	529.19	1.29682	0.521882	2.48489	0.012959	0.0565257
ARMC6	910.236	0.384331	0.408736	0.940291	0.347068	0.543132
ARMC7	219.752	-0.253996	0.266805	-0.95199	0.341102	0.536819
ARMC8	1743.92	-0.207279	0.160004	-1.29546	0.195161	0.375765
ARMC9	130.298	-0.131841	0.657249	-0.200595	0.841015	0.917872
ARMCX1	197.296	1.96024	0.579939	3.38008	0.000724647	0.00650899
ARMCX2	201.925	2.33666	0.595973	3.92075	8.82728e-05	0.00125913
ARMCX3	972.435	0.549906	0.420259	1.30849	0.190706	0.37012
ARMCX4	412.486	0.642272	0.396984	1.61788	0.105689	0.248825
ARMCX5	266.148	-0.0354379	0.224039	-0.158177	0.874317	0.936942
ARMCX6	247.038	0.933644	0.29338	3.18237	0.00146077	0.0111693
ARNT	1089.57	-0.583813	0.318106	-1.83528	0.0664646	0.18213
ARNTL	1023.13	-2.17516	1.00062	-2.17381	0.0297197	0.10415
ARNTL2	264.166	2.12316	0.477682	4.44471	8.80113e-06	0.000206623
ARPC1A	730.776	0.0395329	0.161352	0.24501	0.806449	0.899745
ARPC1B	758.775	-0.343955	0.330213	-1.04162	0.29759	0.49512
ARPC2	4418.81	0.046224	0.17377	0.266007	0.790234	0.889661
ARPC3	756.912	-0.207914	0.219724	-0.946253	0.34402	0.540245
ARPC4	924.021	-0.293075	0.192528	-1.52224	0.127948	0.282211
ARPC5	1668.68	-0.621369	0.297516	-2.08852	0.036751	0.120959
ARPC5L	472.851	0.536607	0.276337	1.94186	0.0521546	0.155312
ARPP19	3578.55	0.486373	0.235338	2.0667	0.0387624	0.125218
ARPP21	8778.18	-2.10825	0.744451	-2.83195	0.00462656	0.0261798
ARRB1	1062.31	2.10589	0.792726	2.65652	0.00789516	0.0390342
ARRB2	1155.78	0.015818	0.285132	0.0554762	0.955759	0.978056
ARRDC1	418.265	-0.877735	0.362992	-2.41806	0.0156036	0.064676
ARRDC2	635.044	-0.022049	0.432278	-0.0510065	0.95932	0.980078
ARRDC3	1844.71	0.596997	0.584784	1.02089	0.307309	0.505168
ARRDC4	495.535	1.0086	0.761948	1.32372	0.185597	0.363164
ARRDC5	244.778	-2.32137	0.844479	-2.74888	0.00598	0.0318897
ARSA	392.189	-1.09749	0.508667	-2.15757	0.030961	0.106975
ARSB	301.843	0.814106	0.257374	3.16312	0.00156086	0.0116744
ARSD	208.658	1.44102	0.962559	1.49707	0.134375	0.291561
ARSG	150.373	-2.20245	0.79851	-2.7582	0.00581206	0.0312368
ARSK	151.601	-0.385169	0.377448	-1.02046	0.307513	0.50536
ARV1	157.249	-0.626805	0.39586	-1.5834	0.11333	0.260611
ARVCF	214.779	1.84289	0.78395	2.35077	0.0187345	0.0743013
ASAH1	356.589	0.340919	0.685654	0.497217	0.619036	0.772835
ASAP1	1095.1	-1.18892	0.30442	-3.90552	9.40236e-05	0.00131859
ASAP2	300.998	3.98995	0.858452	4.64784	3.35435e-06	9.43098e-05
ASB1	714.143	-0.524226	0.394776	-1.32791	0.184209	0.361356
ASB13	154.651	1.14618	0.728149	1.5741	0.115464	0.263853
ASB16	28.4397	-0.214288	0.666796	-0.321369	0.747931	0.862508
ASB6	425.886	-0.0540003	0.149199	-0.361934	0.717401	0.844069
ASB7	450.952	-0.36631	0.197626	-1.85355	0.0638036	0.177803
ASB8	505.329	-0.532232	0.143446	-3.71033	0.000206987	0.00244942
ASB9	154.278	2.93633	0.898159	3.26927	0.00107825	0.00898646
ASCC1	569.763	0.368946	0.275999	1.33677	0.181299	0.357572
ASCC2	1016.86	-0.332348	0.291377	-1.14061	0.254031	0.446256
ASCC3	2635.01	-0.127688	0.479887	-0.266079	0.790178	0.889661
ASF1A	788.653	0.0824577	0.42549	0.193795	0.846337	0.920837
ASF1B	963.906	1.11452	0.52075	2.14023	0.0323364	0.11029
ASH1L	5560.69	-0.533125	0.137905	-3.8659	0.000110682	0.00150517
ASH2L	1195.35	0.0193202	0.179553	0.107602	0.914312	0.956866
ASIC1	248.05	0.0948014	0.875099	0.108332	0.913732	0.95683
ASIC3	42.9098	-0.505497	0.657173	-0.769199	0.441775	0.632899
ASL	48.383	0.334428	0.95689	0.349494	0.726718	0.849209
ASMTL	675.593	0.125322	0.217217	0.576945	0.563977	0.733162
ASNA1	357.836	0.829686	0.266923	3.10834	0.00188144	0.0135345
ASNS	292.414	-0.129578	0.552799	-0.234403	0.814672	0.904477
ASNSD1	529.58	0.0408349	0.20272	0.201435	0.840358	0.917582
ASPDH	47.721	2.13316	0.944517	2.25847	0.0239165	0.0888718
ASPH	495.288	0.127527	0.878706	0.145131	0.884608	0.942705
ASPHD2	45.4857	-0.835729	0.682182	-1.22508	0.220544	0.407105
ASPM	6597.87	0.525792	0.619918	0.848164	0.396347	0.589644
ASPRV1	62.0739	0.161907	0.410561	0.394356	0.693318	0.824751
ASPSCR1	429.587	-1.16996	0.430032	-2.72063	0.0065157	0.034031
ASRGL1	352.068	0.777564	0.938436	0.828574	0.407345	0.59984
ASS1	27.0621	7.36834	1.8124	4.06551	4.79274e-05	0.000784315
ASTE1	283.993	-0.105746	0.33735	-0.31346	0.753931	0.866516
ASTL	42.8743	-0.823299	0.493687	-1.66765	0.0953845	0.231911
ASUN	741.44	0.300305	0.233302	1.28719	0.198027	0.379938
ASXL1	3880.28	0.0105456	0.250058	0.0421725	0.966361	0.984073
ASXL2	2213.6	-0.727487	0.176223	-4.12823	3.65565e-05	0.000634734
ATAD1	1542.46	0.127196	0.383318	0.331828	0.740019	0.858511
ATAD2	5235.72	1.01304	0.352095	2.87718	0.00401246	0.0235975
ATAD2B	3292.6	-0.644689	0.182686	-3.52895	0.00041721	0.00425897
ATAD3A	504.442	1.22948	0.216816	5.67059	1.42308e-08	9.5428e-07
ATAD3B	942.718	0.438242	0.196871	2.22604	0.0260116	0.0946084
ATAD5	2489.31	1.21138	0.351544	3.44588	0.0005692	0.00542157
ATAT1	506.708	0.710789	0.337432	2.10647	0.0351638	0.117259
ATE1	1080.76	-0.299195	0.13957	-2.14369	0.0320579	0.109692
ATF1	498.214	-0.0270601	0.476294	-0.0568139	0.954693	0.977757
ATF2	2369.02	0.165889	0.307865	0.538837	0.589999	0.752527
ATF3	759.552	5.86093	0.805257	7.27834	3.37962e-13	8.96824e-11
ATF4	3770.05	1.55579	0.372979	4.17126	3.02914e-05	0.000545432
ATF5	295.298	1.71271	0.450202	3.80432	0.000142192	0.00184139
ATF6	1731.28	0.196362	0.230233	0.852886	0.393723	0.587087
ATF6B	1554.6	-0.14154	0.179345	-0.789202	0.429994	0.622246
ATF7	906.428	-0.347177	0.361813	-0.959549	0.337282	0.533543
ATF7IP	4579.02	-0.502765	0.303535	-1.65637	0.0976477	0.235842
ATF7IP2	1378.77	-0.505732	0.365366	-1.38418	0.166303	0.337977
ATG10	793.019	0.743194	0.400201	1.85705	0.0633041	0.177045
ATG12	1109.74	-0.631191	0.333158	-1.89457	0.0581495	0.167273
ATG13	1848.07	-0.0259843	0.136312	-0.190624	0.84882	0.922061
ATG14	752.51	0.314159	0.326223	0.963019	0.335538	0.532372
ATG16L1	1217.91	-0.37544	0.225144	-1.66756	0.0954039	0.231911
ATG16L2	1674.58	1.07391	0.447827	2.39804	0.016483	0.0676243
ATG2A	1011.99	-0.392683	0.395065	-0.993971	0.320237	0.517883
ATG2B	2739.93	-0.494522	0.182611	-2.70806	0.00676771	0.034987
ATG3	928.045	0.158723	0.197254	0.804664	0.421013	0.613282
ATG4A	200.847	-0.6724	0.213294	-3.15246	0.00161902	0.0120323
ATG4B	1273.94	-0.367513	0.252937	-1.45298	0.146228	0.309148
ATG4C	371.427	-0.478835	0.317209	-1.50953	0.131165	0.286812
ATG4D	722.956	0.0378556	0.257185	0.147192	0.88298	0.941738
ATG5	622.204	-0.265759	0.521145	-0.509952	0.610085	0.766428
ATG7	786.862	-0.471061	0.19571	-2.40694	0.016087	0.0663262
ATG9A	633.266	-1.1022	0.305683	-3.60568	0.000311333	0.00338673
ATHL1	7779.1	1.23383	0.909274	1.35694	0.174802	0.349424
ATIC	1391.31	1.02124	0.270022	3.78207	0.000155528	0.00197896
ATL1	125.136	2.33451	0.778458	2.9989	0.00270959	0.0174961
ATL2	2300.16	0.436308	0.350132	1.24612	0.212719	0.397939
ATL3	2889.46	1.49524	0.364748	4.09937	4.14269e-05	0.00069952
ATM	7987.43	-0.770745	0.342033	-2.25342	0.0242326	0.0898463
ATMIN	1074.81	0.0726555	0.374688	0.193909	0.846247	0.920825
ATN1	1119.18	1.25452	0.536851	2.33682	0.0194485	0.0763942
ATOX1	383.008	-0.381522	0.27651	-1.37978	0.167655	0.339658
ATP10A	522.585	1.86055	0.714774	2.603	0.00924127	0.04385
ATP10D	287.049	0.26474	0.606785	0.436299	0.66262	0.804019
ATP11A	1773.2	-0.420409	0.475571	-0.884008	0.376692	0.571776
ATP11B	4176.09	-0.889369	0.733379	-1.2127	0.225245	0.412705
ATP11C	1547.34	0.111692	0.267426	0.417655	0.676199	0.813894
ATP13A1	1294.2	-0.412032	0.330416	-1.24701	0.212394	0.397467
ATP13A2	664.884	0.428155	0.330998	1.29353	0.195829	0.376803
ATP13A3	3006.55	0.325068	0.20838	1.55998	0.118765	0.26939
ATP13A4	103.922	0.579049	0.657263	0.881001	0.378317	0.573052
ATP1A1	2630	0.568858	0.449528	1.26546	0.205708	0.389453
ATP1A3	285.233	-0.246016	0.827008	-0.297477	0.766102	0.874133
ATP1B1	235.52	2.08877	0.493087	4.23611	2.27422e-05	0.00043644
ATP1B3	1302.8	0.216268	0.299159	0.722921	0.469729	0.655597
ATP2A1	110.838	0.932285	0.502749	1.85437	0.0636856	0.177613
ATP2A2	3502.9	0.517311	0.228331	2.26562	0.0234746	0.0878737
ATP2A3	15098	0.160922	0.38051	0.422912	0.67236	0.810778
ATP2B1	1907.55	-0.363848	0.609248	-0.597208	0.550369	0.72274
ATP2B4	7852.81	1.00716	0.366985	2.74442	0.0060618	0.0322054
ATP2C1	4782.61	0.9148	0.323958	2.82382	0.00474545	0.0267488
ATP5A1	4773.61	0.345283	0.218459	1.58054	0.113983	0.261699
ATP5B	6114.99	0.835428	0.400307	2.08697	0.036891	0.121286
ATP5C1	1355.85	-0.0539674	0.228513	-0.236168	0.813302	0.903858
ATP5D	441.938	0.343922	0.359338	0.957099	0.338517	0.534538
ATP5E	675.069	-0.416791	0.307078	-1.35728	0.174692	0.349371
ATP5F1	1151.76	-0.115763	0.239159	-0.484042	0.628356	0.779184
ATP5G1	316.722	1.03971	0.461505	2.25286	0.024268	0.0899488
ATP5G2	1716.31	0.919596	0.319303	2.88001	0.00397665	0.0234105
ATP5G3	1006	0.487002	0.280596	1.7356	0.0826348	0.211203
ATP5H	524.703	0.290031	0.255801	1.13382	0.256871	0.449756
ATP5I	200.53	0.739256	0.70437	1.04953	0.293935	0.49093
ATP5J	442.368	0.565537	0.52138	1.08469	0.278058	0.474186
ATP5J2	173.874	0.00642361	0.537772	0.0119449	0.99047	0.995228
ATP5L	1003.09	0.00825458	0.251839	0.0327772	0.973852	0.987392
ATP5L2	21.3943	-0.231035	0.539844	-0.427966	0.668676	0.808557
ATP5O	214.6	-0.0479312	0.228685	-0.209595	0.833984	0.914422
ATP5S	417.26	-0.225265	0.226676	-0.993774	0.320333	0.517966
ATP5SL	411.676	0.347028	0.297305	1.16725	0.243111	0.433336
ATP6AP1	648.547	-0.1351	0.278383	-0.485302	0.627462	0.778771
ATP6AP1L	617.988	0.674409	0.855702	0.788135	0.430618	0.622877
ATP6AP2	777.514	-0.11822	0.375296	-0.315004	0.752759	0.86568
ATP6V0A1	354.893	-3.66537	0.755651	-4.85061	1.23082e-06	4.09152e-05
ATP6V0A2	1765.59	0.252008	0.243521	1.03485	0.300739	0.49837
ATP6V0A4	219.262	3.90096	1.45793	2.67569	0.00745765	0.0374745
ATP6V0B	509.269	0.288942	0.329778	0.87617	0.380937	0.57478
ATP6V0C	33.8145	0.673862	0.965095	0.698234	0.485031	0.667415
ATP6V0D1	633.38	-0.629152	0.442616	-1.42144	0.155189	0.322254
ATP6V0E1	333.532	-0.381273	0.282874	-1.34785	0.177706	0.353233
ATP6V0E2	194.84	-1.24796	1.00983	-1.23582	0.216526	0.402589
ATP6V1A	1043.56	-0.0336362	0.282219	-0.119185	0.905129	0.952647
ATP6V1B2	1520.99	0.0744115	0.360461	0.206434	0.836452	0.915031
ATP6V1C1	877.543	-0.450974	0.293285	-1.53767	0.12413	0.276825
ATP6V1D	654.48	-0.291459	0.316733	-0.920204	0.357466	0.553245
ATP6V1E1	761.469	0.0726827	0.352971	0.205917	0.836856	0.915088
ATP6V1F	272.416	0.0275845	0.212498	0.12981	0.896717	0.948585
ATP6V1G1	685.939	0.295882	0.347686	0.851004	0.394767	0.588006
ATP6V1G2	40.4985	-0.276687	0.541395	-0.511062	0.609307	0.765679
ATP6V1H	934.81	-0.0524256	0.253668	-0.206671	0.836267	0.915031
ATP7A	755.998	-0.799947	0.134245	-5.95885	2.54013e-09	2.18092e-07
ATP8A1	2226.85	-0.768828	0.379151	-2.02776	0.0425845	0.13411
ATP8A2	270.542	2.45022	0.740025	3.31099	0.00092966	0.0079409
ATP8B2	2491.47	0.368393	0.404774	0.91012	0.362759	0.558621
ATP8B3	159.263	-0.520525	0.421535	-1.23483	0.216893	0.403108
ATP8B4	189.172	-0.734614	0.962062	-0.763582	0.445116	0.636239
ATP9A	935.513	3.37317	1.18033	2.85781	0.00426575	0.0245428
ATP9B	2256.69	-0.472725	0.261792	-1.80573	0.0709611	0.190399
ATPAF1	772.509	-0.09676	0.323554	-0.299053	0.764899	0.873358
ATPAF2	461.138	-0.026871	0.412119	-0.0652019	0.948013	0.974961
ATPIF1	313.121	-0.329528	0.308675	-1.06756	0.28572	0.482935
ATR	3070.12	-0.0819547	0.234931	-0.348846	0.727205	0.849632
ATRAID	407.847	0.128553	0.115311	1.11483	0.264921	0.458893
ATRIP	252.325	-0.199489	0.213479	-0.934468	0.350062	0.545841
ATRN	813.038	-0.126318	0.295465	-0.427524	0.668997	0.808682
ATRNL1	1101.44	8.83309	1.66561	5.30321	1.13783e-07	5.69793e-06
ATRX	5027.39	-0.594862	0.196464	-3.02784	0.00246311	0.0163549
ATXN1	899.642	-0.766264	0.659392	-1.16208	0.245204	0.435821
ATXN10	2322.78	0.367807	0.400726	0.917853	0.358696	0.554486
ATXN1L	1404.75	0.108186	0.331895	0.325965	0.744451	0.861216
ATXN2	2135.48	-0.247801	0.27353	-0.905938	0.364969	0.560662
ATXN2L	5617.04	0.503928	0.488799	1.03095	0.302564	0.500186
ATXN3	1445.66	-0.180644	0.257389	-0.701832	0.482784	0.665173
ATXN7	2963.59	-0.721079	0.319053	-2.26006	0.0238176	0.0886616
ATXN7L1	583.23	-1.69632	0.491694	-3.44995	0.000560699	0.00536689
ATXN7L2	386.355	-0.0668711	0.281654	-0.237423	0.812329	0.903465
ATXN7L3	1252.57	-0.16268	0.304656	-0.533981	0.593355	0.754963
ATXN7L3B	2921.17	0.358812	0.294835	1.21699	0.223607	0.410745
AUH	536.19	-0.346827	0.287622	-1.20584	0.227879	0.415647
AUNIP	117.18	1.92606	0.784513	2.4551	0.0140847	0.0602119
AUP1	1130.29	0.224144	0.28683	0.781452	0.434537	0.626489
AURKA	408.13	0.533601	0.689946	0.773396	0.439288	0.631452
AURKAIP1	390.024	0.42657	0.278739	1.53036	0.125929	0.279381
AURKB	936.999	1.03984	0.549221	1.8933	0.058318	0.167527
AURKC	20.6787	0.167188	0.544557	0.307016	0.758831	0.869919
AUTS2	983.51	-0.876698	0.777551	-1.12751	0.259526	0.452774
AVEN	153.574	-0.107959	0.370528	-0.291364	0.770773	0.876719
AVIL	71.5849	-1.71419	0.528083	-3.24606	0.00117012	0.00950105
AVL9	2121.93	-0.750641	0.162836	-4.60981	4.03041e-06	0.000108108
AVPI1	17.8939	1.9325	0.709943	2.72205	0.00648787	0.0339008
AVPR1A	15.5261	1.10284	1.94336	0.567493	0.570379	0.737677
AXIN1	1121.75	0.0626143	0.350424	0.178681	0.858188	0.927186
AXIN2	251.001	-3.86634	0.945359	-4.08981	4.31727e-05	0.000716555
AZI1	505.005	0.74346	0.326688	2.27575	0.0228608	0.0862121
AZI2	878.903	-0.139766	0.446384	-0.313107	0.7542	0.866638
AZIN1	5070.04	1.29588	0.360724	3.59244	0.000327594	0.00351644
AZU1	41.0023	-3.25154	1.30645	-2.48883	NA	NA
B2M	15598.6	0.537006	0.524685	1.02348	0.30608	0.503928
B3GALNT1	37.3028	1.42281	1.36404	1.04309	0.296908	0.494514
B3GALNT2	591.502	0.158057	0.539815	0.292799	0.769676	0.876165
B3GALT4	156.876	-1.2398	0.33388	-3.71332	0.000204558	0.00242806
B3GALT6	457.309	0.658923	0.321212	2.05137	0.0402313	0.128608
B3GALTL	407.989	0.307027	0.523895	0.586047	0.557844	0.728482
B3GAT3	642.015	0.252327	0.162615	1.55168	0.120739	0.271919
B3GNT1	116.086	0.188138	0.467621	0.40233	0.687441	0.820985
B3GNT2	1600.16	1.16845	0.24413	4.78616	1.70006e-06	5.39028e-05
B3GNT5	85.8508	1.93005	1.02733	1.87872	0.0602832	0.171515
B3GNT7	39.1695	1.48512	1.49523	0.993236	0.320595	0.518251
B3GNT9	67.6688	1.454	0.741873	1.95991	0.0500062	0.150508
B3GNTL1	762.834	1.78755	0.485129	3.68469	0.000228978	0.00266638
B4GALNT4	187.728	5.39122	1.6778	3.21326	0.00131235	0.0103367
B4GALT1	1247.74	0.379997	0.524672	0.724256	0.468909	0.654945
B4GALT2	124.497	3.70374	0.996655	3.71617	0.000202267	0.00240576
B4GALT3	371.028	0.299811	0.228027	1.31481	0.188575	0.367083
B4GALT4	292.485	-0.808927	0.321628	-2.5151	0.0118998	0.0531371
B4GALT5	249.861	0.466142	0.761706	0.611971	0.540557	0.714861
B4GALT6	1394.39	1.81097	0.389354	4.65122	3.29972e-06	9.2998e-05
B4GALT7	287.051	-0.297244	0.291922	-1.01823	0.308567	0.506166
B9D2	171.162	0.354844	0.286005	1.24069	0.21472	0.400344
BAALC	34.8292	2.30882	1.4358	1.60804	0.107827	0.251705
BABAM1	225.635	0.544046	0.356068	1.52793	0.126531	0.279985
BACE2	193.534	5.34527	0.817059	6.54208	6.06701e-11	9.97041e-09
BACH1	1823.93	0.820913	0.227675	3.60564	0.000311386	0.00338673
BACH2	1586.86	-2.96125	0.479367	-6.1774	6.51647e-10	7.0402e-08
BAD	237.009	0.0415733	0.272398	0.152619	0.878698	0.939051
BAG1	1035.49	1.25077	0.300599	4.16093	3.16948e-05	0.000564604
BAG2	204.869	-0.114715	0.922134	-0.124402	0.900997	0.950671
BAG3	167.014	1.61447	0.773062	2.08841	0.0367606	0.120959
BAG4	699.847	0.370047	0.417466	0.886412	0.375395	0.57055
BAG5	994.79	0.0869597	0.154995	0.561047	0.574766	0.741633
BAG6	3403.96	0.148024	0.319894	0.462728	0.643559	0.789595
BAHD1	717.456	0.0368045	0.426166	0.086362	0.931179	0.966722
BAI2	556.528	-2.03326	0.645091	-3.1519	0.00162214	0.0120402
BAIAP2	116.52	-1.13385	0.67827	-1.67168	0.094588	0.230592
BAIAP2L2	42.082	0.139276	0.41809	0.333125	0.73904	0.858022
BAK1	430.603	-0.0969174	0.202603	-0.478361	0.632393	0.781732
BAMBI	9.18396	5.80459	1.56892	3.69973	0.00021583	0.00252588
BANF1	798.553	0.949639	0.469156	2.02414	0.0429553	0.134949
BANK1	78.301	-0.905566	1.36936	-0.661306	0.508416	0.686773
BANP	746.648	-0.758741	0.208292	-3.64268	0.000269818	0.00301266
BAP1	1726.12	0.363992	0.195165	1.86505	0.0621743	0.175103
BARD1	2431.86	1.09906	0.469438	2.34122	0.0192207	0.0757402
BASP1	26.0686	-4.62695	1.10163	-4.20009	2.66813e-05	0.000494941
BATF	38.2501	-0.353485	0.542321	-0.6518	0.51453	0.692232
BATF3	75.3241	1.64556	0.955432	1.72232	0.0850117	0.215306
BAX	626.376	-0.34216	0.362612	-0.9436	0.345374	0.541716
BAZ1A	3065.09	0.219878	0.20553	1.06981	0.284707	0.481864
BAZ1B	4451.87	0.409141	0.283023	1.44561	0.148287	0.311749
BAZ2A	4424.6	-1.08796	0.376547	-2.88931	0.00386093	0.0228445
BAZ2B	3555.14	0.202332	0.487405	0.415121	0.678053	0.814973
BBC3	133.124	-0.602494	0.806945	-0.746636	0.455283	0.644856
BBIP1	437.645	-1.10042	0.351653	-3.12929	0.00175229	0.0128186
BBS10	298.939	-0.162232	0.544228	-0.298096	0.76563	0.873935
BBS12	32.154	-1.42401	0.634923	-2.24281	0.0249093	0.0918299
BBS2	566.975	-0.187809	0.289266	-0.649258	0.516171	0.693698
BBS4	280.064	-1.49384	0.255497	-5.84682	5.01071e-09	3.87185e-07
BBS7	320.153	-0.58484	0.517166	-1.13085	0.258116	0.451056
BBS9	505.216	-1.16893	0.455232	-2.56777	0.0102354	0.0474482
BBX	2470.89	-0.147837	0.237598	-0.622216	0.5338	0.708656
BCAP29	497.987	0.056927	0.377772	0.150692	0.880219	0.939738
BCAP31	896.983	0.58265	0.246839	2.36044	0.0182532	0.0729129
BCAS2	407.844	0.740533	0.403592	1.83485	0.0665274	0.182164
BCAS3	963.903	-0.790193	0.303798	-2.60104	0.00929404	0.043993
BCAS4	111.059	0.781804	1.01441	0.770698	0.440886	0.632344
BCAT1	1450.47	0.74693	0.52041	1.43527	0.15121	0.316242
BCAT2	274.455	0.635506	0.296364	2.14434	0.0320055	0.109664
BCCIP	816.203	0.407207	0.322512	1.26261	0.206729	0.390405
BCDIN3D	72.4925	-0.933475	0.361248	-2.58403	0.00976538	0.04576
BCKDHB	460.04	-0.148839	0.46392	-0.32083	0.748339	0.862808
BCKDK	242.929	0.53472	0.309563	1.72734	0.0841069	0.213718
BCL10	377.105	-0.192823	0.278694	-0.691882	0.489012	0.670244
BCL11A	2522.52	0.397351	0.400726	0.991578	0.321403	0.518833
BCL11B	10641.3	-1.03002	0.626653	-1.64368	0.100242	0.240516
BCL2	1842.55	-0.0992401	0.568505	-0.174563	0.861423	0.929235
BCL2A1	39.8016	-0.34194	1.05832	-0.323098	0.746621	0.862053
BCL2L1	2029.25	-1.6397	0.382051	-4.29183	1.77206e-05	0.000352839
BCL2L11	750.165	-1.18236	0.604786	-1.95501	0.0505824	0.151721
BCL2L12	257.805	0.0030334	0.365283	0.00830424	0.993374	0.996857
BCL2L13	743.697	-0.111648	0.155161	-0.719563	0.471794	0.656841
BCL2L15	46.3025	-1.70254	0.343413	-4.95772	7.13265e-07	2.64202e-05
BCL2L2	148.271	1.03491	0.87562	1.18191	0.23724	0.425999
BCL3	127.603	0.744255	0.90521	0.822191	0.410968	0.603547
BCL6	1358.77	-1.50174	0.625172	-2.40212	0.0163003	0.0670635
BCL7A	2044.38	0.0988825	0.281008	0.351885	0.724924	0.848256
BCL7B	655.583	0.370502	0.163585	2.2649	0.0235191	0.0879554
BCL7C	276.82	0.69082	0.277469	2.48972	0.0127845	0.0560158
BCL9	683.098	-1.16277	0.664548	-1.74971	0.0801685	0.206693
BCL9L	1160.19	-1.10693	0.655525	-1.68862	0.0912923	0.225124
BCLAF1	8768.04	0.418974	0.188732	2.21995	0.0264223	0.0956251
BCOR	2960.29	-0.0103223	0.374933	-0.027531	0.978036	0.989352
BCORL1	706.075	0.888968	0.494205	1.79879	0.0720526	0.192162
BCR	3686.95	1.11254	0.486523	2.28673	0.0222118	0.0843371
BCS1L	224.443	0.886117	0.278363	3.18332	0.00145598	0.0111545
BDH1	620.088	-0.00834067	0.264989	-0.0314755	0.97489	0.987844
BDH2	339.45	-0.0670858	0.351675	-0.190761	0.848713	0.922061
BDP1	3748.48	-0.0516259	0.151469	-0.340836	0.733227	0.854248
BECN1	873.111	-0.443524	0.148989	-2.97688	0.00291196	0.0184356
BEND3	351.88	0.548117	0.368245	1.48846	0.136631	0.295442
BEND4	531.294	2.01136	1.24756	1.61224	0.106911	0.250296
BEND5	169.764	0.695068	0.293786	2.36589	0.0179865	0.072205
BEST1	167.666	1.07156	0.730336	1.46722	0.142316	0.303406
BEST3	42.3512	-3.07646	1.43211	-2.14821	0.0316974	0.10881
BET1	205.793	-1.07565	0.163021	-6.59822	4.16127e-11	7.24682e-09
BET1L	311.766	-0.259378	0.161644	-1.60463	0.108576	0.252818
BEX1	35.2211	2.93532	1.9745	1.48662	0.137116	0.296148
BEX2	165.501	1.8888	1.09379	1.72683	0.0841974	0.213894
BEX4	409.553	0.675967	0.283788	2.38195	0.0172214	0.0697947
BEX5	8.12491	5.63017	2.31243	2.43475	0.0149022	0.0624565
BFAR	721.313	0.118043	0.297553	0.396713	0.691579	0.823655
BHLHB9	202.687	0.119938	0.505387	0.237319	0.81241	0.903469
BHLHE23	189.825	3.14393	0.915336	3.43473	0.000593149	0.00559488
BHLHE40	239.689	1.04948	0.992483	1.05743	0.290316	0.487397
BICD1	1072.74	-0.0403143	0.229225	-0.175872	0.860395	0.928256
BICD2	1305.17	0.0734675	0.308931	0.237812	0.812027	0.903216
BID	606.205	0.843835	0.543469	1.55268	0.120499	0.271477
BIK	71.7036	1.24172	0.766358	1.62028	0.105171	0.247937
BIN1	596.84	-0.445343	0.702984	-0.633503	0.526405	0.702642
BIN2	1965	-0.0425038	0.285447	-0.148902	0.881631	0.940987
BIN3	663.853	-0.172377	0.262807	-0.655907	0.511884	0.690162
BIRC2	1744.34	-1.02316	0.359444	-2.8465	0.00442024	0.0251956
BIRC3	912.073	-1.50737	0.471906	-3.19422	0.00140208	0.0108668
BIRC5	1240.44	1.22653	0.626635	1.95733	0.0503093	0.151291
BIRC6	12257	-0.391407	0.110225	-3.55098	0.0003838	0.00399838
BIVM	275.685	-0.217102	0.402804	-0.538975	0.589904	0.752487
BLCAP	660.538	-0.490106	0.266896	-1.83632	0.0663105	0.181921
BLK	94.9657	0.759067	1.05229	0.721347	0.470696	0.656224
BLM	1770.78	1.20049	0.471339	2.54697	0.0108662	0.049565
BLMH	912.439	0.244604	0.276985	0.883095	0.377185	0.572229
BLNK	43.3342	-1.94738	0.722411	-2.69566	0.00702489	0.0359029
BLOC1S1	65.4013	-0.310524	0.251986	-1.23231	0.217835	0.404214
BLOC1S2	328.141	0.358639	0.293763	1.22084	0.222146	0.408961
BLOC1S3	125.919	0.0106051	0.31607	0.0335531	0.973234	0.987194
BLOC1S4	160.454	0.508803	0.4975	1.02272	0.30644	0.504379
BLOC1S5	417.448	-0.169502	0.310806	-0.545364	0.585503	0.748902
BLOC1S6	1863.59	1.11558	0.501482	2.22456	0.0261106	0.0948795
BLVRA	135.027	1.70553	0.48548	3.51307	0.000442954	0.00445167
BLVRB	79.7114	2.32596	1.15914	2.00662	0.0447903	0.139215
BLZF1	596.881	-0.208465	0.305477	-0.682426	0.49497	0.674335
BMF	1011.35	-3.50031	0.749023	-4.67317	2.96585e-06	8.56294e-05
BMI1	916.257	1.49353	0.448545	3.32971	0.00086935	0.00754169
BMP1	313.281	2.27429	0.726292	3.13138	0.00173988	0.0127519
BMP2K	1582.92	0.341809	0.326354	1.04736	0.294936	0.492165
BMPR1A	269.706	3.34093	1.33499	2.50259	0.0123287	0.0545925
BMPR1B	382.873	-0.662831	1.41689	-0.467806	0.639923	0.786621
BMPR2	495.869	-1.71272	0.70679	-2.42323	0.0153832	0.0640126
BMS1	1430.78	0.601322	0.283674	2.11976	0.0340264	0.11458
BNIP1	149.759	0.462697	0.248984	1.85834	0.0631211	0.176619
BNIP2	2243.04	0.153327	0.21845	0.701886	0.48275	0.665173
BNIP3	172.628	0.750832	0.763243	0.983739	0.325244	0.522144
BNIP3L	2003.79	0.738998	0.367112	2.01301	0.0441138	0.137626
BOD1	272.674	0.0972447	0.281224	0.345791	0.7295	0.851389
BOD1L1	3705.37	-0.476047	0.304456	-1.5636	0.117912	0.268322
BOLA1	261.45	0.723023	0.673225	1.07397	0.282836	0.479997
BOLA3	73.1174	1.01629	0.700549	1.45071	0.146861	0.309847
BOP1	83.4081	0.917468	0.534862	1.71534	0.0862835	0.217254
BORA	634.18	1.00633	0.509652	1.97454	0.0483206	0.146853
BPGM	213.93	0.0543453	0.185739	0.29259	0.769836	0.876165
BPHL	250.616	0.518206	0.394345	1.3141	0.188814	0.367425
BPNT1	310.636	0.16138	0.340228	0.474328	0.635266	0.783374
BPTF	9998.37	-0.0205831	0.278709	-0.0738516	0.941128	0.972054
BRAF	2026.64	-0.624621	0.19226	-3.24883	0.00115879	0.00947496
BRAP	700.604	-0.142369	0.111563	-1.27613	0.201909	0.385262
BRAT1	853.975	0.30649	0.193865	1.58094	0.113891	0.261539
BRCA1	2082.55	1.3863	0.340811	4.06764	4.74926e-05	0.000781585
BRCA2	2530.52	1.43215	0.474582	3.0177	0.002547	0.0167522
BRCC3	419.981	-0.323946	0.245254	-1.32086	0.186547	0.364412
BRD1	2282.45	0.133197	0.3799	0.350612	0.72588	0.848889
BRD2	6563.7	0.188328	0.224783	0.837823	0.40213	0.595136
BRD3	1961.16	0.191279	0.39286	0.486888	0.626338	0.777949
BRD4	3805.91	-0.343531	0.403699	-0.850958	0.394793	0.588006
BRD7	2563.4	0.426858	0.288291	1.48065	0.1387	0.298149
BRD8	1192.49	-0.802477	0.287689	-2.78939	0.00528067	0.0291185
BRD9	1770.39	-0.893381	0.310839	-2.87409	0.00405187	0.0237694
BRE	321.872	0.0839385	0.275986	0.304141	0.761021	0.871317
BRF1	1029.06	0.0940199	0.338607	0.277666	0.781268	0.884003
BRF2	274.038	-0.885492	0.286071	-3.09536	0.00196573	0.0139709
BRI3	209.724	0.266452	0.399891	0.666312	0.505211	0.68425
BRI3BP	1290.1	1.02265	0.261079	3.91701	8.96552e-05	0.00126493
BRICD5	129.617	0.137882	0.346395	0.39805	0.690593	0.823069
BRIP1	2457.9	1.69104	0.484665	3.48909	0.000484665	0.00477878
BRIX1	514.804	0.967472	0.310823	3.11262	0.00185437	0.0133978
BRK1	638.117	-0.0483823	0.207022	-0.233706	0.815213	0.904849
BRMS1	447.201	0.495758	0.269469	1.83976	0.0658033	0.180955
BRMS1L	182.542	0.822864	0.318337	2.58488	0.00974118	0.0456794
BROX	1021.82	-0.238066	0.290953	-0.818229	0.413226	0.605871
BRPF1	1120.05	0.180647	0.261481	0.690863	0.489652	0.670649
BRPF3	844.828	-0.745221	0.354629	-2.10141	0.035605	0.118291
BRSK1	109.629	0.343002	0.656566	0.522418	0.601379	0.759905
BRWD1	6754.69	-0.463506	0.178768	-2.59277	0.00952056	0.0447746
BRWD3	2244.8	-1.12196	0.200728	-5.58943	2.27812e-08	1.4605e-06
BSCL2	118.256	-0.789933	0.512367	-1.54173	0.123139	0.275352
BSDC1	1565.49	0.167912	0.195295	0.859783	0.389909	0.584012
BSG	1862.27	0.46105	0.258984	1.78023	0.075039	0.196975
BSPRY	143.917	3.59263	0.817992	4.39202	1.12304e-05	0.000250349
BST1	63.0633	0.0372038	0.611262	0.060864	0.951468	0.97668
BST2	300.983	0.772724	0.952092	0.811606	0.417018	0.609229
BTAF1	4148.11	-0.0212041	0.175735	-0.120659	0.903961	0.951933
BTBD1	1124.61	-0.00886492	0.354878	-0.0249802	0.980071	0.990427
BTBD10	659.815	0.139433	0.203994	0.683513	0.494283	0.673828
BTBD11	1640.22	-0.263861	0.554733	-0.475655	0.63432	0.78287
BTBD19	83.7024	0.061431	0.620236	0.0990445	0.921103	0.960972
BTBD2	1512.25	0.765606	0.205257	3.72999	0.000191486	0.00231051
BTBD3	1005.4	0.784926	0.347308	2.26003	0.0238194	0.0886616
BTBD6	333.816	0.330594	0.369403	0.894943	0.370817	0.566025
BTBD7	975.762	-0.379978	0.326989	-1.16205	0.245215	0.435821
BTBD8	71.4055	-0.312403	0.32592	-0.958525	0.337798	0.533997
BTBD9	540.327	-0.501114	0.312946	-1.60128	0.109315	0.253928
BTD	143.136	-0.608465	0.323545	-1.88062	0.060024	0.170919
BTF3	3655.24	1.05462	0.43238	2.4391	0.0147238	0.0619736
BTF3L4	1343.64	0.252995	0.4155	0.608893	0.542595	0.716023
BTG1	3283.94	-0.798642	0.353315	-2.26042	0.0237951	0.0886465
BTG2	2824.27	-1.88731	0.329848	-5.72176	1.05426e-08	7.41033e-07
BTG3	1088.6	1.55363	0.579081	2.68292	0.00729818	0.0368956
BTK	56.4819	-1.04573	1.31377	-0.795976	0.426046	0.617758
BTLA	95.297	-4.6769	0.763376	-6.12659	8.97797e-10	9.10913e-08
BTN2A1	677.218	-0.192432	0.218855	-0.879271	0.379255	0.574163
BTN2A2	364.685	0.396831	0.358248	1.1077	0.267992	0.462427
BTN3A1	1352.47	0.511796	0.389724	1.31323	0.189107	0.367872
BTN3A2	1836.07	0.433987	0.318862	1.36105	0.173498	0.347771
BTN3A3	833.872	0.831698	0.428892	1.93918	0.0524793	0.156019
BTRC	681.29	-0.304742	0.241598	-1.26136	0.207179	0.39097
BUB1	2363.43	0.769151	0.577557	1.33173	0.182948	0.359549
BUB1B	1694.6	0.84713	0.475026	1.78333	0.074532	0.196162
BUB3	2348.57	0.118189	0.416764	0.283587	0.776727	0.881086
BUD13	662.7	0.254348	0.263794	0.964193	0.334949	0.531726
BUD31	610.403	0.908247	0.247524	3.66933	0.000243183	0.00278455
BYSL	426.328	0.964496	0.419052	2.30162	0.0213569	0.0820791
BZRAP1	2039.45	-0.759796	0.488218	-1.55626	0.119646	0.270286
BZW1	3398.43	0.232678	0.141861	1.64019	0.100967	0.241856
BZW2	1472.21	1.59223	0.576406	2.76234	0.00573885	0.0309717
C10orf111	25.1027	0.675453	0.557137	1.21236	0.225373	0.412789
C10orf118	1103.9	-1.35309	0.537946	-2.51529	0.0118933	0.0531284
C10orf12	737.339	0.110741	0.377274	0.293529	0.769118	0.876138
C10orf129	37.1226	-6.34888	2.40366	-2.64133	0.00825801	0.0403282
C10orf2	352.922	1.08082	0.484673	2.22999	0.0257483	0.0940317
C10orf25	91.3743	0.230787	0.304781	0.757224	0.448916	0.63932
C10orf32	222.059	-0.0947585	0.601005	-0.157667	0.874719	0.937125
C10orf35	11.194	0.65485	1.36451	0.479916	0.631287	0.781221
C10orf54	552.134	0.275872	0.688093	0.400923	0.688477	0.821479
C10orf76	948.977	-0.704223	0.305443	-2.30558	0.0211341	0.081357
C10orf88	253.298	-0.365187	0.410915	-0.888717	0.374155	0.569479
C11orf1	66.5045	0.88326	0.328246	2.69085	0.00712707	0.0362626
C11orf21	419.981	0.127279	1.39576	0.0911903	0.927341	0.964283
C11orf24	72.2293	-0.704843	0.406506	-1.7339	0.0829351	0.211562
C11orf30	1481.94	-0.532479	0.181339	-2.93638	0.00332067	0.0203282
C11orf31	276.234	-0.100822	0.211017	-0.477791	0.632799	0.781848
C11orf35	35.0014	-2.44153	0.705902	-3.45874	0.000542718	0.00522909
C11orf48	354.144	-0.493151	0.183877	-2.68196	0.00731928	0.0369543
C11orf49	611.884	0.267186	0.419401	0.637065	0.524083	0.700217
C11orf54	694.721	-0.700354	0.275227	-2.54464	0.0109389	0.0498382
C11orf57	600.027	0.060742	0.231857	0.261981	0.793336	0.891103
C11orf58	2424.98	-0.158279	0.157746	-1.00338	0.315676	0.513211
C11orf63	85.8826	-1.19065	1.33885	-0.889314	0.373834	0.5692
C11orf65	40.8689	-1.02265	0.383698	-2.66525	0.00769304	0.0381967
C11orf68	282.393	-0.154644	0.292686	-0.528363	0.597248	0.757548
C11orf71	71.4885	0.45623	0.409145	1.11508	0.264816	0.458778
C11orf73	366.985	-0.511825	0.159632	-3.20628	0.00134462	0.0105366
C11orf74	103.574	-0.598471	1.06703	-0.560875	0.574883	0.741657
C11orf80	895.248	-0.909831	0.412934	-2.20333	0.0275712	0.0987418
C11orf82	437.133	1.3602	0.656674	2.07135	0.038326	0.124392
C11orf83	95.3484	0.594113	0.357473	1.66198	0.0965171	0.233935
C11orf84	428.345	0.873074	0.372148	2.34604	0.018974	0.0750726
C11orf94	19.9906	-0.966325	0.548931	-1.76038	0.0783442	0.203003
C11orf96	39.1552	2.25823	0.714988	3.15842	0.00158628	0.0118277
C12orf10	306.164	0.673478	0.406581	1.65644	0.0976328	0.235842
C12orf23	1245.93	-0.428323	0.200796	-2.13313	0.0329142	0.111758
C12orf29	352.646	0.0348762	0.46434	0.0751091	0.940128	0.971823
C12orf4	570.375	-0.319579	0.381326	-0.838073	0.40199	0.595004
C12orf42	99.0112	-3.00921	0.74016	-4.06562	4.79051e-05	0.000784315
C12orf43	239.382	0.552348	0.239197	2.30918	0.0209337	0.0808791
C12orf44	280.458	0.0674139	0.482706	0.139658	0.88893	0.944826
C12orf45	159.019	0.838695	0.442361	1.89595	0.0579665	0.166877
C12orf49	596.683	-1.01297	0.1865	-5.43145	5.5897e-08	3.1206e-06
C12orf5	122.081	-1.25144	0.367124	-3.40878	0.000652532	0.00603308
C12orf57	1225.75	0.696622	0.336269	2.07162	0.0383009	0.124392
C12orf61	28.5421	2.54192	0.643075	3.95276	7.72554e-05	0.00113529
C12orf65	936.862	-2.60547	0.440571	-5.91385	3.34198e-09	2.76453e-07
C12orf66	242.033	1.24611	0.289608	4.30273	1.68707e-05	0.000340566
C12orf73	115.528	-0.450259	0.264334	-1.70337	0.0884987	0.220376
C12orf75	766.845	0.977107	0.428969	2.27781	0.0227382	0.0858605
C12orf76	218.065	0.256956	0.289485	0.887631	0.374739	0.569903
C12orf79	587.98	-1.15836	0.489978	-2.36411	0.0180733	0.0724422
C14orf1	245.872	0.709099	0.160464	4.41905	9.91369e-06	0.00022681
C14orf119	280.733	-0.365354	0.235206	-1.55333	0.120343	0.271284
C14orf132	154.493	5.52974	1.78596	3.09622	0.00196002	0.0139709
C14orf142	111.277	0.360782	0.321313	1.12284	0.261506	0.45514
C14orf159	1615.27	0.0375976	0.358259	0.104945	0.916419	0.957963
C14orf166	1115.65	0.317358	0.189484	1.67485	0.0939627	0.229578
C14orf182	89.396	-1.29536	1.13155	-1.14477	0.252306	0.443962
C14orf183	19.3154	-2.0987	0.556123	-3.77381	0.000160771	0.00201925
C14orf2	469.049	0.531052	0.315292	1.68432	0.0921199	0.226571
C14orf39	304.763	9.89952	2.4364	4.06318	4.84095e-05	0.000788886
C14orf64	559.185	-1.10229	0.840028	-1.3122	0.189452	0.368311
C14orf80	346.308	0.677085	0.471037	1.43743	0.150595	0.315522
C14orf93	340.295	-0.302759	0.199005	-1.52137	0.128168	0.282589
C15orf39	1370.1	1.59329	0.636913	2.50158	0.0123642	0.0547082
C15orf40	218.54	-0.805889	0.323301	-2.49269	0.0126779	0.055632
C15orf41	243.75	-0.206888	0.337399	-0.613186	0.539753	0.714203
C15orf52	134.113	-0.0146701	0.829546	-0.0176845	0.985891	0.992697
C15orf57	484.315	-1.0878	0.242309	-4.48933	7.14464e-06	0.000175503
C15orf61	134.643	0.821872	0.582886	1.41	0.158538	0.326816
C15orf62	35.8617	-0.0187935	0.510905	-0.0367848	0.970657	0.985915
C16orf13	350.328	0.568171	0.431673	1.31621	0.188105	0.366351
C16orf46	28.4652	-0.738919	0.572482	-1.29073	0.196797	0.378105
C16orf52	259.61	-1.06404	0.378418	-2.8118	0.00492658	0.0276097
C16orf54	1226.01	1.20001	0.368989	3.25215	0.00114534	0.00940451
C16orf58	1083.18	0.280591	0.375858	0.746533	0.455345	0.644856
C16orf59	253.693	2.44958	0.456771	5.36282	8.19318e-08	4.36521e-06
C16orf62	1105.09	0.175229	0.283135	0.618888	0.53599	0.710836
C16orf70	394.238	-0.0244418	0.225737	-0.108275	0.913777	0.95683
C16orf72	1513.35	-0.128765	0.299305	-0.430212	0.667041	0.806964
C16orf74	20.2459	0.16345	0.874993	0.186801	0.851817	0.923441
C16orf80	1209.31	1.9352	0.519609	3.72434	0.00019583	0.00235077
C16orf86	46.8547	-0.506789	0.489886	-1.0345	0.300901	0.498497
C16orf87	458.022	0.318022	0.364558	0.872349	0.383018	0.576577
C16orf91	139.198	0.718298	0.415095	1.73044	0.0835511	0.212637
C16orf93	140.016	1.06447	0.50655	2.10141	0.035605	0.118291
C16orf98	49.5183	0.693622	0.737586	0.940394	0.347015	0.543132
C17orf103	189.591	-1.02053	0.758292	-1.34582	0.178359	0.354048
C17orf107	32.071	2.32174	0.814558	2.8503	0.00436775	0.024933
C17orf49	30.7414	-0.260325	0.51754	-0.503005	0.614961	0.770231
C17orf50	10.2384	-0.571655	1.17212	-0.487711	0.625754	0.77781
C17orf51	89.3924	1.67232	0.894103	1.87039	0.0614299	0.173609
C17orf53	231.199	1.70553	0.322474	5.28889	1.23063e-07	6.10443e-06
C17orf59	137.055	-0.16401	0.273603	-0.599444	0.548877	0.721692
C17orf62	1780.02	-0.576479	0.225227	-2.55954	0.010481	0.0483367
C17orf67	331.451	-1.20254	0.471846	-2.54859	0.0108159	0.049432
C17orf70	801.256	0.175441	0.248515	0.705958	0.480215	0.662859
C17orf75	334.123	0.477852	0.360378	1.32597	0.184848	0.362185
C17orf80	512.699	-0.494509	0.291724	-1.69513	0.0900514	0.222941
C17orf85	1597.35	-0.484276	0.140818	-3.43902	0.000583814	0.00551574
C17orf89	258.863	0.537258	0.293568	1.8301	0.0672353	0.183509
C17orf96	89.2907	1.6055	0.827544	1.94008	0.0523705	0.155803
C17orf97	35.476	-1.17679	0.892891	-1.31795	0.18752	0.365731
C18orf21	207.969	-0.426727	0.156627	-2.72448	0.00644026	0.033773
C18orf25	1390.08	0.189654	0.227765	0.832672	0.40503	0.597684
C18orf32	35.1478	-0.43751	0.391762	-1.11677	0.264091	0.458177
C18orf54	505.187	0.254279	0.472396	0.538274	0.590388	0.752857
C18orf56	139.071	1.52512	0.5391	2.82902	0.0046691	0.0263795
C18orf8	597.375	-0.620195	0.222243	-2.79061	0.00526085	0.0290625
C19orf10	269.818	1.24819	0.272231	4.58503	4.53926e-06	0.000119828
C19orf12	345.763	-1.34156	0.299878	-4.47369	7.68799e-06	0.000186494
C19orf18	40.6058	0.302878	0.585936	0.516914	0.605216	0.762829
C19orf24	267.744	0.171304	0.2538	0.674957	0.499703	0.679233
C19orf25	374.877	-0.69998	0.217112	-3.22406	0.00126389	0.0100663
C19orf35	24.701	0.643842	0.882814	0.729306	0.465814	0.652711
C19orf38	27.345	0.0841805	1.29831	0.0648386	0.948303	0.975044
C19orf40	68.44	1.28167	0.399458	3.20851	0.00133425	0.0104765
C19orf43	1327.43	0.559866	0.197531	2.83432	0.0045923	0.0260491
C19orf44	141.152	-0.342462	0.29992	-1.14184	0.253519	0.445558
C19orf47	398.54	0.296317	0.210976	1.40451	0.160168	0.329312
C19orf48	1092.24	1.75738	0.268821	6.53736	6.2613e-11	1.01468e-08
C19orf52	339.594	0.204061	0.199103	1.0249	0.305409	0.503123
C19orf53	242.774	0.531593	0.46923	1.1329	0.257255	0.450089
C19orf54	243.976	0.57316	0.494056	1.16011	0.246003	0.436819
C19orf55	624.953	-0.638136	0.402494	-1.58545	0.112863	0.259792
C19orf57	90.8912	1.83022	0.501207	3.65163	0.000260583	0.00294906
C19orf60	358.858	0.441382	0.430562	1.02513	0.305301	0.503123
C19orf66	556.87	0.254696	0.280853	0.906868	0.364477	0.560453
C19orf68	108.325	0.359899	0.520285	0.691735	0.489104	0.670291
C19orf70	126.382	0.640376	0.4644	1.37893	0.167916	0.339733
C19orf71	84.9928	-0.332286	0.521506	-0.637166	0.524016	0.700217
C19orf73	13.2957	1.99489	0.792618	2.51684	0.0118413	0.0529975
C19orf77	793.312	2.5003	0.467761	5.34525	9.02921e-08	4.70325e-06
C19orf82	173.584	-1.04973	0.396695	-2.64618	0.00814073	0.0399437
C1D	332.905	-0.0703501	0.236729	-0.297176	0.766332	0.874309
C1GALT1	1190.54	-0.0725708	0.279796	-0.25937	0.795349	0.892811
C1GALT1C1	126.591	-1.16259	0.285656	-4.06989	4.70357e-05	0.000775159
C1QBP	1034.88	1.21317	0.40757	2.97661	0.00291459	0.0184422
C1QC	11.9506	-4.81057	1.42154	-3.38406	0.000714229	0.00644664
C1QTNF3	317.105	0.0966991	0.229646	0.421079	0.673697	0.811804
C1QTNF4	68.3191	1.98991	1.31891	1.50876	0.131361	0.28708
C1QTNF6	276.808	-1.96029	0.405951	-4.82887	1.37309e-06	4.49754e-05
C1R	42.7822	3.48817	0.866705	4.02463	5.7064e-05	0.000892609
C1RL	283.669	-0.532145	0.472332	-1.12663	0.259898	0.452948
C1orf101	75.1954	0.0139096	0.345303	0.0402822	0.967868	0.984834
C1orf109	284.329	0.483985	0.47046	1.02875	0.303597	0.501114
C1orf112	1583.67	1.2087	0.596294	2.02702	0.04266	0.134239
C1orf122	147.309	0.890278	0.420201	2.1187	0.0341162	0.114816
C1orf123	417.201	0.10074	0.440478	0.228706	0.819097	0.906585
C1orf131	270.246	0.025913	0.506161	0.0511951	0.95917	0.980078
C1orf145	76.331	-1.68367	0.398071	-4.22957	2.3414e-05	0.000447127
C1orf159	323.918	0.240433	0.238354	1.00872	0.313108	0.510886
C1orf162	77.5221	-1.87642	0.70265	-2.67048	0.00757421	0.0378751
C1orf174	483.922	0.598877	0.287358	2.08408	0.037153	0.121818
C1orf186	1161.36	3.2383	0.901402	3.59251	0.000327508	0.00351644
C1orf189	4.38107	-3.06405	0.949121	-3.2283	0.00124526	0.00996553
C1orf198	190.38	0.70062	0.392321	1.78583	0.0741263	0.195636
C1orf204	29.1958	-0.353066	0.795641	-0.44375	0.657223	0.799716
C1orf21	238.745	0.710514	1.0389	0.683909	0.494032	0.673801
C1orf213	37.3078	-0.522626	0.447329	-1.16832	0.242676	0.432745
C1orf216	249.792	1.66993	0.435267	3.83656	0.00012477	0.00166112
C1orf228	2208	1.72373	0.790464	2.18066	0.0292087	0.102839
C1orf27	789.75	0.318297	0.294425	1.08108	0.279662	0.476171
C1orf35	281.047	0.743975	0.403768	1.84258	0.0653907	0.180629
C1orf43	963.042	0.263791	0.253044	1.04247	0.297194	0.494814
C1orf50	184.104	-0.356381	0.201264	-1.77071	0.0766086	0.199904
C1orf52	472.175	-0.0203341	0.166814	-0.121897	0.902981	0.951626
C1orf53	3.74091	3.53095	2.02168	1.74654	0.0807168	0.207674
C1orf54	21.7254	-0.686354	0.767809	-0.893912	0.371369	0.566793
C1orf56	33.1307	0.191523	0.514353	0.372356	0.709627	0.838304
C1orf63	3124.2	-0.409212	0.242886	-1.68479	0.0920287	0.226395
C1orf74	38.3298	0.626439	0.51565	1.21485	0.224423	0.411598
C1orf85	151.647	-0.1019	0.43003	-0.236959	0.812688	0.903647
C1orf86	588.864	-0.506033	0.248571	-2.03577	0.0417737	0.132234
C20orf112	3251.02	-0.300713	0.369794	-0.81319	0.416109	0.608651
C20orf194	784.463	0.313618	1.29541	0.242099	0.808703	0.901283
C20orf195	9.30186	-2.17066	1.27775	-1.69881	0.0893541	0.221958
C20orf196	150.693	-0.807109	0.317568	-2.54153	0.0110369	0.0501863
C20orf197	78.7352	-0.369924	1.38481	-0.267129	0.78937	0.889203
C20orf24	90.0741	0.478445	0.273267	1.75083	0.0799748	0.206418
C20orf27	218.256	1.50462	0.461396	3.26101	0.00111015	0.00921282
C20orf96	207.316	1.0148	0.300223	3.38017	0.000724403	0.00650899
C21orf119	15.8037	0.149486	0.712374	0.209842	0.833791	0.914422
C21orf2	431.092	-0.434863	0.279391	-1.55646	0.119598	0.270286
C21orf33	958.317	0.324792	0.33413	0.972054	0.331024	0.528009
C21orf49	62.5657	-1.42046	0.458847	-3.09572	0.00196337	0.0139709
C21orf58	1948.41	1.49472	0.423133	3.5325	0.000411646	0.00421324
C21orf59	72.1897	-0.70317	0.309531	-2.27173	0.0231028	0.0869841
C21orf67	47.6366	-0.474692	0.44007	-1.07867	0.280734	0.477354
C21orf91	1579.08	0.329585	0.43321	0.760797	0.446778	0.637677
C22orf15	45.3759	0.500133	0.624588	0.80074	0.423282	0.61551
C22orf24	46.5277	-1.05134	0.487207	-2.15789	0.0309361	0.106952
C22orf29	1602.95	-0.442119	0.239444	-1.84644	0.0648286	0.179417
C22orf34	1131.79	-0.211913	0.482815	-0.438912	0.660725	0.802722
C22orf39	656.998	0.275078	0.130826	2.10263	0.0354985	0.118072
C22orf43	27.3932	-0.815793	0.590966	-1.38044	0.167451	0.339425
C22orf46	200.936	0.763372	0.342637	2.22793	0.0258849	0.0943827
C2CD2	700.232	0.698537	0.628495	1.11145	0.266377	0.460499
C2CD2L	463.365	-0.734455	0.215938	-3.40124	0.000670818	0.00615823
C2CD3	2050.9	0.00167258	0.271335	0.00616424	0.995082	0.997103
C2CD5	2276.52	-0.351824	0.196776	-1.78794	0.0737853	0.195133
C2orf27A	43.3228	0.0238774	1.2096	0.0197399	0.984251	0.992484
C2orf42	294.11	-0.406839	0.372361	-1.09259	0.274573	0.470098
C2orf43	561.5	0.114099	0.222534	0.512729	0.608141	0.764746
C2orf44	348.951	0.166252	0.464083	0.358237	0.720166	0.845482
C2orf47	212.965	0.788864	0.348512	2.26352	0.0236036	0.0881302
C2orf48	313.389	0.983695	0.610008	1.61259	0.106833	0.250256
C2orf49	641.619	-0.47953	0.30419	-1.57642	0.11493	0.263028
C2orf68	1089.88	-0.418487	0.136115	-3.07452	0.00210844	0.0146436
C2orf69	537.966	0.393012	0.380043	1.03413	0.301077	0.498717
C2orf76	85.0608	0.35745	0.414561	0.862236	0.388558	0.582662
C3AR1	20.8077	-0.0513239	1.17258	-0.0437699	0.965088	0.983377
C3orf17	1016.39	-0.262078	0.276229	-0.948771	0.342737	0.538875
C3orf18	53.8882	-0.543013	0.422922	-1.28396	0.199157	0.381445
C3orf20	46.86	-1.02559	0.656572	-1.56204	0.118278	0.268705
C3orf33	93.1125	1.86388	0.366665	5.08334	3.70858e-07	1.56216e-05
C3orf35	126.583	-0.540008	0.322395	-1.67499	0.0939366	0.229578
C3orf38	866.353	0.101618	0.348982	0.291185	0.77091	0.876771
C3orf52	709.452	-2.37251	1.08877	-2.17907	0.0293268	0.103161
C3orf58	559.389	-0.0692927	0.365312	-0.189681	0.849559	0.922365
C3orf62	272.249	-0.243561	0.389327	-0.625596	0.53158	0.706594
C3orf70	86.5869	5.86008	1.46927	3.98842	6.65145e-05	0.001004
C4orf21	2122.54	1.27619	0.396603	3.21781	0.00129173	0.0102251
C4orf27	310.013	0.405	0.430951	0.939782	0.347329	0.543395
C4orf29	1061.99	-0.535665	0.176334	-3.03778	0.00238324	0.0160193
C4orf3	767.501	-0.345328	0.243036	-1.42089	0.155348	0.32247
C4orf32	75.3503	-0.760846	0.846706	-0.898595	0.368869	0.564084
C4orf33	239.72	-0.507451	0.33021	-1.53675	0.124354	0.277219
C4orf36	77.463	0.988939	0.369036	2.67979	0.00736681	0.03713
C4orf46	761.648	1.79506	0.592147	3.03145	0.00243385	0.0162415
C4orf48	44.9374	0.968687	0.507633	1.90824	0.0563597	0.163869
C5	225.273	1.68633	0.392496	4.29644	1.73567e-05	0.00034812
C5AR1	57.4616	0.708229	0.989471	0.715766	0.474136	0.658362
C5orf15	463.01	0.0266539	0.449067	0.0593539	0.95267	0.977123
C5orf22	502.31	-0.166861	0.266178	-0.626875	0.530741	0.706041
C5orf24	803.879	0.219981	0.383084	0.574238	0.565806	0.73428
C5orf28	297.573	-0.258755	0.282582	-0.91568	0.359835	0.555511
C5orf30	151.169	0.538993	0.763745	0.705724	0.48036	0.662902
C5orf34	230.189	0.0646022	0.452459	0.14278	0.886464	0.943923
C5orf42	2586.61	-0.785276	0.218672	-3.59112	0.000329263	0.00352786
C5orf45	388.247	-0.267393	0.402633	-0.664111	0.50662	0.685368
C5orf51	767.628	-0.680834	0.223266	-3.04943	0.00229276	0.0155444
C5orf54	100.666	1.42134	0.683748	2.07874	0.037641	0.122821
C5orf55	25.6927	0.88997	0.424112	2.09843	0.035867	0.118789
C5orf56	1143.51	0.44799	0.407168	1.10026	0.271219	0.466203
C5orf63	207.876	-1.50848	0.799647	-1.88643	0.059237	0.169489
C6orf1	88.5344	-0.477829	0.297107	-1.60827	0.107775	0.251705
C6orf106	1269.81	0.293922	0.257953	1.13944	0.25452	0.44663
C6orf120	520.459	0.0149966	0.404447	0.0370794	0.970422	0.985915
C6orf136	200.527	0.264339	0.259399	1.01905	0.308181	0.505889
C6orf163	194.863	-1.63311	0.379135	-4.30746	1.65138e-05	0.000337447
C6orf164	21.2624	-1.64033	0.431124	-3.80478	0.000141932	0.00184025
C6orf203	134.991	-0.746163	0.432465	-1.72537	0.0844607	0.214283
C6orf211	217.103	-0.541762	0.364443	-1.48655	0.137135	0.296148
C6orf226	44.8821	0.461254	0.642492	0.717914	0.47281	0.657617
C6orf25	223.348	3.84015	1.27279	3.01712	0.00255189	0.0167592
C6orf47	311.753	-0.655965	0.234914	-2.79237	0.00523241	0.0289345
C6orf48	1321.66	1.23821	0.388406	3.18793	0.00143293	0.0110214
C6orf57	113.641	0.102939	0.502726	0.204761	0.837759	0.91577
C6orf62	4330.75	-0.133615	0.289299	-0.461857	0.644184	0.789857
C6orf89	1232.03	-0.326106	0.264985	-1.23066	0.218451	0.404906
C6orf99	42.1133	2.33742	0.790558	2.95667	0.00310976	0.0193828
C7orf26	767.384	-0.135503	0.277273	-0.488698	0.625055	0.777702
C7orf31	107.187	-0.837864	0.281925	-2.97194	0.00295927	0.0186844
C7orf43	541.06	-0.840192	0.199303	-4.21565	2.49055e-05	0.000469463
C7orf49	580.528	-0.161755	0.180514	-0.896078	0.370211	0.565754
C7orf50	218.763	0.837644	0.31104	2.69304	0.0070804	0.0361391
C7orf55-LUC7L2	1716.37	-0.13513	0.292121	-0.462581	0.643665	0.789642
C7orf60	445.657	-0.136362	0.37493	-0.363701	0.716082	0.843027
C7orf73	567.481	-0.210195	0.202959	-1.03565	0.300363	0.498101
C8orf33	437.079	0.625809	0.241341	2.59305	0.00951288	0.0447746
C8orf37	96.6429	-0.814663	0.330041	-2.46837	0.0135731	0.058526
C8orf44	287.053	-1.30762	0.210383	-6.21545	5.11765e-10	5.85419e-08
C8orf58	72.5775	-0.0683984	0.437226	-0.156437	0.875689	0.93744
C8orf59	356.139	-0.340212	0.194359	-1.75043	0.0800434	0.206443
C8orf76	101.652	-0.547472	0.328982	-1.66414	0.0960841	0.233224
C8orf82	296.005	-0.0261026	0.418446	-0.0623798	0.95026	0.976024
C9	57.2832	4.76225	1.69647	2.80715	0.00499823	0.0279174
C9orf114	727.967	0.315672	0.161387	1.956	0.0504655	0.151448
C9orf142	457.562	-0.403597	0.330414	-1.22149	0.221901	0.408706
C9orf147	31.5983	-0.912225	0.344019	-2.65167	0.00800952	0.0394658
C9orf156	340.953	-0.603368	0.364492	-1.65537	0.0978504	0.236185
C9orf16	659.984	0.573225	0.636883	0.900047	0.368095	0.563122
C9orf3	552.918	-0.605785	0.309995	-1.95418	0.0506802	0.151936
C9orf37	227.51	-0.417403	0.242998	-1.71772	0.0858471	0.216529
C9orf40	294.131	1.3252	0.706633	1.87538	0.060741	0.172188
C9orf41	765.12	0.0143943	0.17327	0.0830741	0.933793	0.967972
C9orf43	57.7061	1.96574	0.696479	2.82239	0.00476664	0.0268423
C9orf47	140.407	-0.73027	1.14301	-0.638902	0.522887	0.699019
C9orf64	191.707	-0.26049	0.643977	-0.404502	0.685843	0.819752
C9orf69	422.355	-0.12262	0.21354	-0.574228	0.565814	0.73428
C9orf72	773.489	-0.351327	0.481041	-0.730347	0.465178	0.652524
C9orf78	957.387	0.531849	0.221757	2.39835	0.0164693	0.0675918
C9orf85	279.857	-0.236119	0.441574	-0.534722	0.592842	0.754503
C9orf89	227.227	0.035438	0.431913	0.082049	0.934608	0.96811
C9orf9	129.921	0.140948	0.294647	0.478361	0.632393	0.781732
C9orf91	630.575	0.221589	0.363975	0.608802	0.542656	0.716023
CA1	236.506	8.09089	1.8843	4.29385	1.75601e-05	0.000350841
CA11	77.9746	-0.334079	0.46294	-0.721646	0.470512	0.656224
CA13	123.291	-0.227751	0.613961	-0.370954	0.710672	0.839283
CA2	129.673	1.71385	1.29585	1.32257	0.18598	0.363486
CA5B	373.055	0.64523	0.479593	1.34537	0.178506	0.354174
CA8	267.726	0.904061	0.74193	1.21853	0.223024	0.410146
CAAP1	528.167	-0.117544	0.35391	-0.33213	0.739791	0.858467
CAB39	1491.48	-0.393147	0.184024	-2.13639	0.0326477	0.111059
CAB39L	71.7232	-0.297848	0.443038	-0.672287	0.501401	0.680827
CABIN1	3780.78	-0.443881	0.366498	-1.21114	0.225841	0.413305
CABLES1	46.9009	1.74834	1.11793	1.5639	0.117841	0.268233
CABLES2	279.924	0.769418	0.288112	2.67055	0.00757264	0.0378751
CABP4	60.8174	0.142233	0.850907	0.167154	0.867249	0.931917
CACFD1	155.523	0.963459	0.544256	1.77023	0.0766885	0.199956
CACHD1	111.324	-2.89194	1.02191	-2.82993	0.00465585	0.0263309
CACNA1H	154.878	1.55959	0.869911	1.79282	0.0730018	0.193836
CACNA1I	94.9932	1.51712	0.994261	1.52587	0.127042	0.280956
CACNA2D4	228.417	0.958356	0.997291	0.960959	0.336573	0.533154
CACNB1	508.879	-0.180936	0.258306	-0.70047	0.483634	0.66609
CACNB3	577.419	0.260992	0.406629	0.641844	0.520975	0.697784
CACTIN	674.179	0.0512021	0.168699	0.303512	0.7615	0.871609
CACUL1	1675.33	-0.160523	0.291956	-0.549821	0.582442	0.747217
CACYBP	1026.35	0.779368	0.503107	1.54911	0.121356	0.272828
CAD	2532.91	1.16488	0.337499	3.45151	0.000557464	0.0053447
CADM4	38.2073	1.13832	1.08354	1.05055	0.293463	0.490519
CALCOCO1	1026.58	-1.10773	0.32695	-3.38806	0.000703887	0.00636663
CALCOCO2	1799.98	-0.0191222	0.393471	-0.0485987	0.961239	0.981156
CALHM2	178.197	1.01464	0.373244	2.71844	0.006559	0.0342112
CALM1	2931.37	-0.101358	0.407775	-0.248564	0.803698	0.898107
CALM2	4364.61	0.333861	0.265677	1.25664	0.208883	0.393294
CALM3	2608.29	-0.322243	0.302643	-1.06476	0.286983	0.483815
CALML4	411.278	0.687193	0.380782	1.80469	0.0711232	0.190555
CALN1	1213.63	-2.10512	1.54379	-1.36361	0.172691	0.346807
CALR	7207.97	1.30627	0.267459	4.88399	1.03958e-06	3.54674e-05
CALU	1145.71	0.876149	0.227072	3.85847	0.000114101	0.00153734
CAMK1	26.765	-1.39681	0.680863	-2.05153	0.0402156	0.128593
CAMK1D	2198.33	-0.782642	0.416846	-1.87753	0.0604451	0.171641
CAMK2D	626.261	-1.2989	0.888232	-1.46234	0.143647	0.305351
CAMK2G	1522.2	0.621008	0.335198	1.85266	0.0639316	0.178032
CAMK4	6969.73	-1.4738	0.503736	-2.92575	0.00343627	0.0208934
CAMKK1	182.139	-0.33291	0.473403	-0.703226	0.481915	0.664419
CAMKK2	1474.21	1.28362	0.378411	3.39213	0.000693527	0.00628755
CAMKMT	372.969	-0.988432	0.275871	-3.58295	0.000339739	0.00361027
CAMLG	471.56	0.828349	0.474018	1.74751	0.0805492	0.207411
CAMSAP1	1235.04	0.0569647	0.273171	0.208531	0.834814	0.914528
CAMTA1	410.062	0.0297067	0.250595	0.118545	0.905636	0.952837
CAMTA2	779.882	-0.947666	0.603253	-1.57093	0.1162	0.26515
CAND1	5349.32	0.19711	0.373368	0.527923	0.597553	0.757686
CAND2	122.046	1.56134	0.5574	2.80112	0.00509258	0.0283241
CANT1	1261.79	0.980413	0.357093	2.74554	0.00604113	0.0321422
CANX	6832.41	0.841725	0.221152	3.8061	0.000141177	0.00183641
CAP1	2685.52	-0.219843	0.44046	-0.499121	0.617694	0.771902
CAPG	1587.55	3.11072	0.377125	8.2485	1.60393e-16	8.91173e-14
CAPN1	1563.63	0.135917	0.351423	0.386761	0.698933	0.829316
CAPN10	820.414	-0.517804	0.186017	-2.78364	0.00537521	0.0295294
CAPN14	96.4685	2.65764	0.660553	4.02335	5.73755e-05	0.000892609
CAPN15	1440.58	-0.0958942	0.309443	-0.309893	0.756642	0.868178
CAPN2	511.312	1.78732	0.935781	1.90998	0.0561358	0.163462
CAPN5	203.396	-0.982384	0.647658	-1.51683	0.129311	0.284089
CAPN7	1353.25	-0.585923	0.234637	-2.49714	0.0125198	0.0551667
CAPNS1	1015.22	0.171881	0.379338	0.453109	0.65047	0.795116
CAPNS2	6.70362	0.0959952	1.76187	0.0544849	0.956549	0.978607
CAPRIN1	7466.33	0.430603	0.264454	1.62827	0.103467	0.245377
CAPRIN2	900.169	-0.632182	0.195151	-3.23945	0.00119762	0.00968386
CAPS	359.748	-0.395939	0.36192	-1.094	0.273957	0.469457
CAPS2	283.96	2.13955	0.691649	3.09341	0.00197872	0.0140053
CAPSL	35.3658	0.439248	1.21974	0.360118	0.718759	0.844901
CAPZA1	3771.64	-0.0924227	0.396658	-0.233003	0.815759	0.905209
CAPZA2	1281.74	0.00550948	0.398555	0.0138236	0.988971	0.994476
CAPZB	2150.57	-0.312234	0.275109	-1.13494	0.256399	0.449333
CARD11	1526.07	-0.495151	0.533532	-0.928063	0.353375	0.549098
CARD16	68.1742	1.11729	0.445412	2.50845	0.0121263	0.053942
CARD6	94.1178	0.154176	0.953081	0.161766	0.87149	0.935039
CARD8	2125.92	-1.15782	0.279335	-4.14492	3.39933e-05	0.000598241
CARF	950.564	-0.331589	0.282077	-1.17553	0.239784	0.42949
CARHSP1	1454.16	1.03948	0.346078	3.00359	0.00266814	0.017334
CARKD	475.533	-0.360418	0.50389	-0.715271	0.474442	0.658517
CARM1	707.035	0.231225	0.310846	0.743856	0.456964	0.646364
CARNS1	203.914	0.67675	0.505951	1.33758	0.181034	0.357291
CARS	817.317	0.130395	0.398077	0.327562	0.743243	0.860317
CARS2	1315.33	-0.163708	0.226187	-0.723773	0.469205	0.655258
CASC3	2123.76	0.13396	0.234769	0.570602	0.568269	0.735976
CASC4	1598.95	-0.357691	0.107259	-3.33484	0.000853474	0.00743714
CASC5	4037.05	0.750435	0.529485	1.41729	0.156398	0.324187
CASD1	1503.29	0.140352	0.267764	0.524164	0.600164	0.759333
CASK	1472.12	-1.37826	0.393311	-3.50426	0.000457879	0.00457606
CASKIN2	344.806	2.80459	0.696438	4.02705	5.64803e-05	0.000886962
CASP1	179.097	0.960138	0.489338	1.96212	0.049749	0.150031
CASP10	1556.79	0.644707	0.210877	3.05726	0.00223369	0.0152173
CASP2	3492.2	0.515169	0.194279	2.6517	0.00800883	0.0394658
CASP3	1252.51	0.0670951	0.462334	0.145123	0.884614	0.942705
CASP4	832.832	0.439785	0.358653	1.22621	0.220119	0.406641
CASP6	349.338	0.577826	0.397258	1.45453	0.145798	0.308799
CASP7	416.235	0.225992	0.258257	0.875068	0.381537	0.575387
CASP8	2050.6	0.381692	0.228657	1.66928	0.0950615	0.231464
CASP9	143.617	-0.383495	0.439482	-0.872606	0.382878	0.576441
CAST	954.345	-0.341603	0.697871	-0.489492	0.624493	0.777402
CASZ1	409.026	-0.479272	0.545634	-0.878375	0.37974	0.574268
CAT	1236.13	0.231924	0.438754	0.528596	0.597086	0.757505
CATSPER2	178.359	1.20088	0.895284	1.34134	0.179811	0.355962
CATSPERG	167.883	-1.2787	0.743913	-1.71888	0.0856362	0.216324
CBFA2T2	1246.65	-0.513589	0.28918	-1.77602	0.07573	0.198254
CBFA2T3	4214.11	-0.920734	0.516257	-1.78348	0.0745082	0.196162
CBFB	2371.26	0.549444	0.400438	1.37211	0.17003	0.342695
CBL	5021.97	-0.729663	0.314491	-2.32014	0.0203334	0.0790569
CBLB	1241.19	-0.104333	0.349566	-0.298465	0.765349	0.8737
CBLL1	787.687	-0.374039	0.148093	-2.52571	0.0115464	0.0519968
CBR1	51.4781	-0.258205	0.98426	-0.262334	0.793064	0.891042
CBR3	17.7266	4.98018	1.78852	2.78452	0.00536063	0.0295037
CBR4	507.896	-0.855453	0.2233	-3.83096	0.000127645	0.00169246
CBWD1	486.322	0.354199	0.362273	0.977714	0.328216	0.525037
CBWD2	622.498	0.27087	0.239613	1.13045	0.258288	0.451221
CBWD3	155.068	-0.198667	0.314613	-0.631465	0.527737	0.703723
CBWD6	230.219	0.18314	0.356576	0.513606	0.607527	0.764392
CBX1	1321.7	0.503314	0.686017	0.733676	0.463146	0.650893
CBX2	1196.61	1.07633	0.554024	1.94275	0.0520459	0.155114
CBX3	4390.44	0.471141	0.451171	1.04426	0.296364	0.493856
CBX4	832.956	0.12875	0.331101	0.388854	0.697384	0.828201
CBX5	10801	0.109615	0.311761	0.3516	0.725138	0.848382
CBX6	1338.13	-0.568418	0.195581	-2.90631	0.00365717	0.0219505
CBX7	516.317	-1.0246	0.420891	-2.43435	0.0149186	0.0624805
CBX8	175.591	-0.202891	0.45863	-0.442386	0.65821	0.800736
CBY1	145.919	-1.03136	0.31883	-3.23481	0.00121722	0.00979482
CC2D1A	702.811	0.349075	0.389883	0.895334	0.370609	0.565855
CC2D1B	1084.53	-0.942103	0.177022	-5.32196	1.02658e-07	5.23061e-06
CCAR1	3329.36	-0.033121	0.149358	-0.221756	0.824504	0.908862
CCAR2	2536.43	0.00328877	0.240502	0.0136746	0.98909	0.994476
CCBL1	267.416	0.284607	0.228806	1.24388	0.213545	0.39871
CCBL2	504.072	-0.216074	0.257384	-0.8395	0.401189	0.59427
CCDC101	307.1	0.123273	0.297844	0.413886	0.678957	0.815784
CCDC102A	224.149	0.732144	0.472231	1.55039	0.121047	0.272344
CCDC102B	76.1122	0.0466062	0.532106	0.0875882	0.930204	0.96614
CCDC104	212.463	-0.379458	0.244726	-1.55054	0.121011	0.272317
CCDC106	83.0109	0.376741	0.523867	0.719154	0.472046	0.656946
CCDC107	156.89	-1.71409	0.297644	-5.75885	8.46882e-09	6.21473e-07
CCDC109B	687.791	-0.965605	0.502531	-1.92148	0.0546707	0.160558
CCDC11	17.7896	-1.014	0.537167	-1.88767	0.0590702	0.169095
CCDC112	104.458	-0.296253	0.507184	-0.584113	0.559144	0.729238
CCDC114	38.1522	1.43143	0.657749	2.17626	0.0295358	0.103741
CCDC115	330.255	0.0744829	0.249953	0.297987	0.765713	0.873937
CCDC117	914.736	-0.0986915	0.305237	-0.323327	0.746447	0.862053
CCDC12	577.322	0.00682721	0.318698	0.0214222	0.982909	0.991969
CCDC120	377.296	0.269047	0.464062	0.579765	0.562073	0.731705
CCDC122	52.7309	-0.672622	1.05068	-0.640175	0.522059	0.698202
CCDC124	296.172	0.882307	0.475389	1.85597	0.0634582	0.177274
CCDC125	430.387	0.0916427	0.42457	0.215848	0.829106	0.91161
CCDC126	105.153	-1.41564	0.439638	-3.22001	0.00128188	0.0101679
CCDC127	343.397	-0.398828	0.204002	-1.95502	0.0505808	0.151721
CCDC130	642.668	-0.10916	0.15842	-0.689055	0.490789	0.671611
CCDC132	774.731	-0.271845	0.351985	-0.77232	0.439925	0.63176
CCDC134	302.071	0.388121	0.367635	1.05572	0.291095	0.488142
CCDC136	702.719	-0.378427	0.528499	-0.716042	0.473966	0.658282
CCDC137	287.802	0.139768	0.228136	0.612654	0.540105	0.714506
CCDC138	1187.94	1.2717	0.669564	1.89929	0.0575265	0.166102
CCDC14	4490.66	-0.00183114	0.24612	-0.00744004	0.994064	0.996857
CCDC141	519.533	-1.75253	0.946067	-1.85244	0.0639625	0.178033
CCDC142	331.708	-0.944185	0.201493	-4.68594	2.78678e-06	8.12903e-05
CCDC146	337.749	-0.204712	0.290406	-0.704914	0.480864	0.663362
CCDC15	490.54	0.938533	0.494899	1.89641	0.0579055	0.166753
CCDC150	323.368	1.59189	0.46817	3.40023	0.000673284	0.006176
CCDC152	57.0094	-2.82786	1.79491	-1.57549	0.115144	0.263173
CCDC154	80.2863	-0.429823	0.630522	-0.681694	0.495432	0.674795
CCDC157	80.3842	0.99042	0.38926	2.54437	0.0109476	0.0498584
CCDC159	109.362	-1.53817	0.527017	-2.91864	0.00351565	0.0212432
CCDC163P	44.4339	-0.815786	0.652159	-1.2509	0.210971	0.395784
CCDC167	222.934	0.450505	0.637526	0.706646	0.479787	0.662591
CCDC17	257.653	-0.478646	0.43627	-1.09713	0.272584	0.467791
CCDC171	1144.38	-0.953608	0.297562	-3.20474	0.00135185	0.0105743
CCDC173	22.655	4.23638	1.10929	3.81899	0.000133999	0.00175974
CCDC174	569.828	-0.444668	0.253937	-1.7511	0.0799291	0.206418
CCDC18	915.368	0.233612	0.30628	0.762739	0.445619	0.636567
CCDC19	29.4303	2.47118	0.964078	2.56326	0.0103695	0.0479551
CCDC22	364.469	-0.542518	0.325172	-1.6684	0.0952357	0.231711
CCDC23	160.1	0.057928	0.205997	0.281209	0.77855	0.882297
CCDC25	392.608	0.0848517	0.327858	0.258806	0.795785	0.893067
CCDC28A	313.634	-0.227091	0.17776	-1.27752	0.20142	0.384664
CCDC28B	141.739	0.634797	0.475182	1.3359	0.181581	0.357947
CCDC34	200.988	0.566516	0.468331	1.20965	0.226413	0.413757
CCDC41	709.077	0.508176	0.225937	2.2492	0.0245	0.0906074
CCDC43	392.289	0.313917	0.166258	1.88812	0.0590092	0.168962
CCDC47	859.382	0.533559	0.354131	1.50667	0.131895	0.288049
CCDC50	384.559	-0.838279	1.85535	-0.451816	0.651401	0.795703
CCDC51	101.596	0.0699575	0.516868	0.135349	0.892336	0.9465
CCDC53	372.067	-0.667838	0.240593	-2.7758	0.00550665	0.0300241
CCDC57	2082.9	-0.340497	0.57092	-0.5964	0.550908	0.72314
CCDC58	106.057	0.0535083	0.239665	0.223263	0.823331	0.908406
CCDC59	646.954	0.822775	0.208964	3.9374	8.23681e-05	0.0011924
CCDC6	1240.06	0.358494	0.223748	1.60222	0.109107	0.253598
CCDC61	232.177	-0.262947	0.244358	-1.07607	0.281896	0.478981
CCDC62	59.1672	-0.481731	0.504582	-0.954713	0.339723	0.535516
CCDC64	780.185	-1.57263	0.637897	-2.46534	0.0136885	0.0588276
CCDC66	1026.54	-0.564816	0.311752	-1.81175	0.0700253	0.188696
CCDC69	990.115	-1.23372	0.560944	-2.19937	0.0278517	0.0995631
CCDC7	360.378	-0.443295	0.301282	-1.47136	0.141194	0.301786
CCDC71	269.685	-0.120486	0.396297	-0.30403	0.761105	0.871328
CCDC71L	223.959	-2.21827	0.497256	-4.46103	8.15683e-06	0.000193443
CCDC74A	106.502	1.20143	0.819929	1.46529	0.142842	0.304097
CCDC77	381.23	0.216999	0.301843	0.718911	0.472196	0.656997
CCDC78	81.7908	-0.634605	0.620867	-1.02213	0.306721	0.504699
CCDC82	1188.21	-0.030755	0.188138	-0.163471	0.870148	0.934114
CCDC84	1057.45	-0.263767	0.172932	-1.52527	0.127193	0.281188
CCDC85B	233.777	1.07453	0.387535	2.77273	0.0055589	0.0302515
CCDC85C	476.449	1.73061	0.388429	4.4554	8.37366e-06	0.000197382
CCDC86	341.283	1.94184	0.411605	4.71773	2.38491e-06	7.17193e-05
CCDC88A	5496.37	0.448455	0.212727	2.10813	0.0350201	0.116948
CCDC88B	1571.52	-0.985451	0.610617	-1.61386	0.106557	0.249912
CCDC88C	3005.51	-0.406298	0.323626	-1.25545	0.209314	0.393725
CCDC9	336.546	-0.197539	0.510591	-0.386882	0.698844	0.829316
CCDC90B	605.617	0.016595	0.248637	0.0667441	0.946785	0.974342
CCDC91	1290.55	-0.862989	0.361621	-2.38645	0.0170121	0.0692592
CCDC92	607.345	-0.0790021	0.35217	-0.224329	0.822501	0.908371
CCDC93	1773.17	0.162581	0.233332	0.696779	0.485941	0.667682
CCDC94	309.989	0.521202	0.338038	1.54184	0.123111	0.275343
CCDC97	643.883	-0.236347	0.396508	-0.596071	0.551128	0.723272
CCHCR1	458.457	0.622499	0.347214	1.79284	0.0729986	0.193836
CCIN	15.8982	2.39724	1.28774	1.86159	0.0626616	0.175878
CCL19	7.34563	-7.70318	2.55618	-3.01356	0.00258205	0.0169255
CCL22	34.7104	-9.21462	0.940087	-9.80189	1.105e-22	2.14886e-19
CCL28	266.495	1.7628	0.820131	2.14941	0.0316019	0.108546
CCL3	32.1804	1.11125	1.78595	0.622218	0.533799	0.708656
CCL4	34.3914	1.82787	1.89274	0.965725	0.334182	0.530941
CCL5	152.78	1.72506	1.57055	1.09838	0.272037	0.467126
CCM2	1963.29	-0.756967	0.253256	-2.98894	0.00279946	0.0178688
CCNA2	1925.24	0.938862	0.65386	1.43588	0.151038	0.316029
CCNB1	1330.58	1.06761	0.72245	1.47776	0.139471	0.298981
CCNB1IP1	782.533	1.48428	0.578438	2.56602	0.0102872	0.0476316
CCNB2	884.736	0.561692	0.597863	0.939499	0.347474	0.543491
CCNC	1238.17	0.0304673	0.633959	0.0480587	0.961669	0.981156
CCND2	1232.45	-0.399782	1.61113	-0.248137	0.804028	0.898344
CCND3	5603.86	-0.00461285	0.508042	-0.00907966	0.992756	0.996543
CCNDBP1	708.562	-0.180479	0.471596	-0.382698	0.701944	0.831754
CCNE1	191.917	2.27607	0.516494	4.40676	1.04926e-05	0.000237263
CCNE2	807.505	1.06612	0.66905	1.59349	0.111051	0.256728
CCNF	1110.89	0.328047	0.538851	0.60879	0.542664	0.716023
CCNG1	1087.31	0.517535	0.290512	1.78146	0.0748372	0.196623
CCNG2	1665.25	-0.744951	0.32354	-2.3025	0.021307	0.0819143
CCNH	1324.77	-0.741018	0.148016	-5.00633	5.54779e-07	2.12235e-05
CCNI	7349.94	0.0609403	0.222395	0.274018	0.784071	0.885628
CCNI2	276.601	1.97347	1.22088	1.61643	0.106001	0.249257
CCNJ	521.338	0.345713	0.209145	1.65298	0.0983346	0.23706
CCNJL	137.296	-1.18529	0.819753	-1.44592	0.148201	0.311681
CCNK	1535.72	-0.00372259	0.227196	-0.0163849	0.986927	0.993141
CCNL1	9402.54	0.364631	0.259951	1.40269	0.16071	0.330077
CCNL2	2806.19	-0.291956	0.273923	-1.06583	0.286501	0.483496
CCNT1	2055.74	0.310217	0.180525	1.71842	0.0857199	0.216433
CCNT2	2587.73	-0.0358911	0.259997	-0.138044	0.890206	0.945297
CCNY	1394.53	0.495877	0.253733	1.95432	0.0506629	0.151924
CCNYL1	429.06	-0.081785	0.252443	-0.323974	0.745958	0.862022
CCP110	1876.79	0.239738	0.327889	0.731155	0.464684	0.652067
CCPG1	95.1204	-0.487293	0.801542	-0.607945	0.543224	0.71652
CCR4	248.633	-2.37011	0.780235	-3.03769	0.00238402	0.0160193
CCR7	331.052	-2.44758	0.969219	-2.52531	0.0115596	0.0520359
CCR8	92.0098	0.84195	1.50138	0.560784	0.574945	0.741657
CCR9	1033.65	-4.61104	1.18081	-3.90498	9.42313e-05	0.00131992
CCRL2	73.362	-1.14511	0.594313	-1.92677	0.054008	0.159052
CCRN4L	191.992	1.4905	0.348281	4.27959	1.87239e-05	0.000367795
CCS	400.103	-0.324486	0.38399	-0.84504	0.398089	0.590954
CCSAP	1643.94	-0.00290023	0.488832	-0.00593298	0.995266	0.997103
CCSER2	1996.19	-0.789034	0.327882	-2.40646	0.0161082	0.0663665
CCT2	3224.26	1.29377	0.199693	6.47882	9.24435e-11	1.40082e-08
CCT3	2689.34	0.862564	0.534608	1.61345	0.106646	0.24997
CCT4	2133.59	0.411397	0.197634	2.08161	0.037378	0.122369
CCT5	2496.59	0.62561	0.319765	1.95647	0.05041	0.151434
CCT6A	2029.9	0.787487	0.32689	2.40903	0.0159952	0.0660409
CCT6B	71.6991	1.52631	0.484504	3.15026	0.00163124	0.0120923
CCT7	2213.14	0.652847	0.329173	1.98329	0.0473349	0.14495
CCT8	2848.49	0.725957	0.447105	1.62368	0.104443	0.246939
CCZ1	453.413	-0.111746	0.266206	-0.419774	0.674651	0.812533
CCZ1B	540.824	-0.20033	0.301269	-0.664953	0.506081	0.684987
CD101	20.4832	-3.07014	0.993698	-3.08961	0.00200423	0.0141472
CD109	1332.35	1.14942	0.495593	2.31929	0.0203794	0.0791831
CD14	22.1975	-1.85142	1.29317	-1.43169	NA	NA
CD164	3629.96	-0.220556	0.461458	-0.477955	0.632682	0.781848
CD180	17.6597	-1.27469	1.54358	-0.825801	0.408917	0.601367
CD19	37.6347	-0.606821	1.41036	-0.430258	0.667008	0.806964
CD1A	1549.37	-3.89633	2.00018	-1.94799	0.0514159	0.15355
CD1B	3780.64	-2.22121	2.0213	-1.0989	0.271813	0.466887
CD1C	809.729	-5.62433	1.54153	-3.64855	0.000263728	0.00295588
CD1D	323.148	-1.9684	1.4933	-1.31815	0.187452	0.36569
CD1E	3582.29	-3.67658	2.1185	-1.73547	0.0826583	0.211203
CD2	2067.02	-1.13034	0.762673	-1.48208	0.13832	0.297496
CD200	570.783	-0.0735341	0.66951	-0.109833	0.912542	0.956395
CD200R1	105.012	-0.921595	0.92587	-0.995382	0.319551	0.517203
CD22	71.0721	-0.539292	1.37735	-0.391544	0.695395	0.82626
CD226	190.874	-1.07753	0.699356	-1.54074	0.123379	0.275836
CD244	256.962	0.775834	0.922085	0.841391	0.400129	0.593412
CD247	1842.1	-1.64494	0.261091	-6.30024	2.97177e-10	3.7855e-08
CD248	73.5453	-1.43618	0.888041	-1.61724	0.105826	0.249047
CD27	205.729	-1.416	0.744264	-1.90255	0.0570996	0.165238
CD28	2615.69	0.00145981	0.896804	0.00162779	0.998701	0.999386
CD2AP	3425.7	-0.685372	0.344671	-1.98848	0.0467585	0.143649
CD2BP2	1060.67	0.402406	0.232965	1.72732	0.0841096	0.213718
CD300A	573.308	1.03766	1.00379	1.03374	0.301257	0.498874
CD300E	16.46	0.803187	1.73095	0.464015	0.642637	0.78875
CD300LF	24.9723	0.293985	1.84522	0.159322	NA	NA
CD302	80.2232	-0.336087	0.925603	-0.363101	0.71653	0.843384
CD320	283.579	0.931831	0.349295	2.66775	0.0076361	0.0380394
CD34	2170.4	6.418	1.45966	4.39691	1.09801e-05	0.000245903
CD36	126.794	1.69926	1.66924	1.01798	0.308685	0.506265
CD37	1377.22	-0.690694	0.552855	-1.24932	0.211547	0.396264
CD38	5094.42	-2.16094	0.557381	-3.87695	0.000105775	0.00145027
CD3D	2633.76	-0.579474	0.305567	-1.89639	0.057909	0.166753
CD3E	5761.07	-0.995437	0.626285	-1.58943	0.111963	0.258281
CD3EAP	73.1019	1.05971	0.503837	2.10328	0.0354413	0.117936
CD3G	3558.79	-1.10587	0.50323	-2.19754	0.0279817	0.0998441
CD4	2268.23	-3.59033	1.23623	-2.90426	0.00368117	0.0220492
CD40	18.6078	-1.54936	1.56914	-0.987395	0.323449	0.520552
CD40LG	448.688	-0.150238	1.74781	-0.085958	0.9315	0.966798
CD44	3093.38	-0.0322708	0.572021	-0.0564155	0.955011	0.977805
CD46	4014.8	0.257817	0.235876	1.09302	0.274385	0.469984
CD47	11533.1	0.94718	0.311359	3.04208	0.00234946	0.015839
CD48	682.938	-1.1633	0.845188	-1.37638	0.168703	0.340676
CD5	1862.15	-0.505608	0.456048	-1.10867	0.267572	0.461907
CD52	406.779	-1.56478	0.702472	-2.22754	0.0259115	0.0944209
CD53	2036.26	-0.478499	0.510984	-0.936428	0.349053	0.545058
CD55	803.003	1.23003	0.799116	1.53924	0.123746	0.276228
CD58	153.515	0.50621	0.467899	1.08188	0.279307	0.475899
CD59	814.984	-0.203689	0.643183	-0.316689	0.751479	0.86472
CD6	2499.33	-0.89063	0.423462	-2.10321	0.0354474	0.117936
CD63	257.794	1.18248	0.476102	2.48368	0.0130033	0.0566765
CD69	3104.84	1.66893	0.523566	3.18762	0.00143451	0.0110262
CD7	1868.55	0.479125	0.652237	0.734587	0.462591	0.650721
CD70	18.2545	6.79943	2.20125	3.0889	0.002009	0.0141688
CD72	117.783	-1.29792	0.517574	-2.5077	0.0121519	0.0539733
CD74	2145.89	-1.33849	1.87224	-0.714916	0.474661	0.658634
CD79A	265.546	-0.649733	0.89359	-0.727104	0.467162	0.653619
CD79B	115.564	0.624432	0.570645	1.09426	0.273843	0.46933
CD81	1825.51	0.728486	0.354332	2.05594	0.0397881	0.127646
CD82	1807.96	0.547584	0.455259	1.2028	0.229055	0.416707
CD83	301.316	0.970679	0.398242	2.43741	0.0147929	0.0621452
CD84	3821.12	1.95578	0.690369	2.83295	0.00461205	0.026123
CD8A	3019.09	-3.31833	0.955399	-3.47324	0.000514213	0.00500403
CD8B	1439.42	-6.27787	0.968002	-6.48539	8.85002e-11	1.37683e-08
CD9	160.876	-0.956941	1.22285	-0.782551	0.433891	0.626037
CD93	543.867	-0.646019	0.948666	-0.680977	0.495886	0.675067
CD96	3502.8	-0.395058	0.494644	-0.798671	0.424481	0.616263
CD97	1319.85	-0.0675261	0.622879	-0.10841	0.913671	0.95683
CD99	9737.47	0.22925	0.358963	0.638646	0.523053	0.699162
CD99L2	500.874	0.216397	0.267114	0.810129	0.417866	0.609991
CDADC1	456.052	1.36047	0.461173	2.95001	0.00317762	0.019711
CDAN1	926.576	0.156064	0.188166	0.829393	0.406882	0.599507
CDC123	840.124	0.405918	0.169751	2.39125	0.0167911	0.068551
CDC14A	731.267	-0.0638906	0.290662	-0.219811	0.826018	0.909895
CDC16	1644.54	-0.800498	0.30874	-2.59279	0.00952016	0.0447746
CDC20	914.274	0.823383	0.662799	1.24228	0.214133	0.399505
CDC23	705.006	0.447442	0.251906	1.77623	0.0756957	0.198253
CDC25A	926.018	1.57669	0.442376	3.56414	0.000365046	0.0038338
CDC25B	2072.16	0.273168	0.497513	0.549068	0.582959	0.747413
CDC25C	322.898	0.726059	0.576957	1.25843	0.208237	0.392332
CDC26	134.277	0.178691	0.318844	0.560433	0.575184	0.741657
CDC27	2005.82	0.127844	0.298015	0.428985	0.667934	0.807863
CDC34	476.234	0.482873	0.183969	2.62476	0.00867104	0.0417039
CDC37	1090.13	0.405148	0.132273	3.06298	0.00219148	0.0150011
CDC37L1	268.621	-0.881894	0.497875	-1.77131	0.0765084	0.199709
CDC40	941.189	-0.429979	0.374869	-1.14701	0.251377	0.442795
CDC42	3847.56	0.559385	0.316887	1.76525	0.0775215	0.201542
CDC42BPA	511.942	3.00949	1.20551	2.49645	0.0125442	0.0552326
CDC42BPG	187.279	-0.460794	0.540095	-0.853171	0.393564	0.587001
CDC42EP2	57.9876	1.66135	0.522336	3.18062	0.0014696	0.011211
CDC42EP3	502.929	-1.29102	0.608525	-2.12155	0.0338751	0.114164
CDC42EP4	114.046	1.55279	0.525118	2.95703	0.00310614	0.0193706
CDC42SE1	2395.47	-0.43827	0.415645	-1.05444	0.291684	0.488437
CDC42SE2	2052.22	-0.0463897	0.210501	-0.220377	0.825577	0.909616
CDC45	863.753	1.65575	0.288369	5.74178	9.36876e-09	6.74782e-07
CDC5L	1612.36	0.362452	0.202576	1.78921	0.0735805	0.194768
CDC6	930.499	1.60565	0.431242	3.72332	0.000196622	0.00235504
CDC7	965.469	0.741809	0.343873	2.15722	0.0309886	0.107038
CDC73	1654.96	-0.244882	0.277615	-0.882091	0.377727	0.57257
CDCA2	972.217	0.587264	0.608632	0.964892	0.334599	0.531371
CDCA3	676.143	0.995065	0.566105	1.75774	0.078792	0.203981
CDCA4	952.218	1.54418	0.549333	2.811	0.00493874	0.027638
CDCA5	1049.89	1.41937	0.36509	3.88774	0.000101184	0.00140382
CDCA7	2970.73	1.33818	0.324046	4.12961	3.63373e-05	0.000631869
CDCA7L	1974.85	0.295482	0.30418	0.971406	0.331346	0.528307
CDCA8	706.019	0.489709	0.499464	0.98047	0.326854	0.523937
CDH2	902.055	2.77952	1.25387	2.21676	0.0266398	0.0962631
CDH23	672.47	-1.63994	0.792483	-2.06938	0.0385108	0.124691
CDH24	359.472	-0.243066	0.739241	-0.328806	0.742303	0.859658
CDH4	972.371	7.32229	1.18367	6.18612	6.16642e-10	6.78772e-08
CDHR1	351.394	0.728385	1.13492	0.641796	0.521006	0.697784
CDIP1	407.522	-0.277961	1.03399	-0.268823	0.788066	0.888421
CDIPT	615.714	-0.228677	0.313591	-0.729222	0.465866	0.652711
CDK1	1407.51	0.542487	0.529955	1.02365	0.306002	0.503928
CDK10	883.316	0.236173	0.224214	1.05334	0.292186	0.489014
CDK11A	85.0796	0.355447	0.274755	1.29369	0.195773	0.376803
CDK11B	545.836	0.0815592	0.331027	0.246383	0.805386	0.899086
CDK12	3777.89	0.0113134	0.214172	0.0528237	0.957872	0.979397
CDK13	2949.15	-0.324684	0.107494	-3.0205	0.00252361	0.0166547
CDK16	1194.26	0.0992345	0.178717	0.555262	0.578715	0.74399
CDK17	2355.64	-0.620732	0.313342	-1.981	0.0475911	0.145441
CDK18	217.391	0.0492478	0.678827	0.0725485	0.942165	0.972453
CDK19	1453.36	-0.215963	0.323344	-0.667905	0.504194	0.683412
CDK2	1452.05	0.868374	0.281643	3.08325	0.00204755	0.0143702
CDK20	62.4921	-1.27616	0.731835	-1.74378	0.081198	0.208503
CDK2AP1	573.891	1.91271	0.30996	6.17082	6.79354e-10	7.19804e-08
CDK2AP2	543.507	0.479389	0.331051	1.44808	0.147594	0.31088
CDK4	1294.98	1.73525	0.43018	4.03378	5.48876e-05	0.000866533
CDK5	108.181	0.0471141	0.300065	0.157013	0.875234	0.937332
CDK5R1	150.662	-0.947102	0.50474	-1.87642	0.0605981	0.171908
CDK5RAP1	636.379	-0.170978	0.235317	-0.726588	0.467478	0.653707
CDK5RAP2	3360.91	0.48061	0.354975	1.35393	0.17576	0.350739
CDK5RAP3	4005.59	1.68418	0.532423	3.16323	0.0015603	0.0116744
CDK6	30361.7	1.68983	0.290391	5.81915	5.91478e-09	4.42395e-07
CDK7	348.804	0.0316554	0.291323	0.108661	0.913471	0.95683
CDK8	432.696	-0.330597	0.206432	-1.60148	0.109271	0.253877
CDK9	1567.34	-0.235483	0.356582	-0.660389	0.509004	0.687471
CDKAL1	1148.15	0.409316	0.211218	1.93788	0.0526377	0.156279
CDKL1	128.132	-0.713842	0.437194	-1.63278	0.102515	0.244161
CDKL3	38.1761	-0.664617	0.413324	-1.60798	0.10784	0.251705
CDKL5	101.133	-1.23456	0.840463	-1.46891	0.141858	0.30254
CDKN1A	206.29	1.94915	0.854302	2.28157	0.0225148	0.0851826
CDKN1B	1631.4	-0.320011	0.522592	-0.612353	0.540304	0.714607
CDKN1C	42.5669	1.80907	1.08448	1.66815	0.0952861	0.231769
CDKN2A	66.1788	1.25494	1.70919	0.734232	0.462807	0.650721
CDKN2AIP	565.853	0.336127	0.199867	1.68175	0.0926165	0.227343
CDKN2AIPNL	238.422	0.428066	0.322308	1.32813	0.184136	0.361356
CDKN2C	1342.4	0.579939	0.784351	0.739387	0.459672	0.648451
CDKN2D	498.62	-0.120572	0.516058	-0.23364	0.815265	0.904849
CDKN3	278.056	0.656038	0.713078	0.920009	0.357568	0.553256
CDON	151.133	0.588077	0.843722	0.697003	0.485801	0.667569
CDPF1	226.927	0.37363	0.578459	0.645906	0.51834	0.695892
CDR1	43.8097	-10.2793	1.6624	-6.18343	6.27248e-10	6.83993e-08
CDR2	669.748	-0.580641	0.346768	-1.67443	0.0940454	0.22971
CDRT4	64.8551	-0.689969	0.949868	-0.726385	0.467603	0.653804
CDS2	2488.01	-0.0336187	0.237313	-0.141664	0.887345	0.944209
CDT1	1720.33	1.84245	0.366366	5.02898	4.93087e-07	1.93065e-05
CDV3	3211.91	-0.734585	0.174097	-4.2194	2.44954e-05	0.000464736
CDYL	527.337	0.0636091	0.305212	0.208409	0.834909	0.914528
CDYL2	308.267	1.47837	1.34507	1.0991	0.271725	0.466887
CEACAM21	96.5986	-1.2026	1.02267	-1.17594	0.239619	0.429342
CEBPB	298.467	1.7067	0.712464	2.39549	0.0165983	0.0679778
CEBPD	26.8075	-0.529261	1.19659	-0.442307	0.658267	0.800736
CEBPE	45.8629	1.7706	1.53062	1.15679	0.24736	0.437966
CEBPG	1002.69	1.06632	0.445321	2.3945	0.0166433	0.0681381
CEBPZ	1137.23	0.094	0.2365	0.397464	0.691026	0.823191
CECR1	2489.39	-0.685987	0.331041	-2.07221	0.038246	0.124371
CECR5	418.912	0.315952	0.646433	0.488761	0.625011	0.777702
CEL	107.214	1.30596	0.649471	2.0108	0.0443463	0.138158
CELF1	5197.34	0.0125894	0.26006	0.0484095	0.96139	0.981156
CELF2	7381.76	-0.560695	0.301578	-1.85921	0.062998	0.176443
CELF5	218.433	-0.173529	1.00195	-0.173192	0.862501	0.929647
CELSR1	153.257	3.0073	1.20572	2.4942	0.0126241	0.0554641
CELSR2	268.711	-0.601377	0.817985	-0.735193	0.462222	0.650481
CELSR3	335.634	2.7915	0.829867	3.36379	0.000768793	0.00684754
CENPA	410.41	0.825064	0.768282	1.07391	0.282864	0.479997
CENPB	909.882	0.462422	0.174815	2.6452	0.00816422	0.0400003
CENPBD1	94.9223	0.290085	0.463598	0.625725	0.531495	0.706561
CENPC	2190.13	0.108596	0.228507	0.475243	0.634614	0.782901
CENPE	2126.33	0.473151	0.509056	0.929469	0.352646	0.548536
CENPF	6929.91	0.692728	0.521012	1.32958	0.183656	0.360758
CENPH	707.083	1.99768	0.547443	3.64911	0.000263149	0.00295588
CENPI	604.806	0.811465	0.426408	1.90303	0.0570373	0.165139
CENPJ	998.74	1.07772	0.348273	3.09449	0.00197155	0.0139927
CENPK	1274.87	0.642775	0.400959	1.60309	0.108914	0.253369
CENPL	537.909	0.665718	0.487651	1.36515	0.172205	0.345977
CENPM	607.791	1.45845	0.482368	3.02353	0.00249844	0.0165447
CENPN	571.376	1.4691	0.562232	2.61297	0.00897583	0.0428709
CENPO	1287.29	0.775874	0.335239	2.31439	0.0206462	0.0799268
CENPP	925.884	1.63169	0.341194	4.78229	1.73307e-06	5.48006e-05
CENPQ	143.385	-0.0733168	0.452174	-0.162143	0.871193	0.934806
CENPT	867.614	-0.0931925	0.280991	-0.331656	0.740149	0.858511
CENPV	819.817	0.268579	0.522971	0.513564	0.607557	0.764392
CENPW	268.275	1.63051	0.563216	2.89499	0.00379167	0.0225261
CEP104	1195.38	-0.317481	0.297675	-1.06654	0.286181	0.483097
CEP112	279.933	0.589753	0.819809	0.719378	0.471908	0.65691
CEP120	1227.15	-0.668568	0.221959	-3.01212	0.00259429	0.0169962
CEP128	4082.5	-0.829676	0.539342	-1.53831	0.123973	0.276553
CEP135	1629	-0.145362	0.212954	-0.682595	0.494863	0.674335
CEP152	1502.18	0.600805	0.310671	1.93389	0.0531262	0.157265
CEP164	637.433	-0.367171	0.35205	-1.04295	0.296971	0.494514
CEP170	2191.84	-0.662868	0.404308	-1.63951	0.101107	0.241943
CEP19	69.5496	-0.86587	0.399732	-2.16612	0.0303017	0.105484
CEP192	5001.96	0.159105	0.267729	0.594277	0.552327	0.723619
CEP250	1706.28	0.184399	0.378377	0.487343	0.626016	0.777839
CEP290	1306.7	-0.000372932	0.188416	-0.00197931	0.998421	0.999234
CEP350	5541.8	-0.416547	0.129272	-3.22224	0.00127192	0.0101164
CEP41	692.733	0.39975	0.280807	1.42358	0.154569	0.321196
CEP44	904.857	-0.246722	0.204388	-1.20712	0.227384	0.414963
CEP55	1004.96	1.28678	0.719491	1.78845	0.0737028	0.195003
CEP57	2466.49	0.408583	0.293195	1.39355	0.163452	0.333946
CEP57L1	616.872	-0.0521198	0.361383	-0.144223	0.885324	0.943354
CEP63	1351.23	-0.257434	0.333323	-0.772325	0.439922	0.63176
CEP68	1009.81	1.03642	0.23113	4.48413	7.32118e-06	0.000179085
CEP70	1978.11	0.190966	0.466904	0.409005	0.682536	0.81823
CEP72	393.62	0.539339	0.23366	2.30822	0.0209866	0.0810298
CEP76	498.758	0.221766	0.296988	0.746717	0.455234	0.644856
CEP78	2293.63	0.415345	0.419752	0.9895	0.322418	0.519681
CEP85	1413.06	0.85329	0.271275	3.14548	0.00165816	0.0122685
CEP85L	3777.05	-1.14162	0.323559	-3.52833	0.000418187	0.00426521
CEP89	369.131	0.0183649	0.17162	0.10701	0.914781	0.957156
CEP95	2676.58	-0.106171	0.191902	-0.553255	0.580089	0.74518
CEP97	1686.21	0.161265	0.322197	0.500517	0.616711	0.771335
CEPT1	1622.71	-0.485243	0.437597	-1.10888	0.267482	0.461888
CERCAM	63.0331	5.09015	1.39504	3.64874	0.000263527	0.00295588
CERK	2236.86	-1.27982	0.304681	-4.20053	2.66286e-05	0.00049475
CERS2	1562.97	0.452268	0.200979	2.25032	0.0244284	0.0903711
CERS4	305.015	-1.23058	0.695512	-1.76932	0.0768406	0.200235
CERS5	1045.01	-0.35406	0.200736	-1.76381	0.0777638	0.201947
CERS6	2090.35	-0.375189	0.357766	-1.0487	0.294316	0.491355
CES2	497.528	-0.0442373	0.355517	-0.124431	0.900974	0.950671
CES4A	30.8806	-2.33377	1.41528	-1.64898	0.0991522	0.238699
CETN2	128.752	0.566538	0.175437	3.2293	0.00124095	0.00994252
CETN3	172.127	-0.509153	0.50492	-1.00838	0.313271	0.511008
CFD	18.6965	1.7348	1.60061	1.08383	0.278439	0.474766
CFDP1	541.296	-0.0853246	0.299573	-0.28482	0.775782	0.880441
CFH	90.3794	0.157818	1.50284	0.105013	0.916366	0.957963
CFL1	5769.46	0.347864	0.205286	1.69453	0.0901646	0.223079
CFL2	210.553	0.774864	0.267113	2.90088	0.00372115	0.0221897
CFLAR	3405.59	-0.849732	0.310066	-2.74049	0.00613485	0.0324927
CFP	90.8636	-1.49702	0.754844	-1.98321	0.0473436	0.14495
CGGBP1	3990.37	-0.129332	0.397796	-0.325121	0.74509	0.861445
CGN	90.8133	1.20176	0.957052	1.25569	0.20923	0.393694
CGRRF1	115.332	0.641332	0.586471	1.09354	0.274155	0.469727
CHAC1	49.9961	3.55861	1.05003	3.38906	0.000701319	0.00634832
CHAC2	36.587	0.0673006	0.484062	0.139033	0.889424	0.944897
CHAF1A	1979.68	1.73287	0.363627	4.76552	1.8837e-06	5.92426e-05
CHAF1B	532.29	1.59896	0.290918	5.49624	3.87972e-08	2.30962e-06
CHAMP1	923.977	-0.0577442	0.256216	-0.225373	0.821689	0.908162
CHCHD1	130.555	0.390469	0.391956	0.996206	0.31915	0.516985
CHCHD10	80.9509	0.219092	0.299721	0.730986	0.464788	0.652133
CHCHD2	2029.44	0.84251	0.208342	4.04389	5.25717e-05	0.00084267
CHCHD3	932.297	0.540818	0.202721	2.6678	0.00763507	0.0380394
CHCHD4	133.648	0.860424	0.560532	1.53501	0.124781	0.277801
CHCHD5	106.211	-0.671847	0.585138	-1.14818	0.250892	0.442283
CHCHD6	156.703	0.829746	0.238204	3.48334	0.000495205	0.00485551
CHCHD7	603.477	-0.800397	0.312476	-2.56146	0.0104232	0.0481273
CHD1	9532.51	-0.730278	0.377359	-1.93523	0.0529616	0.156881
CHD1L	1781.11	0.629754	0.193231	3.25908	0.00111776	0.00926059
CHD2	7241.66	-0.573386	0.270167	-2.12234	0.0338093	0.114042
CHD3	6727.35	-0.410973	0.393353	-1.04479	0.296119	0.493658
CHD4	9638.04	-0.166373	0.389193	-0.427481	0.669029	0.808682
CHD6	3845.52	-0.129731	0.239666	-0.541299	0.588302	0.7511
CHD7	524.928	-0.76804	1.23745	-0.620661	0.534823	0.709529
CHD8	3648.29	-0.189835	0.200433	-0.947123	0.343576	0.539766
CHD9	4918.08	0.0240184	0.238287	0.100796	0.919712	0.959914
CHEK1	1826.06	1.98317	0.525064	3.77699	0.000158732	0.0020048
CHEK2	338.612	0.841492	0.397091	2.11914	0.0340786	0.114723
CHERP	1229.65	0.348017	0.468043	0.743557	0.457144	0.646505
CHFR	1854.93	-0.929471	0.399324	-2.32761	0.0199329	0.0779414
CHI3L2	4720.44	1.69505	1.06691	1.58875	0.112116	0.25848
CHIC1	477.569	-0.693071	0.340327	-2.03649	0.0417014	0.132046
CHIC2	475.592	-0.995097	0.195809	-5.08198	3.7353e-07	1.56775e-05
CHID1	540.982	0.563899	0.224039	2.51696	0.0118371	0.0529975
CHIT1	60.9743	-3.33841	0.993602	-3.35991	0.000779676	0.00692333
CHKA	548.41	0.879781	0.471852	1.86453	0.0622478	0.175225
CHM	768.638	-0.217002	0.373987	-0.580239	0.561753	0.731451
CHML	1534.45	0.244024	0.384465	0.634712	0.525616	0.701944
CHMP1A	859.33	0.202337	0.147477	1.37199	0.170067	0.342695
CHMP1B	1095.57	0.29375	0.130971	2.24287	0.0249052	0.0918299
CHMP2A	345.62	-0.0560541	0.421475	-0.132995	0.894197	0.94695
CHMP2B	452.014	0.475766	0.421061	1.12992	0.258509	0.451494
CHMP3	631.096	-0.408727	0.199828	-2.04539	0.0408163	0.130086
CHMP4A	70.4195	0.162062	0.469389	0.345263	0.729897	0.851559
CHMP4B	753.998	-0.207817	0.393718	-0.527832	0.597616	0.757686
CHMP5	389.612	-0.312638	0.264367	-1.18259	0.236971	0.425814
CHMP6	282.645	-0.218767	0.384634	-0.568766	0.569515	0.737197
CHMP7	1599.52	-2.41738	0.452889	-5.3377	9.41336e-08	4.85996e-06
CHN1	169.536	3.04766	1.00436	3.03443	0.00240992	0.016151
CHN2	644.503	0.946167	0.540509	1.75051	0.0800301	0.206443
CHORDC1	1918.07	-0.0506053	0.193125	-0.262033	0.793296	0.891103
CHP1	834.103	0.796834	0.312482	2.55002	0.0107718	0.0492496
CHPF	81.4364	-0.734786	0.758138	-0.969199	0.332446	0.529337
CHPF2	1217.58	-0.183056	0.313786	-0.583377	0.559639	0.729513
CHPT1	412.081	1.04144	0.615456	1.69215	0.0906181	0.223727
CHRAC1	440.199	0.408754	0.385483	1.06037	0.288977	0.485638
CHRNA10	34.0314	-1.36875	0.468034	-2.92447	0.00345044	0.0209577
CHRNA3	1628.3	-2.83174	1.09048	-2.59678	0.00941027	0.0443812
CHRNA5	335.971	3.41377	0.542201	6.29614	3.05148e-10	3.78773e-08
CHRNA9	99.1554	3.93083	0.978122	4.01875	5.85069e-05	0.000905661
CHRNB1	199.606	0.818313	0.285926	2.86197	0.00421013	0.0242947
CHRNB4	52.8002	-4.57939	0.934817	-4.8987	9.64747e-07	3.33038e-05
CHST10	209.269	1.01627	0.302829	3.35592	0.000791013	0.00700268
CHST11	2135.31	0.587652	0.36528	1.60877	0.107667	0.251649
CHST12	661.582	2.64047	0.529078	4.99069	6.01625e-07	2.28657e-05
CHST14	216.013	1.25197	0.347785	3.59984	0.000318411	0.00344328
CHST15	45.7291	-0.0138202	1.37565	-0.0100463	0.991984	0.995996
CHST2	552.541	-1.20122	0.504284	-2.38203	0.0172176	0.0697947
CHST3	31.5424	3.53089	1.61858	2.18147	0.0291486	0.102689
CHST7	58.8594	-0.50013	0.597853	-0.836544	0.402849	0.595898
CHSY1	1360.98	1.15228	0.30292	3.80391	0.000142428	0.00184241
CHTF18	1089.55	1.08744	0.334956	3.24651	0.00116829	0.00949273
CHTF8	1355.33	0.275852	0.348169	0.792293	0.42819	0.620328
CHTOP	2287.16	-0.268624	0.225826	-1.18951	0.234238	0.422628
CHUK	970.243	-0.173646	0.243083	-0.714348	0.475012	0.658799
CHURC1	1022.72	-1.00836	0.255678	-3.94387	8.01786e-05	0.00116795
CIAO1	1491.34	0.336428	0.115099	2.92296	0.00346725	0.0210379
CIAPIN1	558.56	0.23698	0.282448	0.839021	0.401457	0.59443
CIB1	674.36	0.562242	0.246604	2.27994	0.0226111	0.0854915
CIB2	351.371	-2.12287	0.416421	-5.09788	3.43471e-07	1.46799e-05
CIC	2606.23	-0.225484	0.391699	-0.575657	0.564847	0.733819
CIDEB	68.2241	-0.0391871	0.858781	-0.045631	0.963604	0.982239
[truncated: 9,694 more rows]
