# Supplementary material for: Glycolysis Induces Abnormal Transcription Through Histone Lactylation in T-cell Acute Lymphoblastic Leukemia
Source: Genomics Proteomics Bioinformatics. 2025 Apr 7;23(2):qzaf029. doi: 10.1093/gpbjnl/qzaf029 (PMC12402983; doi:10.1093/gpbjnl/qzaf029)
Supplement: qzaf029_Supplementary_Data [file qzaf029_supplementary_data.zip › Table S6.xlsx]

## Sheet: T-ALL and thymus common SLR
Table S6 Genes associated with SLRs in thymus and T-ALL
Note: SLRs, super lactylation regions.
Table S6A Genes associated with T-ALL and Thymus common SLRs
SLRs related gene	Number of T-ALL samples	Number of thymus
ABCA4	13	3
C20orf112	13	3
CXXC11	13	3
SEMA4D	13	3
SEPT9	13	3
TXNRD2	13	3
LDLRAD4	13	3
ZFYVE28	13	3
DUSP2	13	3
SKI	13	3
MSI2	13	3
DNAJB12	13	3
SEMA7A	13	3
CHIT1	13	3
RARA	13	3
CBFA2T3	13	3
HIVEP3	13	3
MEF2D	13	3
ZMIZ1	13	3
SMPD3	13	3
ITGAE	13	3
HDAC4	13	3
MYOM2	13	3
HIVEP2	13	3
GAS7	13	3
ELMSAN1	13	2
SLC17A9	13	2
GRAMD4	13	2
CCDC88C	13	2
PRKAR1B	12	3
RASA3	12	3
ZFP36L1	12	3
BCOR	12	3
PLB1	12	3
RUNX1	12	3
UBASH3B	12	3
RGS10	12	3
TNFAIP8	12	3
RPTOR	12	3
ETV6	12	3
RASSF5	12	3
MCHR1	12	3
CCR7	12	3
SH3TC1	12	3
TOX2	12	3
EEPD1	12	3
LHPP	12	3
GDF10	12	3
VAC14	12	3
ARHGEF7	12	3
RIN3	12	3
HDAC7	12	3
CELF2	12	3
ST3GAL1	12	3
MAD1L1	12	3
FAM19A5	12	2
FOXO6	12	2
NCOR2	12	2
RXRA	12	2
MX2	12	2
CRIP2	12	2
PLEC	12	2
UMODL1	12	2
PIGX	12	2
IQSEC1	12	2
FBLN7	12	2
RFX1	12	2
TPO	12	2
BRD1	12	2
GNA15	12	2
TNFRSF1B	12	2
EFCAB8	11	3
AGAP7	11	3
ANTXRL	11	3
PCBP3	11	3
SYNE3	11	3
CD248	11	3
ISG20	11	3
CXXC5	11	3
CD300A	11	3
TBC1D2B	11	3
TK2	11	3
CMIP	11	3
ACOXL	11	3
ALDH1A2	11	3
SARDH	11	3
CD97	11	3
XPNPEP2	11	3
CXCR4	11	3
AKNA	11	3
LFNG	11	3
ATP6V0A4	11	3
PIEZO1	11	3
MKNK2	11	3
SH3BP2	11	3
TRAF1	11	3
INPP4A	11	3
PLXND1	11	3
FGR	11	3
C5orf56	11	2
TRABD	11	2
LAPTM5	11	2
ARHGAP26	11	2
ADORA2A	11	2
CCL1	11	2
BID	11	2
MVB12B	10	3
PTP4A3	10	3
PTP4A2	10	3
MTSS1	10	3
GFI1	10	3
CMTM7	10	3
NOTCH1	10	3
EPHA2	10	3
IL10	10	3
ETS1	10	3
FAM78A	10	3
FOXP1	10	3
UPK2	10	3
AEBP1	10	3
PPP1R16B	10	3
MFNG	10	3
FKBP5	10	3
HOOK2	10	3
BCL3	10	3
ATP2B4	10	3
RTN4R	10	3
ZC3H3	10	3
GPR56	10	2
AC079612.1	10	2
CHST11	10	2
ORAI2	10	2
CPNE2	10	2
KIAA1614	10	2
GSE1	10	2
ZFP36	10	2
P2RX1	10	2
SLC7A5	10	2
NCK2	10	2
C6orf99	9	3
ITGB2	9	3
PCDH1	9	3
FLI1	9	3
DIS3L2	9	3
DAB2IP	9	3
MICAL2	9	3
SPTBN1	9	3
SAMHD1	9	3
MYH9	9	3
LIMS2	9	3
PRKCZ	9	3
CASP8	9	3
TG	9	3
AC005481.5	9	2
C10orf91	9	2
TRAPPC9	9	2
AK8	9	2
PLCH2	9	2
GALNT2	9	2
DAGLA	9	2
RAI1	9	2
ARHGEF10	9	2
KLF6	9	2
MDS2	8	3
FAM174B	8	3
RP11-276H1.3	8	3
CD34	8	3
PITPNC1	8	3
LOXL1	8	3
PTK2B	8	3
IL4R	8	3
INF2	8	2
CRB2	8	2
CSK	8	2
NTSR1	8	2
FAM65A	8	2
DPEP1	8	2
CCDC167	7	3
NINJ2	7	3
TAGAP	7	3
CRYAA	7	3
ZFP36L2	7	3
FRMD4A	7	3
RORC	7	3
IL2RA	7	3
ZBTB16	7	3
CYTH4	7	3
CABIN1	7	3
TCF7	7	3
RPS6KA2	7	3
TCTEX1D4	7	2
XXYLT1	7	2
MAP1LC3B2	7	2
SNED1	7	2
GUK1	7	2
TBCD	7	2
IRF2BPL	7	2
SPOCK2	7	2
WDR1	7	2
TIMP2	7	2
PLEKHG6	7	2
RCSD1	6	3
PLEKHF1	6	3
KCNN3	6	3
SH3BGRL3	6	3
FXYD6	6	3
GPR68	6	3
BMF	6	3
NCR2	6	3
ACTN1	6	3
PRKCQ	6	3
CD44	6	3
CUX1	6	2
ZNF217	6	2
GATAD2A	6	2
SMAD3	6	2
LDLRAP1	6	2
CHD1	6	2
ZP1	6	2
PNPLA7	6	2
KDM4B	6	2
SEPT6	6	2
SLC2A1	6	2
ID2	6	2
ERGIC1	6	2
CDH23	6	2
CD82	6	2
ZFAT	6	2
PDE4A	6	2
TMSB4X	5	3
RAD51B	5	3
BCL2	5	3
MGAT5	5	3
SIK1	5	3
CBX8	5	3
TANC1	5	3
NEDD9	5	3
STK17B	5	3
POLR1A	5	3
CHI3L2	5	3
LAMA3	5	3
LCP2	5	3
CTB-134H23.2	5	2
ZFPM1	5	2
ACSF3	5	2
CARNS1	5	2
TRIM8	5	2
CPLX1	5	2
SERINC5	5	2
ABLIM2	5	2
LRRC38	5	2
PTPN7	5	2
PTPRE	5	2
NUP210	5	2
SH3BP5	5	2
RREB1	5	2
LEPROTL1	5	2
PLLP	5	2
FSTL4	5	2
CLEC16A	5	2

## Sheet: T-ALL-specific SLR
Table S6B Genes associated with T-ALL specific SLRs
SLRs related gene	Number of T-ALL samples
C2orf57	13
MYEOV	13
KLF13	13
RALGDS	13
KDM6B	13
LRRFIP1	13
NR4A1	13
GLTSCR1L	13
CYTH1	13
SYNJ2	13
NEU4	12
BCR	12
FAM187B	12
IRF2BP2	12
MORN3	12
ERCC1	12
CD99	12
BAIAP2	11
AMZ1	11
RP11-1055B8.7	11
LMNA	11
SCUBE1	11
AHNAK	11
DUSP1	11
SH2B3	11
CD81	11
FOSL2	11
SREBF1	11
ARID5A	10
PDE2A	10
ZNRF1	10
TNFAIP2	10
TOP1MT	10
GATA2	10
CDH4	10
MZB1	10
ACTRT2	10
SLC43A2	10
ANP32A	10
NINJ1	10
NFATC1	10
ZC3H4	10
NDRG4	10
PITPNM2	10
INPP5A	10
STAG3	10
KCNQ1	10
RUNX3	10
CRYGS	9
PTMA	9
GPR132	9
NSMCE1	9
SLC37A1	9
ERG	9
ADAM8	9
DMRTB1	9
VPS37B	9
B4GALNT3	9
BIN1	9
CHSY1	9
COL5A1	9
LSM4	9
SSBP4	9
RAB17	9
ZNF831	9
CUBN	9
ZNF423	9
RTDR1	9
ADAMTS2	9
MGLL	9
FAR2	9
MAP2K3	9
SLC45A4	9
RASGEF1A	8
MBP	8
ZNF385C	8
C16orf54	8
SOCS3	8
KCNJ12	8
CRELD2	8
TNRC18	8
EGR3	8
TGIF1	8
ARHGEF40	8
FBLN2	8
C1orf86	8
ITGA5	8
RGS12	8
CCDC135	8
PLIN2	8
PNLDC1	8
CTDSP1	8
PSTPIP1	8
USP20	8
WNT10A	8
TSPAN2	8
EDEM1	8
BHLHE40	8
PIK3C2B	8
SLC6A6	8
IGLL1	8
KLF2	8
GLIPR2	8
ADCY7	8
ESYT2	8
ECE1	8
RTN4	8
BCL6	8
SLC12A7	8
PVRL1	8
RAPGEF1	8
STX10	8
CIRBP	8
SLC4A8	8
H6PD	8
CAPG	8
IDS	8
IL32	8
RP11-680G10.1	7
AC093802.1	7
SIGLEC15	7
SLIT1	7
POFUT2	7
UBALD2	7
RIPK4	7
PTTG1IP	7
C7orf41	7
UCP3	7
ADRBK1	7
MAP3K2	7
STAT3	7
TPM4	7
RET	7
PDE9A	7
ABCG1	7
ATP2B2	7
LARP1	7
FGD5	7
CACNA1C	7
NTMT1	7
FXYD2	7
SLC22A23	7
ITM2C	7
RNFT2	7
NXT1	7
EPS15L1	7
RRBP1	7
IL9R	7
NR4A3	7
KLF12	7
GSG1	7
CD5	7
ELF2	7
ICAM2	7
PALD1	7
CDK6	7
XYLT1	7
PDGFB	7
MZF1	7
SMOX	7
IGSF9	7
GTF3C1	7
MNT	7
CAMK2B	7
PHF21B	7
APBA2	7
PCMTD2	6
PLXNB2	6
EVL	6
FAM179A	6
LDOC1L	6
GRK1	6
SPATA13	6
PER1	6
LY6H	6
CHRNA9	6
B3GNT2	6
IFFO2	6
RHOH	6
CX3CR1	6
BMI1	6
GFI1B	6
FOXK1	6
NOS3	6
IL3	6
ZDHHC19	6
PBXIP1	6
DENND2D	6
KNCN	6
ZBTB7B	6
TAGLN2	6
TSC22D3	6
ST3GAL2	6
VOPP1	6
TMEM163	6
ITPRIP	6
MUC4	6
SDE2	6
SNAP47	6
TOB1	6
RHOF	6
MYO7A	6
FADS2	6
CTIF	6
ENOSF1	6
RAB11FIP4	6
PNKD	6
FGD3	6
GFRA4	6
GZF1	6
CDKN1A	6
SPINK4	6
BAI2	6
EPAS1	6
IL1R2	6
E2F3	6
DCPS	6
RAPGEF2	6
SH3PXD2A	6
GATA3	6
GRB10	6
MED26	6
FA2H	6
STK24	6
SMAD7	6
CELF4	6
VSX1	6
MLN	6
PPP1R15A	6
CTTN	6
PPP2R5C	6
PHF17	6
RNF4	6
CTDP1	6
FOXN3	6
OSBPL5	6
RP13-279N23.2	5
AKAP2	5
AC022431.2	5
RP1-32I10.10	5
ZDHHC11B	5
MSH5	5
R3HDM4	5
ARC	5
NRARP	5
HES5	5
C22orf34	5
HES4	5
MRGPRG	5
FAM101A	5
C10orf71	5
RBM4	5
SLC19A1	5
SCAI	5
KRT2	5
MOB3A	5
ELOVL6	5
HNRNPF	5
LTBP3	5
LAIR1	5
C15orf39	5
MBD6	5
QSOX2	5
MFI2	5
ATXN7	5
FAIM3	5
ATF3	5
TTLL10	5
VAV2	5
TMPRSS3	5
SPON2	5
MPP7	5
GLB1L2	5
CDHR1	5
EPHA1	5
GNA12	5
NOSIP	5
SLC6A3	5
IFITM3	5
IRF8	5
KIAA1644	5
SHF	5
TMPRSS13	5
TNS3	5
ARHGEF4	5
KIAA0513	5
MLLT1	5
LDLR	5
RAC2	5
PRKCG	5
NRP2	5
HES1	5
ATN1	5
SLC38A1	5
CUX2	5
SLC22A18	5
SERPINE1	5
CHN2	5
TESC	5
LAT2	5
IGSF9B	5
SMARCA2	5
CST7	5
TRAF4	5
KCNAB2	5
OAT	5
CROCC	5
ITIH4	5
KCNH2	5
SH2D2A	5
RNASET2	5
SCN4A	5
KMT2E	5
CFLAR	5

## Sheet: Thymus-specific SLR
Table S6C Genes associated with thymus specific SLRs
SLRs related gene	Number of thymus
MRPL46	3
C12orf79	3
POLR2M	3
C17orf67	3
LBH	3
AC021218.2	3
COL15A1	3
CD247	3
SPRED2	3
TMEM229B	3
KIAA1671	3
DAPK1	3
C9orf152	3
TPRG1	3
ERC2	3
PTCH1	3
IKZF1	3
FMNL1	3
TMEM173	3
ST6GALNAC3	3
SERTAD2	3
CD28	3
MYO1D	3
C14orf177	3
DLEU1	3
PTPN2	3
EMR1	3
ARPP21	3
RASGRP1	3
MAL	3
C20orf196	3
BFSP2	3
STIM1	3
FAM102A	3
SLC18A2	3
CRYL1	3
ARHGEF3	3
TGFBR2	3
ARHGAP25	3
CDC42EP3	3
IL24	3
ANO10	3
AUTS2	3
PAFAH2	3
MAPK13	3
TIAM1	3
SPEF2	3
CAMK4	3
BTBD11	3
PDCD4	3
IDNK	3
DNAJC5B	3
CHRNB3	3
CSGALNACT1	3
RHBDD1	3
EML4	3
ITPKB	3
LYST	3
GRB7	3
FBXO15	3
FBLN5	3
MAP2K5	3
TMEM261	3
RNASEH2B	3
EDAR	3
AHI1	3
TRPM1	3
RFTN1	3
PSMA1	3
NR1D1	3
CHRNA2	3
BCL11A	3
CD2	3
ITGA4	3
MAN2A1	3
LY86	3
WISP3	3
HECA	3
HBS1L	3
BACH2	3
FAM65B	3
CDKN1B	3
DUSP16	3
IL10RA	3
CLNK	3
TSPAN14	3
TNFSF8	3
SLC1A1	3
OLFM2	3
RGCC	3
CHMP4B	3
NIN	3
TBC1D10A	3
ABLIM1	3
RAPGEF4	3
DOCK9	3
SMAP2	3
APBB1IP	3
NFATC3	3
ANKRD44	3
NTN1	3
WAPAL	3
TNIP3	3
VPS13D	3
TRIO	3
PRKCH	3
CD6	3
PAX7	3
CD38	3
ICA1	3
CLLU1	2
RP11-127H5.1	2
PVRIG	2
LST1	2
UBE2J1	2
PIM3	2
PSAP	2
DPP4	2
SVIL	2
SLC39A10	2
ZNF775	2
ASB13	2
HRCT1	2
SBK1	2
ARL4C	2
EMID1	2
C9orf47	2
SNN	2
ZNF438	2
CALN1	2
LCK	2
GRID1	2
CHST15	2
CCR8	2
C2orf71	2
C12orf42	2
TBL1XR1	2
KCNA2	2
WDR25	2
CCDC57	2
KLC2	2
IL20RB	2
LRRN3	2
STARD5	2
CERS6	2
TTC40	2
BCL2L1	2
IRX1	2
RASSF6	2
CRADD	2
AXIN2	2
SOGA2	2
XIRP1	2
C14orf183	2
MGAT5B	2
BEAN1	2
APBB1	2
MBL2	2
FAT3	2
TMEM184A	2
ANKRD55	2
NIPBL	2
SPRY1	2
SMIM12	2
RTP3	2
HDAC11	2
RETNLB	2
KCNF1	2
ZNF496	2
LY6E	2
IFNAR2	2
SUSD3	2
HTR5A	2
NSMCE2	2
HK1	2
ACPL2	2
SLC5A10	2
FAM49B	2
STK32B	2
NMT2	2
AMN1	2
CD226	2
ANKRD1	2
CNPY1	2
TNFRSF21	2
FAM198A	2
ACKR3	2
GALM	2
LBR	2
PADI1	2
ARL5C	2
SECTM1	2
CRTC3	2
PELI2	2
LEF1	2
MNS1	2
GMPR	2
ANP32B	2
BLK	2
LCP1	2
LMO7	2
FLNB	2
SLC41A2	2
MDM2	2
HRK	2
UBAC2	2
ARL8B	2
BTG1	2
C1QTNF6	2
LANCL2	2
TBC1D14	2
ZNF337	2
SNX9	2
BCL11B	2
MAP2K2	2
AHDC1	2
PSD4	2
SLC2A4RG	2
HS3ST3B1	2
MOCS1	2
PLCG1	2
C12orf44	2
ITPR2	2
ANXA11	2
KIAA0922	2
FAM117A	2
PLEKHG1	2
SGK1	2
USP35	2
KLF7	2
CTSD	2
AAK1	2
MLPH	2
MAPKAPK3	2
EFCC1	2
HRH2	2
ARSB	2
FBRSL1	2
TTK	2
BCL7A	2
CORO1C	2
HSPA8	2
WHSC1	2
NEIL3	2
PPIF	2
DNMBP	2
DNTT	2
ZNF862	2
GLCCI1	2
RPA3	2
VIPR2	2
BRF2	2
ACSBG1	2
TSC22D1	2
PSMA6	2
CEP128	2
GRAP2	2
XBP1	2
GGA1	2
DFNB31	2
NANS	2
CPA1	2
FYB	2
PTPRC	2
CHRNA3	2
RAPGEF3	2
CAPZB	2
DGKD	2
ARHGEF1	2
PAG1	2
PLXNA2	2
CA12	2
MRVI1	2
MGAT4A	2
WIPI1	2
TLE2	2
GSTO2	2
HIPK2	2
MXD1	2
TBXAS1	2
LAMC2	2
MTA3	2
MPHOSPH9	2
GAB2	2
RANBP3	2
POU2F2	2
MIPEP	2
PRDM11	2
ALOX5	2
FYN	2
CD4	2
CD9	2
MMP25	2
LASP1	2
