# Supplementary material for: Glycolysis Induces Abnormal Transcription Through Histone Lactylation in T-cell Acute Lymphoblastic Leukemia
Source: Genomics Proteomics Bioinformatics. 2025 Apr 7;23(2):qzaf029. doi: 10.1093/gpbjnl/qzaf029 (PMC12402983; doi:10.1093/gpbjnl/qzaf029)
Supplement: qzaf029_Supplementary_Data [file qzaf029_supplementary_data.zip › Table S7.xlsx]

## Sheet: H3K18la Downregulation
Table S7 Genomic locations showing decreased H3K18la modification following oxamate addition
Chromosome	Start	End	ID	Likelihood ratio
chr4	129730781	129731338	m_vs_o_d2_cond1_15772	152.073
chr1	51425292	51425821	m_vs_o_d2_cond1_972	126.445
chr12	57824084	57824789	m_vs_o_d2_cond1_4817	113.86
chr17	61699718	61700157	m_vs_o_d2_cond1_9131	110.009
chr7	74867186	74867642	m_vs_o_d2_cond1_17905	107.156
chr1	156720972	156721639	m_vs_o_d2_cond1_1462	106.097
chr3	52719457	52719968	m_vs_o_d2_cond1_14798	97.0618
chr2	109150787	109151428	m_vs_o_d2_cond1_12022	95.6391
chr19	19496552	19497873	m_vs_o_d2_cond1_10640	85.7438
chr1	51443503	51444088	m_vs_o_d2_cond1_973	85.246
chr2	239067584	239068065	m_vs_o_d2_cond1_12534	84.0334
chr13	99229497	99229995	m_vs_o_d2_cond1_5538	83.5549
chr19	3062466	3063121	m_vs_o_d2_cond1_10085	75.5428
chr3	23847417	23848413	m_vs_o_d2_cond1_14493	67.3779
chr8	42396110	42397596	m_vs_o_d2_cond1_18658	66.1748
chr17	73043166	73043872	m_vs_o_d2_cond1_9243	64.5461
chr22	31741993	31742522	m_vs_o_d2_cond1_13954	64.0872
chr4	129732507	129733143	m_vs_o_d2_cond1_15773	63.6474
chr2	99061323	99061892	m_vs_o_d2_cond1_11967	63.3837
chr9	36486924	36487606	m_vs_o_d2_cond1_19275	63.1563
chr11	74459882	74460653	m_vs_o_d2_cond1_3997	62.6596
chr2	225449139	225450158	m_vs_o_d2_cond1_12442	62.56
chr9	114937048	114937688	m_vs_o_d2_cond1_19529	60.1914
chr1	9294836	9295540	m_vs_o_d2_cond1_276	59.9818
chr14	55737972	55738936	m_vs_o_d2_cond1_5784	59.8339
chr17	48423463	48424043	m_vs_o_d2_cond1_9017	58.9964
chr10	112257623	112258771	m_vs_o_d2_cond1_2816	58.5223
chr19	38719840	38720391	m_vs_o_d2_cond1_10778	57.381
chr11	59382658	59383293	m_vs_o_d2_cond1_3507	57.1812
chr8	143750622	143751432	m_vs_o_d2_cond1_19003	57.0718
chr20	35089845	35091125	m_vs_o_d2_cond1_12986	56.3907
chr9	103235291	103235924	m_vs_o_d2_cond1_19498	55.9634
chr7	74653007	74653447	m_vs_o_d2_cond1_17904	55.3674
chr17	47928303	47929277	m_vs_o_d2_cond1_8993	54.7609
chr10	135185571	135187516	m_vs_o_d2_cond1_3031	54.7277
chr17	75276799	75277251	m_vs_o_d2_cond1_9328	54.4621
chr9	101558303	101558783	m_vs_o_d2_cond1_19483	53.6064
chr11	46939530	46940348	m_vs_o_d2_cond1_3458	53.4269
chr19	30433051	30433576	m_vs_o_d2_cond1_10680	52.9344
chr9	138798426	138799210	m_vs_o_d2_cond1_19905	52.6097
chr11	66886733	66887463	m_vs_o_d2_cond1_3817	52.4376
chr7	28218897	28219475	m_vs_o_d2_cond1_17689	52.1387
chr20	2673696	2674235	m_vs_o_d2_cond1_12691	51.5626
chr17	18129087	18129428	m_vs_o_d2_cond1_8462	51.3361
chr4	160024196	160025459	m_vs_o_d2_cond1_15837	50.3731
chr17	75954731	75955226	m_vs_o_d2_cond1_9388	50.3657
chr15	93426030	93426477	m_vs_o_d2_cond1_6969	50.0816
chr5	122180890	122181681	m_vs_o_d2_cond1_16202	49.9348
chr3	196594759	196595378	m_vs_o_d2_cond1_15348	49.7802
chr10	112679362	112680049	m_vs_o_d2_cond1_2824	49.3775
chr9	97136820	97137415	m_vs_o_d2_cond1_19445	48.6216
chr16	87985117	87985614	m_vs_o_d2_cond1_8005	48.138
chr6	43596605	43597106	m_vs_o_d2_cond1_17059	48.101
chr10	14645706	14646297	m_vs_o_d2_cond1_2154	47.7013
chr14	50697641	50698934	m_vs_o_d2_cond1_5753	47.5055
chr12	109250756	109251353	m_vs_o_d2_cond1_4985	47.44
chr16	54964708	54965290	m_vs_o_d2_cond1_7571	47.0143
chr1	38273333	38274784	m_vs_o_d2_cond1_809	46.8854
chr14	91719548	91720151	m_vs_o_d2_cond1_5985	46.5252
chr1	228675004	228675800	m_vs_o_d2_cond1_1953	45.9829
chr3	133292493	133293444	m_vs_o_d2_cond1_15118	45.6145
chr14	70078360	70079000	m_vs_o_d2_cond1_5854	44.9705
chr11	3013004	3013581	m_vs_o_d2_cond1_3195	44.7247
chr16	11890690	11891186	m_vs_o_d2_cond1_7311	44.6326
chr19	17830258	17831096	m_vs_o_d2_cond1_10562	44.3406
chr13	31773845	31774730	m_vs_o_d2_cond1_5400	44.2568
chr8	38758248	38759262	m_vs_o_d2_cond1_18637	44.0316
chr16	88772118	88772790	m_vs_o_d2_cond1_8028	43.7272
chr7	150973842	150974417	m_vs_o_d2_cond1_18301	43.6363
chr2	127977456	127977951	m_vs_o_d2_cond1_12099	43.5126
chr20	32273520	32274210	m_vs_o_d2_cond1_12930	42.965
chr22	30782748	30783459	m_vs_o_d2_cond1_13935	42.7421
chr8	61591501	61592624	m_vs_o_d2_cond1_18697	42.3336
chr6	15248530	15249030	m_vs_o_d2_cond1_16711	42.2763
chr13	20532882	20533635	m_vs_o_d2_cond1_5296	42.1211
chr5	133450392	133451396	m_vs_o_d2_cond1_16261	41.9778
chr15	85291184	85292450	m_vs_o_d2_cond1_6912	41.9404
chr2	97426564	97426908	m_vs_o_d2_cond1_11949	41.2137
chr19	14228991	14229476	m_vs_o_d2_cond1_10460	41.041
chr11	576492	577123	m_vs_o_d2_cond1_3079	40.7035
chr11	66234290	66235129	m_vs_o_d2_cond1_3794	40.6506
chr2	170683942	170684869	m_vs_o_d2_cond1_12241	40.5766
chr7	36406251	36406827	m_vs_o_d2_cond1_17734	39.684
chr11	129871841	129872682	m_vs_o_d2_cond1_4293	39.5917
chr6	1609577	1610138	m_vs_o_d2_cond1_16622	39.1757
chr14	60715967	60716961	m_vs_o_d2_cond1_5803	39.1633
chr7	101458752	101459638	m_vs_o_d2_cond1_18055	39.0923
chr10	976688	977641	m_vs_o_d2_cond1_2068	38.262
chr2	118572236	118572808	m_vs_o_d2_cond1_12064	38.209
chr16	70285281	70285859	m_vs_o_d2_cond1_7754	38.0511
chrGL000228.1	118374	118821	m_vs_o_d2_cond1_20064	37.8563
chr3	44903369	44903990	m_vs_o_d2_cond1_14595	37.7434
chr1	19282655	19283173	m_vs_o_d2_cond1_447	37.6987
chr1	205600458	205601118	m_vs_o_d2_cond1_1762	37.6234
chr5	61699296	61699806	m_vs_o_d2_cond1_16106	37.5181
chr14	56584861	56585216	m_vs_o_d2_cond1_5787	37.4944
chr8	22550522	22551057	m_vs_o_d2_cond1_18526	37.0201
chr21	33245679	33246224	m_vs_o_d2_cond1_13444	36.6724
chrX	149861848	149862311	m_vs_o_d2_cond1_20317	36.4668
chr14	89883554	89884080	m_vs_o_d2_cond1_5966	36.3313
chr16	69220966	69221691	m_vs_o_d2_cond1_7741	36.2229
chr9	91003284	91004031	m_vs_o_d2_cond1_19373	36.1488
chr7	139876298	139876801	m_vs_o_d2_cond1_18207	36.102
chr8	142402094	142402537	m_vs_o_d2_cond1_18967	35.9068
chr6	163835102	163835566	m_vs_o_d2_cond1_17440	35.8346
chr3	48672328	48672878	m_vs_o_d2_cond1_14659	35.7857
chr10	126605435	126606129	m_vs_o_d2_cond1_2956	35.71
chr17	79212288	79212812	m_vs_o_d2_cond1_9523	35.6337
chr17	43045223	43045669	m_vs_o_d2_cond1_8887	35.1467
chr3	49577278	49577843	m_vs_o_d2_cond1_14682	34.9874
chr2	58655382	58655877	m_vs_o_d2_cond1_11738	34.7502
chr8	80680509	80681068	m_vs_o_d2_cond1_18743	34.7024
chr13	98628871	98629462	m_vs_o_d2_cond1_5532	34.4386
chr5	784347	784838	m_vs_o_d2_cond1_15912	34.151
chr15	100105263	100105903	m_vs_o_d2_cond1_6992	34.1086
chr4	148951940	148952373	m_vs_o_d2_cond1_15806	34.0297
chr17	30814160	30814712	m_vs_o_d2_cond1_8626	33.5133
chr19	56186587	56187149	m_vs_o_d2_cond1_11352	33.503
chr19	40696719	40698366	m_vs_o_d2_cond1_10842	33.458
chr17	71189176	71189780	m_vs_o_d2_cond1_9202	33.4176
chr1	1051839	1052338	m_vs_o_d2_cond1_32	33.3687
chr2	70314509	70314996	m_vs_o_d2_cond1_11804	33.3672
chr19	46295470	46296030	m_vs_o_d2_cond1_11015	33.2359
chr5	14664773	14665450	m_vs_o_d2_cond1_16021	33.1838
chr1	20113558	20113967	m_vs_o_d2_cond1_459	33.0642
chr18	74534233	74534620	m_vs_o_d2_cond1_9866	32.9684
chr8	96145875	96146882	m_vs_o_d2_cond1_18777	32.7516
chr17	42219235	42219805	m_vs_o_d2_cond1_8866	32.6876
chr14	90722933	90723464	m_vs_o_d2_cond1_5975	32.6322
chr12	109747301	109748087	m_vs_o_d2_cond1_4991	32.6285
chr16	53163980	53164726	m_vs_o_d2_cond1_7565	32.5947
chr1	10753478	10754487	m_vs_o_d2_cond1_298	32.5482
chr2	86850029	86850983	m_vs_o_d2_cond1_11908	32.4021
chr7	6054895	6055750	m_vs_o_d2_cond1_17616	32.364
chr7	72848109	72848580	m_vs_o_d2_cond1_17861	32.1642
chr10	51565166	51565756	m_vs_o_d2_cond1_2351	32.0184
chr13	80914791	80915765	m_vs_o_d2_cond1_5519	31.9919
chr14	104313050	104313874	m_vs_o_d2_cond1_6188	31.7678
chr12	11802199	11803087	m_vs_o_d2_cond1_4493	31.7201
chr19	17186497	17187312	m_vs_o_d2_cond1_10537	31.4905
chr3	125313795	125314463	m_vs_o_d2_cond1_14991	31.4847
chr19	14116593	14117182	m_vs_o_d2_cond1_10451	31.4493
chr1	65210421	65211262	m_vs_o_d2_cond1_1065	31.4353
chr4	10458465	10459572	m_vs_o_d2_cond1_15580	31.4147
chr14	105957582	105958151	m_vs_o_d2_cond1_6277	31.4031
chr15	91072864	91073766	m_vs_o_d2_cond1_6952	31.2889
chr4	2263387	2263863	m_vs_o_d2_cond1_15443	31.2533
chr8	124286010	124287656	m_vs_o_d2_cond1_18884	31.1646
chr7	129710318	129710899	m_vs_o_d2_cond1_18166	31.1638
chr7	129251579	129252367	m_vs_o_d2_cond1_18158	30.8739
chr11	43963780	43964560	m_vs_o_d2_cond1_3392	30.7762
chr20	61846833	61847462	m_vs_o_d2_cond1_13343	30.7369
chr12	26111518	26112272	m_vs_o_d2_cond1_4519	30.6851
chr6	44237838	44238966	m_vs_o_d2_cond1_17125	30.5337
chr19	7895072	7895696	m_vs_o_d2_cond1_10241	30.3924
chr22	29168652	29169433	m_vs_o_d2_cond1_13909	30.3262
chr20	37101466	37102011	m_vs_o_d2_cond1_13013	30.1718
chr8	29441450	29441805	m_vs_o_d2_cond1_18588	30.1516
chr8	142316993	142318469	m_vs_o_d2_cond1_18963	30.1147
chr4	3076311	3077313	m_vs_o_d2_cond1_15472	30.1088
chr20	60697546	60698356	m_vs_o_d2_cond1_13277	30.0943
chr15	23377851	23378235	m_vs_o_d2_cond1_6328	29.9817
chr4	2844723	2846172	m_vs_o_d2_cond1_15467	29.951
chr5	72743990	72744615	m_vs_o_d2_cond1_16125	29.7797
chr2	25564377	25564820	m_vs_o_d2_cond1_11579	29.7333
chr14	58666621	58667338	m_vs_o_d2_cond1_5792	29.6998
chr12	122238422	122238908	m_vs_o_d2_cond1_5121	29.6151
chr10	111985753	111986446	m_vs_o_d2_cond1_2807	29.5317
chr8	6789383	6789774	m_vs_o_d2_cond1_18427	29.3747
chr20	62610536	62611318	m_vs_o_d2_cond1_13399	29.3525
chr20	25217156	25217545	m_vs_o_d2_cond1_12855	29.236
chr3	194206936	194207772	m_vs_o_d2_cond1_15313	29.1172
chr22	41487818	41488617	m_vs_o_d2_cond1_14103	29.0347
chr2	109900332	109900692	m_vs_o_d2_cond1_12034	28.9613
chr3	179370563	179371155	m_vs_o_d2_cond1_15242	28.9511
chr1	1821674	1822792	m_vs_o_d2_cond1_95	28.9146
chr16	81477413	81478424	m_vs_o_d2_cond1_7834	28.7496
chr1	1167707	1168283	m_vs_o_d2_cond1_49	28.6933
chr7	102212516	102213125	m_vs_o_d2_cond1_18067	28.594
chr5	180479745	180480308	m_vs_o_d2_cond1_16596	28.5681
chr14	102829279	102829852	m_vs_o_d2_cond1_6142	28.5652
chr13	60971289	60972148	m_vs_o_d2_cond1_5503	28.5582
chr19	45542288	45542744	m_vs_o_d2_cond1_10974	28.5437
chr4	6910978	6912080	m_vs_o_d2_cond1_15516	28.5081
chr1	21502477	21503355	m_vs_o_d2_cond1_472	28.5064
chr5	73160926	73161200	m_vs_o_d2_cond1_16128	28.4842
chr20	46376310	46376561	m_vs_o_d2_cond1_13111	28.4239
chr3	50365106	50365646	m_vs_o_d2_cond1_14721	28.3809
chr19	47551396	47551955	m_vs_o_d2_cond1_11058	28.3639
chr20	25227510	25228700	m_vs_o_d2_cond1_12859	28.3583
chr14	105634191	105634633	m_vs_o_d2_cond1_6240	28.2606
chr9	129622480	129623475	m_vs_o_d2_cond1_19641	28.2444
chr6	27100751	27101347	m_vs_o_d2_cond1_16771	28.2346
chr19	44143422	44143940	m_vs_o_d2_cond1_10947	28.191
chr20	57556361	57556879	m_vs_o_d2_cond1_13249	28.1557
chr5	157170705	157171639	m_vs_o_d2_cond1_16431	28.1092
chr16	70472173	70473087	m_vs_o_d2_cond1_7760	28.0545
chr19	42580300	42580937	m_vs_o_d2_cond1_10910	28.0502
chr19	42502820	42503577	m_vs_o_d2_cond1_10898	28.013
chr15	83876077	83876667	m_vs_o_d2_cond1_6904	27.9909
chr9	126152003	126152237	m_vs_o_d2_cond1_19599	27.9276
chr19	4123261	4124115	m_vs_o_d2_cond1_10129	27.8725
chr9	35111020	35111568	m_vs_o_d2_cond1_19248	27.8346
chr15	34330843	34331440	m_vs_o_d2_cond1_6389	27.8296
chr2	198174785	198175552	m_vs_o_d2_cond1_12306	27.8129
chr10	76993984	76995847	m_vs_o_d2_cond1_2540	27.8047
chr11	61717291	61718222	m_vs_o_d2_cond1_3564	27.7809
chr20	33291408	33293150	m_vs_o_d2_cond1_12944	27.7583
chr9	135037060	135037824	m_vs_o_d2_cond1_19812	27.7305
chr6	3456128	3457150	m_vs_o_d2_cond1_16643	27.7185
chr8	145159299	145159849	m_vs_o_d2_cond1_19105	27.6164
chr2	61697340	61698377	m_vs_o_d2_cond1_11749	27.5745
chr14	93651374	93651902	m_vs_o_d2_cond1_6014	27.5731
chr11	76372081	76372467	m_vs_o_d2_cond1_4033	27.515
chr17	2296120	2297188	m_vs_o_d2_cond1_8180	27.4922
chr19	47163499	47164442	m_vs_o_d2_cond1_11042	27.4662
chr15	41785448	41786993	m_vs_o_d2_cond1_6456	27.4659
chr21	44847245	44847777	m_vs_o_d2_cond1_13583	27.395
chr12	48213121	48213742	m_vs_o_d2_cond1_4582	27.3749
chr9	101487753	101487989	m_vs_o_d2_cond1_19482	27.2983
chr10	126432345	126432756	m_vs_o_d2_cond1_2954	27.2933
chr1	155293186	155294136	m_vs_o_d2_cond1_1413	27.2209
chr14	105714898	105715767	m_vs_o_d2_cond1_6252	27.1302
chr17	77070998	77071627	m_vs_o_d2_cond1_9445	27.0588
chr2	241375003	241375578	m_vs_o_d2_cond1_12579	27.0546
chr4	174292102	174292738	m_vs_o_d2_cond1_15850	27.017
chr11	63457025	63457671	m_vs_o_d2_cond1_3606	27.0026
chr16	11835864	11836735	m_vs_o_d2_cond1_7309	26.8934
chr2	85198165	85199268	m_vs_o_d2_cond1_11870	26.8217
chr20	30946250	30947038	m_vs_o_d2_cond1_12903	26.8206
chr1	160039550	160040113	m_vs_o_d2_cond1_1488	26.8063
chr6	149068039	149068696	m_vs_o_d2_cond1_17346	26.768
chr14	103058959	103059846	m_vs_o_d2_cond1_6147	26.7176
chr12	115889358	115889906	m_vs_o_d2_cond1_5039	26.6842
chr9	35604382	35606095	m_vs_o_d2_cond1_19252	26.6355
chr5	6713546	6713857	m_vs_o_d2_cond1_15999	26.613
chr11	66055971	66056554	m_vs_o_d2_cond1_3779	26.5849
chr12	50505877	50506531	m_vs_o_d2_cond1_4644	26.51
chr4	185393757	185395065	m_vs_o_d2_cond1_15869	26.5089
chr11	63580657	63581564	m_vs_o_d2_cond1_3610	26.5075
chr14	105635156	105635778	m_vs_o_d2_cond1_6241	26.4861
chr21	17102276	17102991	m_vs_o_d2_cond1_13431	26.4384
chr17	20475101	20475374	m_vs_o_d2_cond1_8495	26.4166
chr1	17337758	17338503	m_vs_o_d2_cond1_425	26.4101
chr19	42784029	42784572	m_vs_o_d2_cond1_10923	26.2243
chr19	3359680	3360619	m_vs_o_d2_cond1_10102	26.2157
chr6	41747217	41747734	m_vs_o_d2_cond1_17034	26.1358
chrX	152583161	152583395	m_vs_o_d2_cond1_20324	26.1195
chr8	90914596	90915358	m_vs_o_d2_cond1_18764	26.0951
chr11	46141131	46142032	m_vs_o_d2_cond1_3428	26.0671
chr8	116681286	116681665	m_vs_o_d2_cond1_18852	26.0291
chr1	16939188	16940651	m_vs_o_d2_cond1_411	26.0084
chr1	14075904	14076376	m_vs_o_d2_cond1_363	25.9056
chr8	124780680	124781292	m_vs_o_d2_cond1_18891	25.8516
chr3	177062205	177062456	m_vs_o_d2_cond1_15236	25.8239
chr8	94929143	94930038	m_vs_o_d2_cond1_18769	25.8111
chr3	128444978	128445856	m_vs_o_d2_cond1_15073	25.8105
chr3	50297523	50298489	m_vs_o_d2_cond1_14712	25.7636
chr15	55879732	55880978	m_vs_o_d2_cond1_6536	25.7621
chr14	24869532	24869756	m_vs_o_d2_cond1_5690	25.7396
chr21	35986434	35987612	m_vs_o_d2_cond1_13464	25.7388
chr8	125383898	125384917	m_vs_o_d2_cond1_18892	25.7245
chr10	126106884	126107478	m_vs_o_d2_cond1_2932	25.7243
chr18	9137392	9137820	m_vs_o_d2_cond1_9690	25.6778
chr13	111365538	111367691	m_vs_o_d2_cond1_5573	25.6426
chr12	110887605	110888196	m_vs_o_d2_cond1_5007	25.5625
chr2	121355350	121355578	m_vs_o_d2_cond1_12077	25.5356
chr12	56137144	56137935	m_vs_o_d2_cond1_4772	25.5324
chr16	88728655	88729565	m_vs_o_d2_cond1_8019	25.528
chr11	64545399	64546134	m_vs_o_d2_cond1_3674	25.5239
chr2	10091790	10092551	m_vs_o_d2_cond1_11508	25.5199
chr17	79989553	79990427	m_vs_o_d2_cond1_9594	25.5151
chr14	98571410	98571717	m_vs_o_d2_cond1_6040	25.5109
chr14	53417285	53418530	m_vs_o_d2_cond1_5772	25.4986
chr9	139971366	139972857	m_vs_o_d2_cond1_19998	25.4825
chr18	29264735	29265671	m_vs_o_d2_cond1_9751	25.4654
chr16	48643324	48644097	m_vs_o_d2_cond1_7541	25.3412
chr2	161263751	161264498	m_vs_o_d2_cond1_12223	25.2543
chr1	21948587	21949058	m_vs_o_d2_cond1_482	25.2106
chr11	64073019	64073554	m_vs_o_d2_cond1_3654	25.202
chr2	174828182	174828724	m_vs_o_d2_cond1_12260	25.1938
chr3	184053619	184054807	m_vs_o_d2_cond1_15272	25.1443
chr1	27692183	27693263	m_vs_o_d2_cond1_623	25.1291
chr11	72492206	72493118	m_vs_o_d2_cond1_3967	25.1151
chr14	24616710	24617227	m_vs_o_d2_cond1_5674	25.0543
chr21	40720528	40721035	m_vs_o_d2_cond1_13494	25.045
chr3	13521749	13522352	m_vs_o_d2_cond1_14417	25.0304
chr1	249132414	249133166	m_vs_o_d2_cond1_2062	25.0057
chr1	206858218	206858836	m_vs_o_d2_cond1_1782	24.9957
chr2	205335477	205335677	m_vs_o_d2_cond1_12341	24.9929
chr14	53019579	53020680	m_vs_o_d2_cond1_5768	24.9624
chr11	57479315	57479746	m_vs_o_d2_cond1_3498	24.9339
chr16	69599903	69600967	m_vs_o_d2_cond1_7748	24.92
chrX	48900388	48901015	m_vs_o_d2_cond1_20174	24.9026
chr6	56819571	56820292	m_vs_o_d2_cond1_17152	24.8787
chr19	59068518	59070284	m_vs_o_d2_cond1_11404	24.7891
chr7	856270	857187	m_vs_o_d2_cond1_17495	24.7601
chr17	80009802	80010668	m_vs_o_d2_cond1_9597	24.7454
chr6	13925123	13925535	m_vs_o_d2_cond1_16697	24.7286
chr3	122232883	122233873	m_vs_o_d2_cond1_14968	24.7046
chr8	144897634	144897877	m_vs_o_d2_cond1_19078	24.6717
chr3	48488109	48488706	m_vs_o_d2_cond1_14652	24.6664
chr8	145549840	145550511	m_vs_o_d2_cond1_19109	24.6478
chr1	1260201	1261269	m_vs_o_d2_cond1_59	24.6078
chr1	200992334	200992893	m_vs_o_d2_cond1_1659	24.5791
chr11	121322591	121323024	m_vs_o_d2_cond1_4235	24.5776
chr2	198380796	198381377	m_vs_o_d2_cond1_12311	24.5563
chr12	117627600	117628275	m_vs_o_d2_cond1_5053	24.5061
chr16	4166137	4166439	m_vs_o_d2_cond1_7237	24.4446
chr14	70447433	70447660	m_vs_o_d2_cond1_5857	24.3897
chr2	239196185	239197483	m_vs_o_d2_cond1_12541	24.3848
chr16	24741057	24741663	m_vs_o_d2_cond1_7385	24.1936
chr12	100661009	100661655	m_vs_o_d2_cond1_4930	24.1852
chr4	1339856	1340637	m_vs_o_d2_cond1_15403	24.1764
chr2	118770852	118771629	m_vs_o_d2_cond1_12065	24.1615
chr2	65454966	65455500	m_vs_o_d2_cond1_11784	24.1319
chrX	48814308	48814922	m_vs_o_d2_cond1_20171	24.1124
chr19	18942777	18943579	m_vs_o_d2_cond1_10622	24.063
chr10	103113819	103114398	m_vs_o_d2_cond1_2748	24.0483
chr3	47619105	47620137	m_vs_o_d2_cond1_14642	23.963
chr4	159690214	159690579	m_vs_o_d2_cond1_15835	23.9467
chr15	80987513	80988182	m_vs_o_d2_cond1_6886	23.9367
chr11	33795342	33796012	m_vs_o_d2_cond1_3377	23.9226
chr19	10654582	10655173	m_vs_o_d2_cond1_10317	23.8802
chr17	75855324	75855580	m_vs_o_d2_cond1_9378	23.8286
chr1	227975960	227976837	m_vs_o_d2_cond1_1916	23.7972
chr1	20959870	20960466	m_vs_o_d2_cond1_467	23.7889
chr8	8750090	8751400	m_vs_o_d2_cond1_18433	23.6781
chr7	65540695	65541415	m_vs_o_d2_cond1_17823	23.6341
chr10	97050212	97051185	m_vs_o_d2_cond1_2664	23.6114
chr12	751888	752729	m_vs_o_d2_cond1_4338	23.6056
chr6	107811142	107811635	m_vs_o_d2_cond1_17227	23.5775
chr7	43945664	43946205	m_vs_o_d2_cond1_17757	23.5722
chr3	128830649	128831289	m_vs_o_d2_cond1_15088	23.5105
chr9	6007165	6008430	m_vs_o_d2_cond1_19174	23.5017
chr18	77867035	77868127	m_vs_o_d2_cond1_9894	23.4821
chr2	26407788	26408200	m_vs_o_d2_cond1_11589	23.4292
chr1	201951511	201952441	m_vs_o_d2_cond1_1685	23.4108
chr11	64013969	64014397	m_vs_o_d2_cond1_3646	23.3805
chr4	110354968	110355509	m_vs_o_d2_cond1_15744	23.3729
chr6	40886334	40886747	m_vs_o_d2_cond1_17003	23.3086
chr3	33481208	33482096	m_vs_o_d2_cond1_14522	23.3024
chr7	73152097	73153166	m_vs_o_d2_cond1_17874	23.2615
chr15	85523743	85524446	m_vs_o_d2_cond1_6913	23.2458
chr8	21998846	21999489	m_vs_o_d2_cond1_18506	23.2406
chr19	6372737	6373261	m_vs_o_d2_cond1_10204	23.1789
chr17	29815031	29815679	m_vs_o_d2_cond1_8608	23.1676
chr17	30771432	30772574	m_vs_o_d2_cond1_8624	23.1649
chr19	49378733	49379247	m_vs_o_d2_cond1_11136	23.1637
chr11	450300	451072	m_vs_o_d2_cond1_3065	23.1463
chr19	1173246	1174371	m_vs_o_d2_cond1_9960	23.143
chr2	73520215	73520774	m_vs_o_d2_cond1_11842	23.1077
chr12	124456426	124457383	m_vs_o_d2_cond1_5176	23.0486
chr19	50142952	50143482	m_vs_o_d2_cond1_11179	23.0246
chr1	155247137	155248094	m_vs_o_d2_cond1_1409	23.0243
chr1	2322485	2322989	m_vs_o_d2_cond1_135	22.9625
chr10	97320268	97321173	m_vs_o_d2_cond1_2667	22.9513
chr11	76494157	76494781	m_vs_o_d2_cond1_4041	22.9172
chr16	83841623	83842141	m_vs_o_d2_cond1_7850	22.8927
chr7	75677388	75677923	m_vs_o_d2_cond1_17920	22.8684
chr17	1393961	1395989	m_vs_o_d2_cond1_8144	22.8315
chr10	103879543	103880698	m_vs_o_d2_cond1_2760	22.8309
chr20	60877972	60879235	m_vs_o_d2_cond1_13286	22.796
chr6	163834328	163834950	m_vs_o_d2_cond1_17439	22.7794
chr2	172017194	172017953	m_vs_o_d2_cond1_12249	22.765
chr6	131456445	131457077	m_vs_o_d2_cond1_17299	22.7529
chr1	28099717	28100361	m_vs_o_d2_cond1_645	22.7255
chr20	61424928	61425614	m_vs_o_d2_cond1_13309	22.6937
chr22	20003383	20004387	m_vs_o_d2_cond1_13765	22.6856
chr20	33296416	33298311	m_vs_o_d2_cond1_12945	22.6658
chr3	183872872	183873681	m_vs_o_d2_cond1_15258	22.6328
chr14	99947755	99948293	m_vs_o_d2_cond1_6058	22.6301
chr6	132129132	132129639	m_vs_o_d2_cond1_17300	22.6122
chr7	22396198	22397095	m_vs_o_d2_cond1_17658	22.611
chr9	114245124	114246942	m_vs_o_d2_cond1_19525	22.5926
chr4	1772029	1772251	m_vs_o_d2_cond1_15418	22.5868
chr1	41848017	41848685	m_vs_o_d2_cond1_870	22.5764
chr2	121010381	121010865	m_vs_o_d2_cond1_12074	22.5646
chr1	247494567	247495743	m_vs_o_d2_cond1_2058	22.5543
chr16	75550486	75551250	m_vs_o_d2_cond1_7810	22.507
chr14	24657503	24658026	m_vs_o_d2_cond1_5675	22.4642
chr16	54962374	54963076	m_vs_o_d2_cond1_7570	22.4608
chr1	233749692	233750258	m_vs_o_d2_cond1_2002	22.4605
chr2	128785081	128785646	m_vs_o_d2_cond1_12127	22.4204
chr17	7739147	7740153	m_vs_o_d2_cond1_8326	22.42
chr19	8478114	8478666	m_vs_o_d2_cond1_10275	22.4155
chr19	8455118	8455691	m_vs_o_d2_cond1_10274	22.4107
chr3	23244234	23245070	m_vs_o_d2_cond1_14491	22.3764
chr16	1876032	1876530	m_vs_o_d2_cond1_7133	22.3412
chr14	75745248	75746271	m_vs_o_d2_cond1_5914	22.2827
chr6	166795252	166796422	m_vs_o_d2_cond1_17448	22.2802
chr20	61492064	61492994	m_vs_o_d2_cond1_13319	22.2726
chr12	122460443	122460918	m_vs_o_d2_cond1_5132	22.23
chr19	42514712	42515785	m_vs_o_d2_cond1_10904	22.1874
chr10	80494520	80494863	m_vs_o_d2_cond1_2560	22.1855
chr5	139554699	139555601	m_vs_o_d2_cond1_16330	22.1849
chr1	204120534	204122133	m_vs_o_d2_cond1_1727	22.1679
chr17	79007982	79008610	m_vs_o_d2_cond1_9511	22.1459
chr1	205197126	205197999	m_vs_o_d2_cond1_1753	22.1342
chr12	110011566	110012000	m_vs_o_d2_cond1_4994	22.1306
chr10	47035024	47035302	m_vs_o_d2_cond1_2312	22.0859
chr16	85044591	85045166	m_vs_o_d2_cond1_7873	22.0775
chr10	81204473	81205489	m_vs_o_d2_cond1_2588	22.0425
chr2	200715554	200716123	m_vs_o_d2_cond1_12315	22.0185
chr11	818838	819347	m_vs_o_d2_cond1_3107	22.0182
chr9	131102804	131103458	m_vs_o_d2_cond1_19701	22.0083
chr11	58346630	58347141	m_vs_o_d2_cond1_3501	21.9992
chr19	912734	913848	m_vs_o_d2_cond1_9942	21.8969
chr16	29318537	29318767	m_vs_o_d2_cond1_7429	21.8739
chr3	113415064	113415577	m_vs_o_d2_cond1_14942	21.8586
chr15	52820846	52821553	m_vs_o_d2_cond1_6526	21.8261
chr2	242575804	242577789	m_vs_o_d2_cond1_12616	21.8117
chr20	62709739	62711928	m_vs_o_d2_cond1_13416	21.8087
chr19	42746197	42746827	m_vs_o_d2_cond1_10918	21.8077
chr11	71934431	71936293	m_vs_o_d2_cond1_3943	21.7841
chr17	79828667	79829217	m_vs_o_d2_cond1_9574	21.777
chr20	30606082	30607319	m_vs_o_d2_cond1_12894	21.7635
chr20	25176328	25177255	m_vs_o_d2_cond1_12854	21.7462
chr1	87794153	87794669	m_vs_o_d2_cond1_1111	21.7432
chr1	110577184	110578022	m_vs_o_d2_cond1_1198	21.7231
chr11	64001358	64001880	m_vs_o_d2_cond1_3639	21.7141
chr3	150727715	150728046	m_vs_o_d2_cond1_15183	21.696
chr15	42263930	42264849	m_vs_o_d2_cond1_6467	21.6926
chr9	100263699	100264049	m_vs_o_d2_cond1_19469	21.6878
chr17	74236661	74237121	m_vs_o_d2_cond1_9296	21.6851
chr2	238581862	238582520	m_vs_o_d2_cond1_12527	21.6825
chr12	50898695	50899294	m_vs_o_d2_cond1_4650	21.6608
chr18	44496849	44497466	m_vs_o_d2_cond1_9779	21.655
chr20	34742518	34743263	m_vs_o_d2_cond1_12984	21.637
chr19	41036036	41036545	m_vs_o_d2_cond1_10854	21.6309
chr14	71275487	71276315	m_vs_o_d2_cond1_5862	21.6092
chr19	39389538	39390298	m_vs_o_d2_cond1_10808	21.6014
chr16	89766685	89768068	m_vs_o_d2_cond1_8103	21.5843
chr18	13217066	13217833	m_vs_o_d2_cond1_9714	21.5778
chr14	105939778	105941016	m_vs_o_d2_cond1_6266	21.5771
chr7	149194301	149195371	m_vs_o_d2_cond1_18249	21.5751
chr1	33206929	33208508	m_vs_o_d2_cond1_743	21.5493
chr7	75622665	75624000	m_vs_o_d2_cond1_17918	21.5408
chr4	83821836	83822299	m_vs_o_d2_cond1_15699	21.4637
chr14	65568468	65569202	m_vs_o_d2_cond1_5829	21.4495
chr3	135684526	135685598	m_vs_o_d2_cond1_15137	21.4049
chr7	157129686	157130499	m_vs_o_d2_cond1_18368	21.3937
chr8	101225277	101225783	m_vs_o_d2_cond1_18804	21.3618
chr13	27745124	27745775	m_vs_o_d2_cond1_5355	21.3556
chr10	99078062	99079981	m_vs_o_d2_cond1_2688	21.3411
chr16	67062972	67063605	m_vs_o_d2_cond1_7674	21.3359
chr7	2394401	2395230	m_vs_o_d2_cond1_17551	21.3298
chr20	34638409	34638935	m_vs_o_d2_cond1_12978	21.3296
chr2	71127611	71128181	m_vs_o_d2_cond1_11813	21.3268
chr9	130660781	130662124	m_vs_o_d2_cond1_19670	21.3182
chr14	34930907	34932079	m_vs_o_d2_cond1_5711	21.2878
chr9	99416741	99417803	m_vs_o_d2_cond1_19462	21.2607
chr21	34960417	34960979	m_vs_o_d2_cond1_13458	21.2492
chr19	39833173	39834008	m_vs_o_d2_cond1_10818	21.2428
chr20	56884765	56885356	m_vs_o_d2_cond1_13237	21.2404
chr9	96213528	96214025	m_vs_o_d2_cond1_19432	21.2339
chr3	27674107	27674609	m_vs_o_d2_cond1_14500	21.2267
chr21	16436775	16437835	m_vs_o_d2_cond1_13430	21.1927
chr12	46383743	46384471	m_vs_o_d2_cond1_4563	21.1742
chr15	31618996	31621122	m_vs_o_d2_cond1_6367	21.1606
chr11	118307211	118307660	m_vs_o_d2_cond1_4160	21.1597
chr9	139981496	139982020	m_vs_o_d2_cond1_20000	21.1541
chr5	271768	272337	m_vs_o_d2_cond1_15889	21.1334
chr21	45770633	45770876	m_vs_o_d2_cond1_13627	21.1252
chr5	139781407	139782132	m_vs_o_d2_cond1_16335	21.099
chr20	47894062	47895026	m_vs_o_d2_cond1_13133	21.0873
chr10	102729322	102729867	m_vs_o_d2_cond1_2737	21.0863
chr11	17410123	17410885	m_vs_o_d2_cond1_3333	21.0437
chr8	144450953	144451494	m_vs_o_d2_cond1_19031	21.0199
chr20	328234	329102	m_vs_o_d2_cond1_12645	21.0025
chr3	49840107	49841604	m_vs_o_d2_cond1_14693	20.9356
chr1	9352165	9352744	m_vs_o_d2_cond1_277	20.9224
chr6	15244797	15246057	m_vs_o_d2_cond1_16710	20.9059
chr4	128981620	128983645	m_vs_o_d2_cond1_15770	20.8797
chr12	7079355	7079875	m_vs_o_d2_cond1_4467	20.8755
chr19	33165322	33166086	m_vs_o_d2_cond1_10688	20.8373
chr5	32443857	32444916	m_vs_o_d2_cond1_16036	20.8352
chr1	28286502	28287092	m_vs_o_d2_cond1_649	20.8302
chr10	116581235	116581741	m_vs_o_d2_cond1_2847	20.8146
chr19	13229107	13229647	m_vs_o_d2_cond1_10421	20.8123
chr11	561015	561620	m_vs_o_d2_cond1_3075	20.7994
chr8	145561507	145562352	m_vs_o_d2_cond1_19111	20.7631
chr17	4900280	4900809	m_vs_o_d2_cond1_8251	20.7383
chr2	201171100	201172452	m_vs_o_d2_cond1_12317	20.7106
chr12	106641184	106642306	m_vs_o_d2_cond1_4964	20.7009
chr1	226373877	226374417	m_vs_o_d2_cond1_1894	20.694
chr19	639924	640385	m_vs_o_d2_cond1_9921	20.6866
chr1	185126346	185126922	m_vs_o_d2_cond1_1627	20.6496
chr19	12904495	12905166	m_vs_o_d2_cond1_10398	20.622
chr17	79848905	79849429	m_vs_o_d2_cond1_9576	20.6179
chr16	88636839	88637371	m_vs_o_d2_cond1_8017	20.6114
chr11	3077798	3078703	m_vs_o_d2_cond1_3196	20.579
chr10	103602984	103603547	m_vs_o_d2_cond1_2756	20.5551
chr3	125634228	125634824	m_vs_o_d2_cond1_14993	20.5486
chr16	431185	431939	m_vs_o_d2_cond1_7054	20.5438
chr16	3930884	3931734	m_vs_o_d2_cond1_7236	20.5285
chr22	38239632	38240432	m_vs_o_d2_cond1_14031	20.469
chr6	16238366	16239231	m_vs_o_d2_cond1_16714	20.4039
chr20	33412931	33413611	m_vs_o_d2_cond1_12946	20.3717
chr1	6556674	6558087	m_vs_o_d2_cond1_242	20.3538
chr12	62654139	62654701	m_vs_o_d2_cond1_4841	20.3531
chr19	16222678	16223357	m_vs_o_d2_cond1_10519	20.3296
chr9	35071607	35072650	m_vs_o_d2_cond1_19244	20.2925
chr11	819538	820157	m_vs_o_d2_cond1_3108	20.2673
chr7	97910996	97911601	m_vs_o_d2_cond1_17967	20.2612
chr9	137001238	137001709	m_vs_o_d2_cond1_19881	20.2608
chr4	3294792	3295004	m_vs_o_d2_cond1_15475	20.2514
chr3	196669515	196670027	m_vs_o_d2_cond1_15350	20.2429
chr11	61447912	61448392	m_vs_o_d2_cond1_3541	20.2406
chr1	228954140	228954410	m_vs_o_d2_cond1_1961	20.1953
chr11	8102668	8103243	m_vs_o_d2_cond1_3253	20.1792
chr7	141400910	141402211	m_vs_o_d2_cond1_18215	20.1715
chr6	17706396	17707126	m_vs_o_d2_cond1_16721	20.1636
chr12	70132593	70133546	m_vs_o_d2_cond1_4869	20.1355
chr6	26659428	26659935	m_vs_o_d2_cond1_16768	20.1217
chr5	176853643	176853988	m_vs_o_d2_cond1_16534	20.1203
chr7	128470166	128470484	m_vs_o_d2_cond1_18138	20.1084
chr6	4775573	4776360	m_vs_o_d2_cond1_16648	20.09
chr17	21156073	21156684	m_vs_o_d2_cond1_8504	20.057
chr4	166128296	166129130	m_vs_o_d2_cond1_15842	20.0508
chr1	3541623	3542249	m_vs_o_d2_cond1_197	20.0441
chr3	33138077	33138636	m_vs_o_d2_cond1_14518	20.0297
chr8	22457022	22457863	m_vs_o_d2_cond1_18520	20.0277
chr8	146012205	146012865	m_vs_o_d2_cond1_19140	20.024
chr16	57126247	57127588	m_vs_o_d2_cond1_7599	20.0145
chr8	37553273	37554045	m_vs_o_d2_cond1_18614	19.9883
chr19	39936254	39936846	m_vs_o_d2_cond1_10826	19.9599
chr16	69345124	69345931	m_vs_o_d2_cond1_7743	19.9495
chr3	124774231	124774990	m_vs_o_d2_cond1_14986	19.9338
chr20	61407346	61408232	m_vs_o_d2_cond1_13307	19.9315
chr8	135843749	135844669	m_vs_o_d2_cond1_18932	19.9079
chr17	64298701	64299174	m_vs_o_d2_cond1_9170	19.9055
chr1	2477741	2478430	m_vs_o_d2_cond1_154	19.8916
chr12	28123071	28123505	m_vs_o_d2_cond1_4529	19.8777
chr12	104531239	104531798	m_vs_o_d2_cond1_4943	19.873
chr17	37381284	37382270	m_vs_o_d2_cond1_8723	19.8384
chr3	47021200	47021922	m_vs_o_d2_cond1_14629	19.8256
chr20	5107507	5108281	m_vs_o_d2_cond1_12756	19.8081
chr5	133561297	133561859	m_vs_o_d2_cond1_16263	19.7879
chr22	18893802	18894505	m_vs_o_d2_cond1_13731	19.7704
chr22	50329392	50330175	m_vs_o_d2_cond1_14267	19.7693
chr7	44084182	44084818	m_vs_o_d2_cond1_17763	19.7568
chr14	76618198	76618850	m_vs_o_d2_cond1_5924	19.7446
chr20	17661078	17662953	m_vs_o_d2_cond1_12782	19.7371
chr12	3068562	3068816	m_vs_o_d2_cond1_4380	19.7174
chr19	1241673	1242617	m_vs_o_d2_cond1_9966	19.7007
chr19	1104045	1105592	m_vs_o_d2_cond1_9958	19.6877
chr3	9691163	9691670	m_vs_o_d2_cond1_14344	19.6766
chr9	134151926	134153388	m_vs_o_d2_cond1_19800	19.6735
chr12	121341214	121342137	m_vs_o_d2_cond1_5089	19.6667
chr13	40229862	40230378	m_vs_o_d2_cond1_5414	19.6271
chr15	52310718	52311798	m_vs_o_d2_cond1_6523	19.624
chr7	138916061	138917051	m_vs_o_d2_cond1_18193	19.6229
chr3	139107961	139108523	m_vs_o_d2_cond1_15148	19.6093
chr14	77786779	77787464	m_vs_o_d2_cond1_5947	19.5998
chr20	56515956	56516215	m_vs_o_d2_cond1_13226	19.5976
chr17	73256992	73257846	m_vs_o_d2_cond1_9250	19.5822
chr19	42513092	42514580	m_vs_o_d2_cond1_10903	19.5635
chr19	42506043	42506480	m_vs_o_d2_cond1_10899	19.5577
chr11	14379962	14380691	m_vs_o_d2_cond1_3318	19.5547
chr4	2537087	2538094	m_vs_o_d2_cond1_15453	19.5503
chr18	19836614	19837010	m_vs_o_d2_cond1_9735	19.5493
chr3	51533456	51534037	m_vs_o_d2_cond1_14747	19.527
chr8	42994905	42996918	m_vs_o_d2_cond1_18666	19.5165
chr22	21771789	21772279	m_vs_o_d2_cond1_13806	19.5156
chr14	105647102	105647638	m_vs_o_d2_cond1_6245	19.5057
chr15	65809486	65810107	m_vs_o_d2_cond1_6606	19.4979
chr3	49157691	49158392	m_vs_o_d2_cond1_14675	19.4918
chr20	60641175	60641509	m_vs_o_d2_cond1_13275	19.4504
chr6	36164116	36165068	m_vs_o_d2_cond1_16957	19.4425
chr18	9913948	9915051	m_vs_o_d2_cond1_9697	19.4243
chr17	80605643	80606412	m_vs_o_d2_cond1_9645	19.3953
chr7	27239382	27240056	m_vs_o_d2_cond1_17684	19.3624
chr17	76349094	76349535	m_vs_o_d2_cond1_9417	19.353
chr10	105614867	105615876	m_vs_o_d2_cond1_2796	19.3237
chr11	76156087	76156955	m_vs_o_d2_cond1_4029	19.3095
chr7	129591744	129592852	m_vs_o_d2_cond1_18165	19.3005
chr6	35310233	35310862	m_vs_o_d2_cond1_16943	19.2729
chr10	23003109	23003548	m_vs_o_d2_cond1_2183	19.2384
chr11	18720195	18721464	m_vs_o_d2_cond1_3349	19.2305
chr17	74864448	74864830	m_vs_o_d2_cond1_9323	19.222
chr9	139304542	139305592	m_vs_o_d2_cond1_19930	19.1833
chr1	20539518	20540040	m_vs_o_d2_cond1_463	19.1796
chr8	143695369	143696667	m_vs_o_d2_cond1_18998	19.1769
chr6	116574740	116575276	m_vs_o_d2_cond1_17272	19.1759
chr4	8429687	8430158	m_vs_o_d2_cond1_15556	19.1728
chr12	70759255	70760654	m_vs_o_d2_cond1_4872	19.164
chr8	22857107	22857816	m_vs_o_d2_cond1_18538	19.1286
chr19	54692628	54693494	m_vs_o_d2_cond1_11285	19.1257
chr11	8008850	8009423	m_vs_o_d2_cond1_3252	19.1182
chr6	41701532	41703417	m_vs_o_d2_cond1_17033	19.1136
chr10	79685597	79687179	m_vs_o_d2_cond1_2556	19.1104
chr16	31044840	31045627	m_vs_o_d2_cond1_7504	19.0614
chr8	61590551	61591165	m_vs_o_d2_cond1_18696	19.054
chr1	53662470	53662987	m_vs_o_d2_cond1_1000	19.0537
chr7	27779775	27780385	m_vs_o_d2_cond1_17687	19.0268
chr22	41865085	41865660	m_vs_o_d2_cond1_14120	19.0226
chr7	75368600	75369154	m_vs_o_d2_cond1_17914	19.0171
chr15	52970422	52971578	m_vs_o_d2_cond1_6528	19.0116
chr16	15149154	15149908	m_vs_o_d2_cond1_7326	19.0064
chr4	83482489	83483308	m_vs_o_d2_cond1_15696	18.9967
chr10	43876435	43876971	m_vs_o_d2_cond1_2279	18.9865
chr14	39571845	39572396	m_vs_o_d2_cond1_5730	18.9839
chr15	40733375	40734699	m_vs_o_d2_cond1_6426	18.9839
chr3	146279281	146279483	m_vs_o_d2_cond1_15170	18.9661
chr10	124721599	124721978	m_vs_o_d2_cond1_2911	18.9441
chr13	107187495	107187922	m_vs_o_d2_cond1_5560	18.9406
chr8	145046839	145048100	m_vs_o_d2_cond1_19092	18.9173
chr15	100881239	100882189	m_vs_o_d2_cond1_7006	18.9139
chr6	26006494	26006702	m_vs_o_d2_cond1_16742	18.8921
chr14	23771139	23772011	m_vs_o_d2_cond1_5653	18.8884
chr17	3540031	3540531	m_vs_o_d2_cond1_8201	18.8867
chr14	93798610	93799370	m_vs_o_d2_cond1_6016	18.8866
chr19	4066258	4068196	m_vs_o_d2_cond1_10126	18.8528
chr19	50353440	50355579	m_vs_o_d2_cond1_11191	18.8525
chr16	67464675	67465585	m_vs_o_d2_cond1_7689	18.8436
chr4	140222666	140223376	m_vs_o_d2_cond1_15778	18.8237
chr11	92930652	92931252	m_vs_o_d2_cond1_4074	18.8231
chr19	58962959	58963643	m_vs_o_d2_cond1_11392	18.8129
chr13	113343562	113345065	m_vs_o_d2_cond1_5586	18.8125
chr14	68140925	68141817	m_vs_o_d2_cond1_5840	18.7896
chr6	158588788	158589344	m_vs_o_d2_cond1_17409	18.7873
chr6	161694518	161695064	m_vs_o_d2_cond1_17436	18.7777
chr9	115142225	115142868	m_vs_o_d2_cond1_19532	18.7763
chrGL000225.1	71289	71534	m_vs_o_d2_cond1_20059	18.7567
chr14	96828990	96829677	m_vs_o_d2_cond1_6034	18.7478
chr5	176981034	176981533	m_vs_o_d2_cond1_16554	18.746
chr16	9057821	9058272	m_vs_o_d2_cond1_7280	18.7273
chr19	11616111	11616635	m_vs_o_d2_cond1_10359	18.7269
chr16	87526307	87526646	m_vs_o_d2_cond1_7951	18.7167
chr11	76866655	76867007	m_vs_o_d2_cond1_4051	18.7035
chr12	56522024	56522565	m_vs_o_d2_cond1_4779	18.7009
chr19	1236720	1238820	m_vs_o_d2_cond1_9964	18.68
chr3	15900472	15901314	m_vs_o_d2_cond1_14478	18.6737
chr9	126691723	126692384	m_vs_o_d2_cond1_19600	18.6418
chrX	20283864	20285051	m_vs_o_d2_cond1_20106	18.6257
chr17	7123128	7124089	m_vs_o_d2_cond1_8286	18.6245
chr19	15489627	15490620	m_vs_o_d2_cond1_10509	18.6106
chr13	27844775	27845670	m_vs_o_d2_cond1_5358	18.5925
chr19	7933472	7935084	m_vs_o_d2_cond1_10248	18.5585
chr3	57112553	57113883	m_vs_o_d2_cond1_14837	18.5568
chr20	30865444	30865976	m_vs_o_d2_cond1_12902	18.5558
chr8	145691438	145692709	m_vs_o_d2_cond1_19125	18.5548
chr11	77898962	77900397	m_vs_o_d2_cond1_4058	18.5315
chr1	231762456	231763276	m_vs_o_d2_cond1_1990	18.5217
chr12	121078372	121079235	m_vs_o_d2_cond1_5084	18.5117
chr3	170074408	170074943	m_vs_o_d2_cond1_15228	18.5045
chr15	72766050	72767598	m_vs_o_d2_cond1_6710	18.4927
chr9	35828510	35829078	m_vs_o_d2_cond1_19264	18.4914
chr10	21823101	21824613	m_vs_o_d2_cond1_2170	18.4897
chr15	90931482	90932021	m_vs_o_d2_cond1_6951	18.4719
chr9	92263572	92263885	m_vs_o_d2_cond1_19395	18.4364
chr19	18304024	18304958	m_vs_o_d2_cond1_10579	18.4185
chr21	45283955	45285752	m_vs_o_d2_cond1_13602	18.3994
chr1	150946529	150948163	m_vs_o_d2_cond1_1316	18.3905
chrX	48397999	48398578	m_vs_o_d2_cond1_20159	18.3836
chr7	44924231	44925091	m_vs_o_d2_cond1_17784	18.3696
chr19	15559698	15560752	m_vs_o_d2_cond1_10513	18.3543
chr19	39341372	39343138	m_vs_o_d2_cond1_10806	18.35
chr15	41186672	41187218	m_vs_o_d2_cond1_6440	18.3492
chr12	118814145	118815033	m_vs_o_d2_cond1_5062	18.3447
chr2	64978542	64979148	m_vs_o_d2_cond1_11775	18.3421
chr12	52444373	52445879	m_vs_o_d2_cond1_4684	18.3344
chr20	60813522	60814517	m_vs_o_d2_cond1_13284	18.3289
chr4	2965273	2966160	m_vs_o_d2_cond1_15470	18.3076
chr17	21030284	21030842	m_vs_o_d2_cond1_8499	18.289
chr7	6769436	6769963	m_vs_o_d2_cond1_17640	18.284
chr19	13953016	13954879	m_vs_o_d2_cond1_10435	18.2793
chr3	49760346	49761439	m_vs_o_d2_cond1_14689	18.276
chr16	790191	790932	m_vs_o_d2_cond1_7092	18.2729
chr20	60639289	60639735	m_vs_o_d2_cond1_13274	18.2694
chr11	61657887	61659871	m_vs_o_d2_cond1_3556	18.2684
chr15	73075449	73076073	m_vs_o_d2_cond1_6714	18.2535
chr17	30185693	30186366	m_vs_o_d2_cond1_8615	18.2519
chr20	306014	307925	m_vs_o_d2_cond1_12642	18.2464
chr13	52026144	52027163	m_vs_o_d2_cond1_5483	18.2213
chr14	73924190	73925297	m_vs_o_d2_cond1_5881	18.2117
chr18	29671853	29672377	m_vs_o_d2_cond1_9753	18.1988
chr4	2538377	2539463	m_vs_o_d2_cond1_15454	18.1925
chr17	21187357	21188779	m_vs_o_d2_cond1_8507	18.1899
chr22	24950543	24951117	m_vs_o_d2_cond1_13877	18.1746
chr19	39810984	39811775	m_vs_o_d2_cond1_10816	18.1642
chr17	47284281	47284601	m_vs_o_d2_cond1_8980	18.1607
chr19	512673	513061	m_vs_o_d2_cond1_9909	18.1597
chr3	184079113	184080990	m_vs_o_d2_cond1_15273	18.1331
chr12	122516240	122517213	m_vs_o_d2_cond1_5136	18.1262
chr2	46523821	46524334	m_vs_o_d2_cond1_11694	18.1252
chr8	116680435	116680935	m_vs_o_d2_cond1_18851	18.1041
chr1	153917889	153919258	m_vs_o_d2_cond1_1359	18.089
chr6	1201472	1201921	m_vs_o_d2_cond1_16619	18.0855
chr3	195162548	195163743	m_vs_o_d2_cond1_15322	18.0654
chr10	13570010	13570854	m_vs_o_d2_cond1_2149	18.0507
chr10	134209273	134210620	m_vs_o_d2_cond1_2999	18.0261
chr10	30722948	30723848	m_vs_o_d2_cond1_2213	18.0133
chr1	220875996	220876387	m_vs_o_d2_cond1_1847	18.0107
chr11	2905036	2905279	m_vs_o_d2_cond1_3180	18.0028
chr9	92112773	92113178	m_vs_o_d2_cond1_19389	17.9989
chr8	30584785	30585450	m_vs_o_d2_cond1_18599	17.9947
chr19	50425939	50428651	m_vs_o_d2_cond1_11198	17.9871
chr9	129677005	129678207	m_vs_o_d2_cond1_19642	17.987
chrX	19532730	19533941	m_vs_o_d2_cond1_20102	17.9796
chr22	39151468	39152015	m_vs_o_d2_cond1_14048	17.9761
chr2	171785608	171786586	m_vs_o_d2_cond1_12246	17.973
chr12	50220999	50222215	m_vs_o_d2_cond1_4631	17.9611
chr22	46467534	46468066	m_vs_o_d2_cond1_14220	17.9552
chr14	77924383	77924966	m_vs_o_d2_cond1_5951	17.9533
chr1	26855868	26857227	m_vs_o_d2_cond1_603	17.9452
chr7	5322334	5323412	m_vs_o_d2_cond1_17585	17.944
chr22	50984274	50985158	m_vs_o_d2_cond1_14318	17.9147
chr13	77600387	77601281	m_vs_o_d2_cond1_5515	17.8936
chr10	131761231	131762620	m_vs_o_d2_cond1_2979	17.8603
chr7	1014610	1015833	m_vs_o_d2_cond1_17501	17.8588
chr7	20837274	20838401	m_vs_o_d2_cond1_17655	17.853
chr9	139922790	139923963	m_vs_o_d2_cond1_19991	17.8472
chr15	34501748	34502302	m_vs_o_d2_cond1_6390	17.8188
chr3	50396232	50396991	m_vs_o_d2_cond1_14730	17.8157
chr7	73082131	73083031	m_vs_o_d2_cond1_17869	17.8139
chr20	42295659	42296582	m_vs_o_d2_cond1_13046	17.8114
chr14	55518167	55519106	m_vs_o_d2_cond1_5783	17.793
chr15	45479208	45480258	m_vs_o_d2_cond1_6498	17.7728
chr19	51182877	51183157	m_vs_o_d2_cond1_11225	17.7676
chr22	42739845	42740300	m_vs_o_d2_cond1_14145	17.7642
chr1	155294309	155294798	m_vs_o_d2_cond1_1414	17.7496
chr10	22035671	22036248	m_vs_o_d2_cond1_2171	17.7352
chr12	65152691	65153194	m_vs_o_d2_cond1_4854	17.7346
chr21	43429236	43430110	m_vs_o_d2_cond1_13518	17.7286
chr1	214454087	214454841	m_vs_o_d2_cond1_1838	17.7137
chr17	19410492	19411015	m_vs_o_d2_cond1_8488	17.6959
chr11	116967847	116969326	m_vs_o_d2_cond1_4132	17.6932
chr7	44058324	44058830	m_vs_o_d2_cond1_17760	17.6891
chr19	10764924	10765962	m_vs_o_d2_cond1_10320	17.6887
chr1	6161171	6161600	m_vs_o_d2_cond1_218	17.6807
chr7	105028226	105029796	m_vs_o_d2_cond1_18079	17.6778
chr1	33366717	33367220	m_vs_o_d2_cond1_748	17.6725
chr1	23494940	23495441	m_vs_o_d2_cond1_509	17.6596
chr9	140083064	140084020	m_vs_o_d2_cond1_20009	17.6393
chr11	67195948	67196638	m_vs_o_d2_cond1_3831	17.6392
chr20	35234111	35234987	m_vs_o_d2_cond1_12988	17.6372
chr8	48920998	48921520	m_vs_o_d2_cond1_18673	17.6091
chr10	28031354	28033059	m_vs_o_d2_cond1_2197	17.6051
chr2	27631910	27632542	m_vs_o_d2_cond1_11616	17.6041
chr8	61429464	61430137	m_vs_o_d2_cond1_18692	17.5824
chr8	96216844	96217078	m_vs_o_d2_cond1_18778	17.5719
chr2	39347649	39348164	m_vs_o_d2_cond1_11666	17.5359
chr3	47422439	47423129	m_vs_o_d2_cond1_14637	17.5209
chr10	102746387	102747227	m_vs_o_d2_cond1_2738	17.5173
chr5	611641	612995	m_vs_o_d2_cond1_15901	17.508
chr3	127771248	127771762	m_vs_o_d2_cond1_15051	17.5063
chr16	48333293	48333666	m_vs_o_d2_cond1_7536	17.5016
chr1	32801948	32802464	m_vs_o_d2_cond1_738	17.4719
chr9	140445520	140446054	m_vs_o_d2_cond1_20028	17.4696
chr16	67047171	67048557	m_vs_o_d2_cond1_7673	17.4657
chr17	1953459	1953840	m_vs_o_d2_cond1_8172	17.4489
chr9	113800395	113801033	m_vs_o_d2_cond1_19524	17.4473
chr15	41407523	41409489	m_vs_o_d2_cond1_6453	17.4431
chr7	72395525	72396430	m_vs_o_d2_cond1_17852	17.442
chr8	145515290	145516092	m_vs_o_d2_cond1_19107	17.4279
chr11	61276252	61276840	m_vs_o_d2_cond1_3535	17.4186
chr17	7218198	7218688	m_vs_o_d2_cond1_8298	17.409
chr10	104263696	104264253	m_vs_o_d2_cond1_2770	17.4016
chr7	29234328	29234955	m_vs_o_d2_cond1_17695	17.4003
chr3	53194547	53196445	m_vs_o_d2_cond1_14815	17.3826
chr14	23525850	23527394	m_vs_o_d2_cond1_5646	17.3733
chr6	41862458	41863052	m_vs_o_d2_cond1_17037	17.3727
chr1	29213611	29215005	m_vs_o_d2_cond1_669	17.3651
chr19	4723276	4723896	m_vs_o_d2_cond1_10156	17.3431
chr12	57609815	57610537	m_vs_o_d2_cond1_4807	17.3147
chr13	78272022	78272516	m_vs_o_d2_cond1_5516	17.2971
chr20	19429834	19430092	m_vs_o_d2_cond1_12794	17.2779
chr19	59086626	59087554	m_vs_o_d2_cond1_11409	17.2713
chr1	894823	896560	m_vs_o_d2_cond1_11	17.2644
chr12	94542529	94542976	m_vs_o_d2_cond1_4902	17.2614
chr7	70158642	70159974	m_vs_o_d2_cond1_17846	17.2431
chr14	39900843	39901426	m_vs_o_d2_cond1_5735	17.2038
chr11	46369019	46369679	m_vs_o_d2_cond1_3446	17.1969
chr14	55368231	55370089	m_vs_o_d2_cond1_5782	17.1817
chr6	13813920	13814820	m_vs_o_d2_cond1_16696	17.1801
chr20	34359857	34360568	m_vs_o_d2_cond1_12976	17.1649
chr3	126423009	126423523	m_vs_o_d2_cond1_15024	17.155
chr1	145477071	145477591	m_vs_o_d2_cond1_1285	17.1497
chr1	43996281	43997006	m_vs_o_d2_cond1_907	17.1479
chr1	202317851	202318422	m_vs_o_d2_cond1_1696	17.1391
chr18	77439797	77440533	m_vs_o_d2_cond1_9883	17.139
chr8	1711915	1713151	m_vs_o_d2_cond1_18411	17.1375
chr7	1200011	1200764	m_vs_o_d2_cond1_17508	17.1366
chr20	39945402	39946429	m_vs_o_d2_cond1_13040	17.1248
chr3	126074656	126077519	m_vs_o_d2_cond1_15008	17.1234
chr11	555224	556070	m_vs_o_d2_cond1_3073	17.1204
chr18	30050480	30050822	m_vs_o_d2_cond1_9756	17.1192
chr10	134268030	134268265	m_vs_o_d2_cond1_3007	17.1159
chr9	112083081	112083368	m_vs_o_d2_cond1_19517	17.1084
chr13	111767223	111767588	m_vs_o_d2_cond1_5578	17.1004
chr11	67888108	67889848	m_vs_o_d2_cond1_3869	17.0985
chr3	185825999	185826973	m_vs_o_d2_cond1_15287	17.0841
chr19	41222897	41223648	m_vs_o_d2_cond1_10872	17.0823
chr3	39182888	39183116	m_vs_o_d2_cond1_14555	17.0647
chr3	128839829	128840763	m_vs_o_d2_cond1_15091	17.064
chr7	73153352	73154057	m_vs_o_d2_cond1_17875	17.021
chr11	67573376	67573987	m_vs_o_d2_cond1_3857	17.0209
chr9	136456418	136456637	m_vs_o_d2_cond1_19860	16.9965
chr12	110562195	110562805	m_vs_o_d2_cond1_5004	16.992
chr14	103524200	103524672	m_vs_o_d2_cond1_6155	16.9901
chr7	73256064	73256748	m_vs_o_d2_cond1_17877	16.9808
chr7	100210149	100210823	m_vs_o_d2_cond1_18019	16.9768
chr15	72409682	72410510	m_vs_o_d2_cond1_6704	16.9466
chr9	126030230	126031216	m_vs_o_d2_cond1_19595	16.942
chr7	16684536	16685401	m_vs_o_d2_cond1_17652	16.9339
chr11	70261597	70262197	m_vs_o_d2_cond1_3925	16.9281
chr9	127151034	127151452	m_vs_o_d2_cond1_19606	16.9165
chr9	127532840	127533837	m_vs_o_d2_cond1_19612	16.9126
chr19	56110473	56111059	m_vs_o_d2_cond1_11336	16.9017
chr12	65003951	65004937	m_vs_o_d2_cond1_4853	16.8866
chr5	172483382	172484106	m_vs_o_d2_cond1_16487	16.8716
chr5	49962164	49962771	m_vs_o_d2_cond1_16075	16.8638
chr5	473351	474086	m_vs_o_d2_cond1_15898	16.8349
chr19	16771171	16772614	m_vs_o_d2_cond1_10534	16.8279
chr11	57253466	57253948	m_vs_o_d2_cond1_3487	16.8274
chr9	6758096	6758679	m_vs_o_d2_cond1_19179	16.8261
chr9	131644343	131645270	m_vs_o_d2_cond1_19716	16.8196
chr1	113257379	113258149	m_vs_o_d2_cond1_1226	16.8185
chr22	38301591	38303298	m_vs_o_d2_cond1_14032	16.8168
chr7	73867746	73869793	m_vs_o_d2_cond1_17895	16.8126
chr11	64052434	64053037	m_vs_o_d2_cond1_3651	16.809
chr7	138666192	138666621	m_vs_o_d2_cond1_18191	16.7953
chr19	5719621	5720257	m_vs_o_d2_cond1_10183	16.7892
chr14	105647747	105648328	m_vs_o_d2_cond1_6246	16.786
chr1	118471578	118472289	m_vs_o_d2_cond1_1273	16.7799
chr4	6783572	6785403	m_vs_o_d2_cond1_15513	16.7738
chr3	176914117	176915273	m_vs_o_d2_cond1_15235	16.7681
chr8	131027831	131029362	m_vs_o_d2_cond1_18907	16.7586
chr6	74363009	74363648	m_vs_o_d2_cond1_17165	16.728
chr19	42817436	42817813	m_vs_o_d2_cond1_10930	16.7265
chr3	49823419	49824001	m_vs_o_d2_cond1_14691	16.7241
chr11	66624151	66624896	m_vs_o_d2_cond1_3809	16.708
chr21	34851610	34852189	m_vs_o_d2_cond1_13453	16.6982
chr12	64798133	64798508	m_vs_o_d2_cond1_4849	16.6934
chr1	1209402	1210105	m_vs_o_d2_cond1_52	16.6785
chr5	177098926	177099790	m_vs_o_d2_cond1_16558	16.674
chr17	79981178	79982391	m_vs_o_d2_cond1_9592	16.6726
chr2	7057544	7058286	m_vs_o_d2_cond1_11471	16.6725
chr3	193858559	193859218	m_vs_o_d2_cond1_15308	16.6671
chr10	126077311	126077829	m_vs_o_d2_cond1_2930	16.6607
chr1	28052391	28053196	m_vs_o_d2_cond1_644	16.6459
chr22	46973194	46973399	m_vs_o_d2_cond1_14230	16.6373
chr10	75173182	75173863	m_vs_o_d2_cond1_2510	16.6366
chr1	24125983	24127340	m_vs_o_d2_cond1_530	16.6361
chr17	77772448	77773216	m_vs_o_d2_cond1_9453	16.6325
chr1	6320093	6320978	m_vs_o_d2_cond1_226	16.6324
chr3	52930989	52931619	m_vs_o_d2_cond1_14808	16.6185
chr22	35696220	35696781	m_vs_o_d2_cond1_13968	16.6165
chr17	4901176	4902340	m_vs_o_d2_cond1_8252	16.5692
chr8	75058385	75059013	m_vs_o_d2_cond1_18736	16.5677
chr12	1987836	1988289	m_vs_o_d2_cond1_4358	16.5526
chr19	42788204	42788532	m_vs_o_d2_cond1_10927	16.5476
chr8	30890433	30891110	m_vs_o_d2_cond1_18604	16.5466
chr17	1618517	1619503	m_vs_o_d2_cond1_8159	16.5438
chr16	68279287	68279791	m_vs_o_d2_cond1_7719	16.5265
chr19	4969140	4969762	m_vs_o_d2_cond1_10166	16.5243
chr3	42642105	42642696	m_vs_o_d2_cond1_14577	16.5183
chr10	43875429	43876084	m_vs_o_d2_cond1_2278	16.5016
chr5	114961169	114961726	m_vs_o_d2_cond1_16191	16.4736
chr19	10514344	10515817	m_vs_o_d2_cond1_10307	16.4696
chr1	204927761	204930905	m_vs_o_d2_cond1_1744	16.4691
chr11	118016220	118017139	m_vs_o_d2_cond1_4157	16.4627
chr17	1952777	1953235	m_vs_o_d2_cond1_8171	16.4463
chr17	57970451	57971201	m_vs_o_d2_cond1_9098	16.4456
chr1	11322048	11322614	m_vs_o_d2_cond1_325	16.4423
chr7	5820410	5821275	m_vs_o_d2_cond1_17611	16.4399
chr22	39711435	39711754	m_vs_o_d2_cond1_14060	16.4355
chr3	127308782	127309593	m_vs_o_d2_cond1_15045	16.4299
chr2	54197275	54198378	m_vs_o_d2_cond1_11710	16.4119
chr22	41809563	41810415	m_vs_o_d2_cond1_14117	16.4107
chr11	64071943	64072507	m_vs_o_d2_cond1_3653	16.4087
chr1	45987006	45987618	m_vs_o_d2_cond1_933	16.4077
chr16	89992092	89992545	m_vs_o_d2_cond1_8112	16.4015
chr11	47206851	47208530	m_vs_o_d2_cond1_3461	16.3941
chr1	228269710	228271546	m_vs_o_d2_cond1_1929	16.3894
chr9	137218786	137219267	m_vs_o_d2_cond1_19884	16.3875
chr20	30623636	30626186	m_vs_o_d2_cond1_12896	16.3824
chr16	22308758	22309621	m_vs_o_d2_cond1_7373	16.3601
chr3	49966799	49967822	m_vs_o_d2_cond1_14699	16.3553
chr4	149763696	149764143	m_vs_o_d2_cond1_15809	16.349
chr2	128144702	128145695	m_vs_o_d2_cond1_12101	16.3403
chr3	183978591	183979941	m_vs_o_d2_cond1_15268	16.3228
chr4	78739978	78741454	m_vs_o_d2_cond1_15682	16.3207
chr12	1800209	1801037	m_vs_o_d2_cond1_4354	16.3125
chr17	3539177	3539556	m_vs_o_d2_cond1_8200	16.3081
chr5	131132210	131132702	m_vs_o_d2_cond1_16223	16.3061
chr18	48085900	48086948	m_vs_o_d2_cond1_9817	16.297
chr8	143483981	143484501	m_vs_o_d2_cond1_18987	16.2815
chr1	110752249	110754809	m_vs_o_d2_cond1_1201	16.2746
chr1	1166848	1167355	m_vs_o_d2_cond1_48	16.2581
chr7	139476993	139477538	m_vs_o_d2_cond1_18202	16.2521
chr12	93834836	93836070	m_vs_o_d2_cond1_4898	16.2474
chr12	133264091	133264918	m_vs_o_d2_cond1_5281	16.217
chr11	1412005	1412447	m_vs_o_d2_cond1_3136	16.2101
chr15	41850742	41851889	m_vs_o_d2_cond1_6457	16.2086
chr3	150263762	150264306	m_vs_o_d2_cond1_15180	16.1897
chr5	154136342	154136924	m_vs_o_d2_cond1_16426	16.1875
chr3	136537793	136538432	m_vs_o_d2_cond1_15140	16.1852
chr10	80828255	80829421	m_vs_o_d2_cond1_2569	16.1814
chr12	108154347	108154932	m_vs_o_d2_cond1_4973	16.1765
chr5	179247101	179248890	m_vs_o_d2_cond1_16585	16.1657
chr12	112451232	112452101	m_vs_o_d2_cond1_5023	16.1639
chr19	6530209	6532160	m_vs_o_d2_cond1_10216	16.1396
chr17	45177120	45177644	m_vs_o_d2_cond1_8929	16.1382
chr17	2756257	2757314	m_vs_o_d2_cond1_8198	16.1338
chr7	154795169	154795699	m_vs_o_d2_cond1_18338	16.1333
chr15	59063479	59064236	m_vs_o_d2_cond1_6552	16.1246
chr15	77362895	77363568	m_vs_o_d2_cond1_6828	16.121
chr1	151965712	151966534	m_vs_o_d2_cond1_1342	16.1114
chr12	107486554	107487586	m_vs_o_d2_cond1_4969	16.1093
chr9	130547230	130549015	m_vs_o_d2_cond1_19665	16.1012
chr19	1248005	1249652	m_vs_o_d2_cond1_9968	16.1001
chr17	48172658	48173282	m_vs_o_d2_cond1_8999	16.0665
chr8	81398665	81399778	m_vs_o_d2_cond1_18752	16.064
chr11	910073	910779	m_vs_o_d2_cond1_3121	16.0483
chr14	74550590	74551101	m_vs_o_d2_cond1_5892	16.0468
chr11	17035002	17036536	m_vs_o_d2_cond1_3329	16.0446
chr1	224301748	224302368	m_vs_o_d2_cond1_1862	16.0418
chr1	2136746	2137482	m_vs_o_d2_cond1_120	16.0405
chr7	32930716	32931437	m_vs_o_d2_cond1_17720	16.0397
chr11	18748818	18749142	m_vs_o_d2_cond1_3351	16.0334
chr17	79603588	79604183	m_vs_o_d2_cond1_9559	16.0304
chr14	100705217	100706296	m_vs_o_d2_cond1_6080	16.0236
chr7	1570314	1570786	m_vs_o_d2_cond1_17528	16.0038
chr1	39956286	39957702	m_vs_o_d2_cond1_828	15.9978
chr11	68228204	68228920	m_vs_o_d2_cond1_3881	15.9974
chr17	44848158	44849039	m_vs_o_d2_cond1_8919	15.9831
chr20	49126925	49127551	m_vs_o_d2_cond1_13159	15.9774
chr1	182580740	182581282	m_vs_o_d2_cond1_1611	15.9743
chr22	39953243	39954062	m_vs_o_d2_cond1_14083	15.9647
chr7	5569785	5571101	m_vs_o_d2_cond1_17603	15.9641
chr9	95858453	95859477	m_vs_o_d2_cond1_19425	15.9609
chr11	62379697	62380523	m_vs_o_d2_cond1_3579	15.9605
chr3	49761576	49762336	m_vs_o_d2_cond1_14690	15.9465
chr8	124168912	124169409	m_vs_o_d2_cond1_18878	15.9403
chr3	138922391	138922650	m_vs_o_d2_cond1_15147	15.9359
chr6	33172445	33173005	m_vs_o_d2_cond1_16876	15.932
chr3	52906547	52907204	m_vs_o_d2_cond1_14807	15.9273
chr1	151371993	151372583	m_vs_o_d2_cond1_1329	15.925
chr19	12404966	12405645	m_vs_o_d2_cond1_10373	15.9108
chr11	118795760	118796701	m_vs_o_d2_cond1_4179	15.9063
chr19	4669801	4670363	m_vs_o_d2_cond1_10154	15.9045
chr13	98794310	98795606	m_vs_o_d2_cond1_5534	15.903
chr19	5686319	5687797	m_vs_o_d2_cond1_10179	15.8995
chr7	22893540	22894348	m_vs_o_d2_cond1_17659	15.8975
chr21	38739069	38740636	m_vs_o_d2_cond1_13484	15.8862
chr4	153456168	153457287	m_vs_o_d2_cond1_15817	15.8806
chr20	32077914	32078446	m_vs_o_d2_cond1_12925	15.8692
chr2	101767039	101767871	m_vs_o_d2_cond1_11993	15.858
chr2	130669416	130669782	m_vs_o_d2_cond1_12154	15.8505
chr19	708960	709708	m_vs_o_d2_cond1_9929	15.8496
chr17	60555533	60557075	m_vs_o_d2_cond1_9117	15.848
chr2	10555174	10555457	m_vs_o_d2_cond1_11521	15.8355
chr11	70116783	70117520	m_vs_o_d2_cond1_3923	15.8284
chr16	67563925	67564380	m_vs_o_d2_cond1_7694	15.8283
chr6	33755920	33757029	m_vs_o_d2_cond1_16901	15.8241
chr14	105956417	105957147	m_vs_o_d2_cond1_6276	15.822
chr7	2271974	2272604	m_vs_o_d2_cond1_17547	15.8159
chr5	784992	786036	m_vs_o_d2_cond1_15913	15.8101
chr16	2041602	2042126	m_vs_o_d2_cond1_7144	15.8079
chr8	75390273	75390498	m_vs_o_d2_cond1_18740	15.798
chr1	155990050	155990749	m_vs_o_d2_cond1_1422	15.7961
chr2	81090496	81090855	m_vs_o_d2_cond1_11867	15.7759
chr12	50451196	50451894	m_vs_o_d2_cond1_4640	15.7655
chr19	8069987	8070333	m_vs_o_d2_cond1_10264	15.759
chr15	77711820	77712666	m_vs_o_d2_cond1_6829	15.7554
chr10	7708494	7709123	m_vs_o_d2_cond1_2114	15.7517
chr6	7726940	7727474	m_vs_o_d2_cond1_16677	15.7404
chr6	34191855	34192454	m_vs_o_d2_cond1_16920	15.7363
chr13	52585274	52586363	m_vs_o_d2_cond1_5493	15.732
chr2	158732122	158732876	m_vs_o_d2_cond1_12208	15.7317
chr16	30380486	30381691	m_vs_o_d2_cond1_7472	15.728
chr19	1941248	1942371	m_vs_o_d2_cond1_10026	15.7253
chr21	37757627	37758222	m_vs_o_d2_cond1_13473	15.7227
chr16	2197968	2199353	m_vs_o_d2_cond1_7156	15.7146
chr12	48294669	48295187	m_vs_o_d2_cond1_4585	15.7014
chr17	21117651	21118185	m_vs_o_d2_cond1_8502	15.6995
chr13	114239041	114240014	m_vs_o_d2_cond1_5603	15.6965
chr1	116877503	116877778	m_vs_o_d2_cond1_1252	15.6861
chr1	108507447	108507960	m_vs_o_d2_cond1_1162	15.6849
chr10	99093775	99094305	m_vs_o_d2_cond1_2689	15.6788
chr16	23607079	23607584	m_vs_o_d2_cond1_7380	15.6745
chr8	145581419	145582993	m_vs_o_d2_cond1_19112	15.6733
chr8	144815138	144816087	m_vs_o_d2_cond1_19072	15.6691
chr15	90895489	90896124	m_vs_o_d2_cond1_6950	15.6635
chr2	134877486	134879113	m_vs_o_d2_cond1_12179	15.6547
chr18	56246210	56246532	m_vs_o_d2_cond1_9833	15.6425
chr17	1465019	1466819	m_vs_o_d2_cond1_8145	15.6421
chr16	87885149	87887070	m_vs_o_d2_cond1_7985	15.6363
chr3	52232079	52232762	m_vs_o_d2_cond1_14763	15.6248
chr1	197743985	197744585	m_vs_o_d2_cond1_1637	15.624
chr19	48901385	48902104	m_vs_o_d2_cond1_11095	15.623
chr19	42757221	42760304	m_vs_o_d2_cond1_10921	15.6192
chr17	41400229	41401320	m_vs_o_d2_cond1_8850	15.6177
chr9	34457324	34458554	m_vs_o_d2_cond1_19226	15.6135
chr19	46365868	46366434	m_vs_o_d2_cond1_11019	15.6127
chr14	24899183	24900088	m_vs_o_d2_cond1_5694	15.6015
chr5	79703835	79704368	m_vs_o_d2_cond1_16153	15.5965
chr16	85783693	85785261	m_vs_o_d2_cond1_7932	15.5939
chr12	112546063	112546626	m_vs_o_d2_cond1_5025	15.5936
chr6	44185084	44185446	m_vs_o_d2_cond1_17115	15.5798
chr2	128642811	128643688	m_vs_o_d2_cond1_12124	15.5729
chr17	8339209	8339897	m_vs_o_d2_cond1_8360	15.5686
chr20	48806442	48808888	m_vs_o_d2_cond1_13149	15.5616
chr22	50639476	50640017	m_vs_o_d2_cond1_14284	15.5606
chr3	150126188	150126943	m_vs_o_d2_cond1_15178	15.5504
chr17	75137023	75137819	m_vs_o_d2_cond1_9325	15.5504
chr11	119572403	119572730	m_vs_o_d2_cond1_4212	15.5389
chr1	109939855	109940586	m_vs_o_d2_cond1_1176	15.5292
chr17	47979107	47979861	m_vs_o_d2_cond1_8995	15.5221
chr19	507427	508087	m_vs_o_d2_cond1_9906	15.522
chrGL000225.1	30264	30646	m_vs_o_d2_cond1_20058	15.5095
chr4	15003300	15006323	m_vs_o_d2_cond1_15583	15.5086
chr12	26275526	26275993	m_vs_o_d2_cond1_4522	15.4965
chr19	1020464	1021250	m_vs_o_d2_cond1_9949	15.486
chr14	105941159	105942137	m_vs_o_d2_cond1_6267	15.4843
chr10	99446288	99447062	m_vs_o_d2_cond1_2696	15.4824
chrX	21958829	21959584	m_vs_o_d2_cond1_20110	15.474
chr11	65547364	65549647	m_vs_o_d2_cond1_3739	15.459
chr19	41305100	41306383	m_vs_o_d2_cond1_10875	15.4587
chr19	49375635	49376168	m_vs_o_d2_cond1_11134	15.4568
chr17	4268644	4269977	m_vs_o_d2_cond1_8219	15.4503
chr10	15412577	15413087	m_vs_o_d2_cond1_2159	15.4471
chr1	12079575	12080104	m_vs_o_d2_cond1_346	15.4421
chr3	128997460	128998335	m_vs_o_d2_cond1_15094	15.432
chr11	66233589	66234164	m_vs_o_d2_cond1_3793	15.4228
chr16	50279790	50280634	m_vs_o_d2_cond1_7555	15.4139
chr7	66146357	66148011	m_vs_o_d2_cond1_17833	15.4121
chr1	1839757	1840637	m_vs_o_d2_cond1_101	15.4116
chr11	832085	833753	m_vs_o_d2_cond1_3113	15.4027
chr12	72148643	72149290	m_vs_o_d2_cond1_4875	15.4019
chr20	62526368	62527181	m_vs_o_d2_cond1_13388	15.3876
chr1	205648931	205649912	m_vs_o_d2_cond1_1766	15.3768
chr6	43969840	43970107	m_vs_o_d2_cond1_17105	15.3719
chr7	66204991	66206740	m_vs_o_d2_cond1_17834	15.3565
chr19	3699149	3700456	m_vs_o_d2_cond1_10112	15.3541
chr21	45431789	45432866	m_vs_o_d2_cond1_13605	15.3483
chr3	50191798	50192258	m_vs_o_d2_cond1_14703	15.3425
chr1	36235098	36235576	m_vs_o_d2_cond1_770	15.3248
chr7	150674957	150675357	m_vs_o_d2_cond1_18268	15.3067
chr12	121579090	121579396	m_vs_o_d2_cond1_5090	15.3066
chr3	185542258	185543104	m_vs_o_d2_cond1_15281	15.3018
chr19	36235798	36236389	m_vs_o_d2_cond1_10739	15.2959
chr9	139559705	139560050	m_vs_o_d2_cond1_19958	15.2907
chr17	881774	883015	m_vs_o_d2_cond1_8130	15.2864
chr19	1205764	1206617	m_vs_o_d2_cond1_9963	15.2722
chr10	86088263	86088966	m_vs_o_d2_cond1_2608	15.2586
chr17	7307943	7309048	m_vs_o_d2_cond1_8304	15.2584
chr10	121631529	121632458	m_vs_o_d2_cond1_2898	15.2545
chr22	50945360	50946103	m_vs_o_d2_cond1_14313	15.244
chr11	64051546	64052166	m_vs_o_d2_cond1_3650	15.2338
chr1	22379188	22380096	m_vs_o_d2_cond1_499	15.231
chr18	25757445	25757958	m_vs_o_d2_cond1_9750	15.2171
chr19	2474750	2476015	m_vs_o_d2_cond1_10060	15.1974
chr1	65431338	65432222	m_vs_o_d2_cond1_1068	15.1825
chr12	122230958	122232137	m_vs_o_d2_cond1_5117	15.1797
chr3	49130558	49132020	m_vs_o_d2_cond1_14674	15.1776
chr17	61850383	61850959	m_vs_o_d2_cond1_9136	15.1762
chr2	241391732	241392431	m_vs_o_d2_cond1_12580	15.167
chr14	89029345	89029911	m_vs_o_d2_cond1_5963	15.1656
chr6	34856791	34857718	m_vs_o_d2_cond1_16936	15.1523
chr5	149864853	149866809	m_vs_o_d2_cond1_16393	15.1506
chr3	169684611	169685124	m_vs_o_d2_cond1_15224	15.1489
chr9	133587503	133587987	m_vs_o_d2_cond1_19792	15.14
chr5	137910538	137911114	m_vs_o_d2_cond1_16304	15.1267
chr17	8534319	8535114	m_vs_o_d2_cond1_8361	15.1264
chr1	6614008	6614573	m_vs_o_d2_cond1_243	15.1189
chr1	1083809	1084249	m_vs_o_d2_cond1_40	15.1135
chr14	24837153	24839014	m_vs_o_d2_cond1_5686	15.1029
chr12	120702788	120703531	m_vs_o_d2_cond1_5074	15.1
chr15	43028405	43029274	m_vs_o_d2_cond1_6474	15.0989
chr2	74691985	74692587	m_vs_o_d2_cond1_11853	15.0874
chr17	72855673	72856217	m_vs_o_d2_cond1_9231	15.0854
chr19	46195877	46196762	m_vs_o_d2_cond1_11010	15.0749
chrX	40440176	40440776	m_vs_o_d2_cond1_20134	15.0725
chr11	61520059	61520760	m_vs_o_d2_cond1_3547	15.0647
chr20	35401595	35402146	m_vs_o_d2_cond1_12991	15.06
chr3	197186683	197187129	m_vs_o_d2_cond1_15357	15.0568
chr17	80415994	80416458	m_vs_o_d2_cond1_9639	15.0534
chr1	31191541	31192148	m_vs_o_d2_cond1_684	15.044
chr8	144233142	144233355	m_vs_o_d2_cond1_19014	15.0433
chr1	156469251	156470601	m_vs_o_d2_cond1_1443	15.0413
chr17	59486848	59487140	m_vs_o_d2_cond1_9112	15.0413
chr17	25964485	25964708	m_vs_o_d2_cond1_8529	15.0357
chr1	116227260	116227737	m_vs_o_d2_cond1_1247	15.0332
chr19	36486067	36486720	m_vs_o_d2_cond1_10753	15.0317
chr10	92980429	92981161	m_vs_o_d2_cond1_2647	15.0168
chr9	117266420	117267929	m_vs_o_d2_cond1_19559	15.0112
chr19	55769619	55770389	m_vs_o_d2_cond1_11320	15.0083
chr1	173990777	173991509	m_vs_o_d2_cond1_1562	15.0069
chr19	55962434	55964360	m_vs_o_d2_cond1_11329	15.0062
chr6	126277984	126278625	m_vs_o_d2_cond1_17291	15.0055
chr12	112856652	112857177	m_vs_o_d2_cond1_5028	15.0045
chr22	25800784	25801963	m_vs_o_d2_cond1_13895	14.9998
chr19	17355125	17358006	m_vs_o_d2_cond1_10540	14.9955
chr19	40971188	40971713	m_vs_o_d2_cond1_10853	14.9935
chr9	130742339	130743292	m_vs_o_d2_cond1_19682	14.9929
chr22	50312286	50312983	m_vs_o_d2_cond1_14262	14.9865
chr11	72145807	72146274	m_vs_o_d2_cond1_3946	14.9844
chr20	62733034	62734191	m_vs_o_d2_cond1_13420	14.9726
chr8	67578843	67579430	m_vs_o_d2_cond1_18717	14.9611
chr1	178694329	178695474	m_vs_o_d2_cond1_1570	14.9602
chr15	64125591	64126542	m_vs_o_d2_cond1_6570	14.9468
chr16	30194194	30194752	m_vs_o_d2_cond1_7469	14.9393
chr10	99496841	99497559	m_vs_o_d2_cond1_2699	14.9383
chr20	44035611	44036133	m_vs_o_d2_cond1_13086	14.9363
chr12	123319404	123320739	m_vs_o_d2_cond1_5149	14.9297
chr6	107508520	107508882	m_vs_o_d2_cond1_17222	14.9277
chr17	1388125	1389734	m_vs_o_d2_cond1_8143	14.9195
chr20	60717474	60718799	m_vs_o_d2_cond1_13278	14.915
chr20	3451674	3452339	m_vs_o_d2_cond1_12712	14.9107
chr16	67876115	67877269	m_vs_o_d2_cond1_7709	14.9042
chr9	134406080	134406604	m_vs_o_d2_cond1_19806	14.9
chr7	6745993	6746562	m_vs_o_d2_cond1_17638	14.899
chr17	26897948	26898481	m_vs_o_d2_cond1_8549	14.8956
chr16	638575	639762	m_vs_o_d2_cond1_7068	14.895
chr16	28936368	28937198	m_vs_o_d2_cond1_7415	14.8937
chr19	13056644	13057217	m_vs_o_d2_cond1_10408	14.8908
chr8	74206165	74207849	m_vs_o_d2_cond1_18730	14.8884
chr1	22263208	22263762	m_vs_o_d2_cond1_493	14.8824
chr20	3153304	3155224	m_vs_o_d2_cond1_12706	14.8689
chr7	5013713	5014615	m_vs_o_d2_cond1_17582	14.8649
chr22	46394325	46394686	m_vs_o_d2_cond1_14212	14.8641
chr11	58939615	58940474	m_vs_o_d2_cond1_3503	14.851
chr5	95296672	95297543	m_vs_o_d2_cond1_16165	14.8469
chr4	1768395	1769751	m_vs_o_d2_cond1_15417	14.8388
chr5	948718	949364	m_vs_o_d2_cond1_15918	14.8354
chr1	59011800	59012373	m_vs_o_d2_cond1_1046	14.8306
chr17	79817907	79818433	m_vs_o_d2_cond1_9569	14.8173
chr17	80173535	80173995	m_vs_o_d2_cond1_9610	14.8098
chr13	20766489	20768129	m_vs_o_d2_cond1_5300	14.8054
chr17	74722019	74722687	m_vs_o_d2_cond1_9320	14.7987
chr22	46982214	46982573	m_vs_o_d2_cond1_14231	14.794
chr17	38219072	38219895	m_vs_o_d2_cond1_8750	14.7843
chr19	2455597	2456952	m_vs_o_d2_cond1_10057	14.7686
chr17	48228030	48228512	m_vs_o_d2_cond1_9005	14.7675
chr5	7869246	7869815	m_vs_o_d2_cond1_16002	14.7652
chr1	11865280	11866010	m_vs_o_d2_cond1_339	14.7605
chr19	31841367	31842008	m_vs_o_d2_cond1_10685	14.7569
chr9	33264216	33264779	m_vs_o_d2_cond1_19209	14.7522
chr2	68478693	68479678	m_vs_o_d2_cond1_11787	14.7449
chr16	30904899	30905899	m_vs_o_d2_cond1_7495	14.7364
chr4	146857402	146859006	m_vs_o_d2_cond1_15798	14.7314
chr14	67981531	67982689	m_vs_o_d2_cond1_5835	14.7306
chr10	131239900	131240183	m_vs_o_d2_cond1_2978	14.7274
chr17	29035873	29036647	m_vs_o_d2_cond1_8599	14.7155
chr1	150122248	150122793	m_vs_o_d2_cond1_1305	14.7109
chr18	59992540	59993022	m_vs_o_d2_cond1_9841	14.7068
chr7	128430582	128431294	m_vs_o_d2_cond1_18136	14.7049
chr10	13389308	13389939	m_vs_o_d2_cond1_2147	14.703
chr16	4674652	4675633	m_vs_o_d2_cond1_7255	14.6929
chr8	61564076	61565390	m_vs_o_d2_cond1_18694	14.6867
chr14	73603108	73603754	m_vs_o_d2_cond1_5879	14.6853
chr1	15853345	15853832	m_vs_o_d2_cond1_377	14.6736
chr9	140135770	140136339	m_vs_o_d2_cond1_20020	14.6671
chr15	80352004	80352613	m_vs_o_d2_cond1_6883	14.6652
chr17	18087178	18087891	m_vs_o_d2_cond1_8461	14.6622
chr12	57853132	57854134	m_vs_o_d2_cond1_4823	14.6616
chr8	12611557	12613011	m_vs_o_d2_cond1_18465	14.6531
chr11	67274977	67275741	m_vs_o_d2_cond1_3840	14.6504
chr6	692603	693185	m_vs_o_d2_cond1_16617	14.6478
chr6	8064061	8064581	m_vs_o_d2_cond1_16680	14.6472
chr4	4861365	4862059	m_vs_o_d2_cond1_15496	14.6443
chr19	36360187	36360748	m_vs_o_d2_cond1_10747	14.6419
chr14	100259010	100259524	m_vs_o_d2_cond1_6069	14.6357
chr17	6939242	6939965	m_vs_o_d2_cond1_8275	14.6343
chr6	170101523	170102124	m_vs_o_d2_cond1_17463	14.6291
chr2	263328	263659	m_vs_o_d2_cond1_11411	14.6277
chr17	42083247	42084286	m_vs_o_d2_cond1_8861	14.6258
chr8	102218046	102218611	m_vs_o_d2_cond1_18824	14.6213
chr10	98272679	98273816	m_vs_o_d2_cond1_2671	14.6159
chr20	327222	327946	m_vs_o_d2_cond1_12644	14.6113
chr3	196755772	196756713	m_vs_o_d2_cond1_15354	14.6111
chr14	105145427	105146088	m_vs_o_d2_cond1_6203	14.6016
chr12	110151906	110152785	m_vs_o_d2_cond1_4997	14.5846
chr14	75743599	75744459	m_vs_o_d2_cond1_5913	14.5834
chr11	45868960	45869563	m_vs_o_d2_cond1_3422	14.5831
chr7	100291874	100292386	m_vs_o_d2_cond1_18025	14.578
chr11	63606506	63607543	m_vs_o_d2_cond1_3612	14.5765
chr19	10542857	10543304	m_vs_o_d2_cond1_10312	14.5756
chr3	184870488	184871064	m_vs_o_d2_cond1_15277	14.5706
chr17	73042534	73043054	m_vs_o_d2_cond1_9242	14.5674
chr4	177241054	177241641	m_vs_o_d2_cond1_15856	14.5641
chr6	26021784	26022331	m_vs_o_d2_cond1_16744	14.5625
chr1	225301897	225302178	m_vs_o_d2_cond1_1868	14.5612
chr6	37664569	37665809	m_vs_o_d2_cond1_16982	14.5564
chr17	77786937	77787528	m_vs_o_d2_cond1_9460	14.5482
chr10	135074634	135075471	m_vs_o_d2_cond1_3024	14.5421
chr19	14016922	14017647	m_vs_o_d2_cond1_10446	14.5384
chr20	62586848	62587791	m_vs_o_d2_cond1_13394	14.5299
chr14	105189536	105191052	m_vs_o_d2_cond1_6209	14.5286
chr4	186317132	186317662	m_vs_o_d2_cond1_15876	14.5273
chr3	197353901	197355443	m_vs_o_d2_cond1_15360	14.5241
chr8	145158416	145159131	m_vs_o_d2_cond1_19104	14.5236
chr17	42835819	42837570	m_vs_o_d2_cond1_8883	14.5201
chr9	127951343	127952139	m_vs_o_d2_cond1_19619	14.519
chr3	58477698	58478258	m_vs_o_d2_cond1_14858	14.5146
chr19	49258001	49258783	m_vs_o_d2_cond1_11124	14.5123
chr12	117175421	117175854	m_vs_o_d2_cond1_5046	14.5123
chr2	220407830	220408524	m_vs_o_d2_cond1_12431	14.51
chr7	5229889	5230400	m_vs_o_d2_cond1_17584	14.5083
chr16	69139702	69140899	m_vs_o_d2_cond1_7739	14.5036
chr4	52709206	52710937	m_vs_o_d2_cond1_15637	14.5025
chr6	39692753	39693174	m_vs_o_d2_cond1_16993	14.5018
chr5	39073809	39074877	m_vs_o_d2_cond1_16053	14.501
chr11	65122159	65122933	m_vs_o_d2_cond1_3700	14.4948
chr5	171710561	171711321	m_vs_o_d2_cond1_16469	14.4919
chrGL000225.1	98931	99461	m_vs_o_d2_cond1_20060	14.4856
chr11	119599089	119599950	m_vs_o_d2_cond1_4217	14.4849
chr5	99871289	99871785	m_vs_o_d2_cond1_16172	14.4848
chr6	150263123	150263998	m_vs_o_d2_cond1_17364	14.4715
chr7	50860826	50861629	m_vs_o_d2_cond1_17799	14.4686
chr17	29885516	29886664	m_vs_o_d2_cond1_8612	14.4507
chr1	236958675	236959237	m_vs_o_d2_cond1_2029	14.4459
chr22	50985659	50986122	m_vs_o_d2_cond1_14319	14.4451
chr10	71494904	71495433	m_vs_o_d2_cond1_2410	14.4436
chr1	6673817	6675545	m_vs_o_d2_cond1_249	14.4382
chr12	54402754	54403168	m_vs_o_d2_cond1_4754	14.4317
chr8	141521436	141522042	m_vs_o_d2_cond1_18948	14.4308
chr8	21597158	21597500	m_vs_o_d2_cond1_18491	14.415
chr9	135995974	135996525	m_vs_o_d2_cond1_19838	14.4125
chr11	64948251	64950407	m_vs_o_d2_cond1_3692	14.4108
chr1	14026484	14027156	m_vs_o_d2_cond1_362	14.4099
chr1	110453165	110453873	m_vs_o_d2_cond1_1195	14.4092
chr3	100053546	100054103	m_vs_o_d2_cond1_14917	14.4076
chr15	65425349	65426165	m_vs_o_d2_cond1_6600	14.4052
chr6	158652577	158653720	m_vs_o_d2_cond1_17411	14.4019
chr19	892737	893204	m_vs_o_d2_cond1_9938	14.3983
chr12	111842550	111843323	m_vs_o_d2_cond1_5016	14.3974
chr19	14201790	14202516	m_vs_o_d2_cond1_10458	14.3917
chr15	75017919	75019368	m_vs_o_d2_cond1_6771	14.3886
chr12	49453133	49454356	m_vs_o_d2_cond1_4608	14.3883
chr11	8704329	8704841	m_vs_o_d2_cond1_3259	14.3773
chr16	22019370	22020435	m_vs_o_d2_cond1_7369	14.3751
chr16	67880750	67881705	m_vs_o_d2_cond1_7710	14.367
chr17	74349027	74350057	m_vs_o_d2_cond1_9305	14.3632
chr1	15943920	15944480	m_vs_o_d2_cond1_378	14.3496
chr6	41747915	41748929	m_vs_o_d2_cond1_17035	14.3407
chr16	89123588	89123901	m_vs_o_d2_cond1_8064	14.3399
chr10	35930101	35931192	m_vs_o_d2_cond1_2238	14.334
chr19	36207147	36209964	m_vs_o_d2_cond1_10736	14.3339
chr16	89989722	89990200	m_vs_o_d2_cond1_8111	14.33
chr16	2523625	2526010	m_vs_o_d2_cond1_7178	14.3281
chr1	121294353	121294560	m_vs_o_d2_cond1_1279	14.3242
chr2	242089087	242089567	m_vs_o_d2_cond1_12604	14.3236
chr20	3766530	3766926	m_vs_o_d2_cond1_12725	14.3171
chr10	50352068	50352346	m_vs_o_d2_cond1_2343	14.3167
chr1	202926816	202927521	m_vs_o_d2_cond1_1702	14.3114
chrX	19362037	19362574	m_vs_o_d2_cond1_20101	14.311
chr1	153930581	153931153	m_vs_o_d2_cond1_1360	14.3076
chr9	138799696	138800419	m_vs_o_d2_cond1_19906	14.3076
chr4	2935294	2937180	m_vs_o_d2_cond1_15469	14.3075
chr2	157189160	157189805	m_vs_o_d2_cond1_12205	14.3039
chr1	236687289	236687820	m_vs_o_d2_cond1_2028	14.3008
chr17	37793366	37793961	m_vs_o_d2_cond1_8734	14.2969
chr12	105501510	105502134	m_vs_o_d2_cond1_4959	14.2907
chr3	128368811	128369808	m_vs_o_d2_cond1_15071	14.2882
chr13	96329296	96330195	m_vs_o_d2_cond1_5529	14.2808
chr3	14219543	14220074	m_vs_o_d2_cond1_14440	14.2693
chr11	64511961	64513039	m_vs_o_d2_cond1_3671	14.2642
chr19	12900580	12901224	m_vs_o_d2_cond1_10395	14.2571
chr3	49044829	49045410	m_vs_o_d2_cond1_14669	14.2487
chr12	69864031	69864704	m_vs_o_d2_cond1_4867	14.2466
chr15	101817168	101817689	m_vs_o_d2_cond1_7018	14.2414
chr8	29119827	29120703	m_vs_o_d2_cond1_18584	14.2285
chr6	157801144	157802647	m_vs_o_d2_cond1_17399	14.2232
chr17	1944677	1945124	m_vs_o_d2_cond1_8170	14.2186
chr18	53254820	53255448	m_vs_o_d2_cond1_9822	14.2179
chr10	130008076	130009723	m_vs_o_d2_cond1_2976	14.2156
chr14	23563851	23564388	m_vs_o_d2_cond1_5647	14.2063
chr7	73061943	73062648	m_vs_o_d2_cond1_17867	14.1959
chr19	1566706	1567754	m_vs_o_d2_cond1_9996	14.1958
chr17	48618982	48619505	m_vs_o_d2_cond1_9027	14.1956
chr17	45608650	45609812	m_vs_o_d2_cond1_8935	14.195
chr8	22021979	22023397	m_vs_o_d2_cond1_18509	14.1926
chr8	57905659	57906446	m_vs_o_d2_cond1_18687	14.1925
chr3	14165789	14166367	m_vs_o_d2_cond1_14438	14.1882
chr15	52121826	52122418	m_vs_o_d2_cond1_6521	14.1882
chr19	45349202	45350694	m_vs_o_d2_cond1_10966	14.1819
chr8	144922550	144923324	m_vs_o_d2_cond1_19081	14.1752
chr22	31486836	31487083	m_vs_o_d2_cond1_13949	14.1664
chr11	67139608	67141719	m_vs_o_d2_cond1_3827	14.164
chr9	34701482	34702055	m_vs_o_d2_cond1_19238	14.161
chr22	50609255	50609596	m_vs_o_d2_cond1_14277	14.1513
chr20	48329304	48330411	m_vs_o_d2_cond1_13135	14.1461
chr1	16563035	16563741	m_vs_o_d2_cond1_406	14.145
chr17	25990872	25991252	m_vs_o_d2_cond1_8531	14.1446
chr20	62204716	62206231	m_vs_o_d2_cond1_13365	14.1441
chr10	65281340	65281833	m_vs_o_d2_cond1_2373	14.1408
chr16	30087380	30088014	m_vs_o_d2_cond1_7463	14.1394
chr18	8705246	8706704	m_vs_o_d2_cond1_9685	14.1385
chr17	79884410	79885394	m_vs_o_d2_cond1_9580	14.1382
chr17	37365636	37366731	m_vs_o_d2_cond1_8722	14.1347
chr1	247094497	247095283	m_vs_o_d2_cond1_2052	14.1307
chr1	27216135	27216883	m_vs_o_d2_cond1_609	14.1272
chr12	111019853	111021173	m_vs_o_d2_cond1_5009	14.1263
chr20	44992610	44993227	m_vs_o_d2_cond1_13103	14.1213
chr6	17600533	17601143	m_vs_o_d2_cond1_16720	14.1157
chr5	107716174	107718117	m_vs_o_d2_cond1_16175	14.1141
chr6	170124223	170124875	m_vs_o_d2_cond1_17466	14.0975
chr1	200378248	200379222	m_vs_o_d2_cond1_1643	14.0943
chr4	37978898	37979620	m_vs_o_d2_cond1_15608	14.0918
chr7	6414100	6414841	m_vs_o_d2_cond1_17626	14.087
chr20	4129351	4130516	m_vs_o_d2_cond1_12740	14.0773
chr7	100860201	100861209	m_vs_o_d2_cond1_18046	14.0769
chr6	26199056	26199621	m_vs_o_d2_cond1_16756	14.0728
chr11	72347505	72349316	m_vs_o_d2_cond1_3959	14.0712
chr7	143077377	143079462	m_vs_o_d2_cond1_18229	14.0703
chr9	126762128	126762633	m_vs_o_d2_cond1_19601	14.0641
chr16	2390360	2390825	m_vs_o_d2_cond1_7172	14.064
chr16	74808191	74808717	m_vs_o_d2_cond1_7796	14.0631
chr9	108006914	108007423	m_vs_o_d2_cond1_19503	14.0549
chr19	15442950	15443254	m_vs_o_d2_cond1_10506	14.047
chr16	2022088	2022643	m_vs_o_d2_cond1_7140	14.0468
chr22	20118180	20119283	m_vs_o_d2_cond1_13769	14.0427
chr17	42143277	42144115	m_vs_o_d2_cond1_8863	14.0424
chr15	69113402	69113932	m_vs_o_d2_cond1_6659	14.0422
chr8	68255442	68256452	m_vs_o_d2_cond1_18724	14.0406
chr14	33408297	33408561	m_vs_o_d2_cond1_5709	14.0404
chr9	100819018	100819553	m_vs_o_d2_cond1_19474	14.034
chr16	2961933	2962496	m_vs_o_d2_cond1_7198	14.0313
chr19	51014765	51015828	m_vs_o_d2_cond1_11219	14.0303
chr16	89894293	89894676	m_vs_o_d2_cond1_8106	14.0288
chr19	49621122	49623066	m_vs_o_d2_cond1_11150	14.0253
chr19	15334415	15334904	m_vs_o_d2_cond1_10494	14.0244
chr19	2444237	2444442	m_vs_o_d2_cond1_10054	14.0208
chr17	43209000	43210844	m_vs_o_d2_cond1_8893	14.018
chr5	56248064	56248572	m_vs_o_d2_cond1_16095	14.0104
chr16	1992275	1993329	m_vs_o_d2_cond1_7135	14.006
chr12	12510060	12510610	m_vs_o_d2_cond1_4498	14.0058
chr19	59084232	59084781	m_vs_o_d2_cond1_11407	13.9969
chr14	77494662	77495131	m_vs_o_d2_cond1_5942	13.989
chr17	4709901	4711303	m_vs_o_d2_cond1_8240	13.9875
chr10	134210730	134211404	m_vs_o_d2_cond1_3000	13.9825
chr12	112279832	112280270	m_vs_o_d2_cond1_5022	13.9812
chr2	220306034	220307298	m_vs_o_d2_cond1_12424	13.9761
chr1	45266036	45266579	m_vs_o_d2_cond1_927	13.9717
chr7	100080465	100081548	m_vs_o_d2_cond1_18011	13.9694
chr17	234682	236392	m_vs_o_d2_cond1_8122	13.9679
chr9	132402605	132402996	m_vs_o_d2_cond1_19765	13.9634
chr2	74211290	74212616	m_vs_o_d2_cond1_11846	13.956
chr1	25756181	25758228	m_vs_o_d2_cond1_564	13.9559
chr5	68389855	68390383	m_vs_o_d2_cond1_16116	13.9554
chr11	417215	417484	m_vs_o_d2_cond1_3059	13.948
chr19	35760145	35760573	m_vs_o_d2_cond1_10726	13.9456
chr2	85672630	85673926	m_vs_o_d2_cond1_11881	13.9358
chr11	57261168	57262014	m_vs_o_d2_cond1_3490	13.9354
chr19	40477021	40477717	m_vs_o_d2_cond1_10838	13.9241
chr20	333969	334365	m_vs_o_d2_cond1_12646	13.9212
chr12	112819461	112820712	m_vs_o_d2_cond1_5027	13.9156
chr19	16682210	16683194	m_vs_o_d2_cond1_10529	13.9116
chr16	70099210	70099900	m_vs_o_d2_cond1_7752	13.9055
chr17	18061010	18061467	m_vs_o_d2_cond1_8458	13.8977
chr3	169490583	169491121	m_vs_o_d2_cond1_15221	13.8944
chr17	77070212	77070615	m_vs_o_d2_cond1_9444	13.8943
chr1	2313377	2313928	m_vs_o_d2_cond1_134	13.8907
chr22	19165041	19167062	m_vs_o_d2_cond1_13739	13.8857
chr8	133787507	133788099	m_vs_o_d2_cond1_18916	13.8845
chr17	4166507	4167340	m_vs_o_d2_cond1_8218	13.8837
chr1	146714258	146714865	m_vs_o_d2_cond1_1292	13.8825
chr8	141467302	141467837	m_vs_o_d2_cond1_18944	13.8809
chr12	132628396	132628856	m_vs_o_d2_cond1_5231	13.8751
chr20	19997899	19998675	m_vs_o_d2_cond1_12795	13.8751
chr3	134718360	134718582	m_vs_o_d2_cond1_15132	13.8669
chr4	89512771	89514610	m_vs_o_d2_cond1_15717	13.8613
chr16	4421821	4422310	m_vs_o_d2_cond1_7247	13.8551
chr2	62423030	62423850	m_vs_o_d2_cond1_11756	13.8538
chr16	89557329	89557844	m_vs_o_d2_cond1_8084	13.846
chr22	50982400	50983977	m_vs_o_d2_cond1_14317	13.8453
chr19	17337376	17338061	m_vs_o_d2_cond1_10539	13.8423
chr10	1102058	1103460	m_vs_o_d2_cond1_2072	13.84
chr9	140352784	140354224	m_vs_o_d2_cond1_20026	13.8288
chr1	41826886	41828410	m_vs_o_d2_cond1_864	13.8212
chr22	19434662	19435293	m_vs_o_d2_cond1_13742	13.8161
chr10	126386786	126387302	m_vs_o_d2_cond1_2947	13.8106
chr17	80023191	80023823	m_vs_o_d2_cond1_9598	13.8088
chr17	38137011	38137745	m_vs_o_d2_cond1_8748	13.8041
chr13	42614626	42615223	m_vs_o_d2_cond1_5430	13.8038
chr17	26879060	26879650	m_vs_o_d2_cond1_8548	13.7962
chr2	207308260	207308696	m_vs_o_d2_cond1_12349	13.791
chr11	115936193	115936584	m_vs_o_d2_cond1_4130	13.7896
chr9	34664869	34665355	m_vs_o_d2_cond1_19235	13.7872
chr14	105358429	105358921	m_vs_o_d2_cond1_6222	13.782
chr2	208576316	208576992	m_vs_o_d2_cond1_12357	13.7781
chr11	63448967	63449452	m_vs_o_d2_cond1_3604	13.7712
chr4	48271393	48271903	m_vs_o_d2_cond1_15631	13.7709
chr12	48166801	48167744	m_vs_o_d2_cond1_4578	13.769
chr16	4365165	4366706	m_vs_o_d2_cond1_7244	13.7592
chr12	123635204	123635468	m_vs_o_d2_cond1_5158	13.7522
chr7	6054306	6054661	m_vs_o_d2_cond1_17615	13.7465
chr6	27860488	27861017	m_vs_o_d2_cond1_16787	13.7464
chr1	31885831	31887121	m_vs_o_d2_cond1_704	13.7443
chr17	80838620	80838936	m_vs_o_d2_cond1_9654	13.7434
chr7	128170529	128172427	m_vs_o_d2_cond1_18134	13.7387
chr8	143106338	143106622	m_vs_o_d2_cond1_18975	13.7308
chr12	40498873	40500009	m_vs_o_d2_cond1_4553	13.7305
chr17	7746277	7748272	m_vs_o_d2_cond1_8330	13.7275
chr12	12714505	12716137	m_vs_o_d2_cond1_4499	13.7268
chr13	37393385	37394084	m_vs_o_d2_cond1_5411	13.7226
chr17	57408986	57410267	m_vs_o_d2_cond1_9093	13.721
chr17	7788083	7789229	m_vs_o_d2_cond1_8333	13.7194
chr4	13485425	13485980	m_vs_o_d2_cond1_15582	13.7188
chr11	67085360	67085905	m_vs_o_d2_cond1_3823	13.7123
chr4	77996437	77997201	m_vs_o_d2_cond1_15681	13.7085
chr8	119124156	119124663	m_vs_o_d2_cond1_18859	13.7079
chr16	403205	403686	m_vs_o_d2_cond1_7051	13.7011
chr4	119756748	119757320	m_vs_o_d2_cond1_15754	13.6999
chr18	55288516	55289006	m_vs_o_d2_cond1_9829	13.6976
chr22	38597303	38599574	m_vs_o_d2_cond1_14035	13.6949
chr17	79875498	79876011	m_vs_o_d2_cond1_9579	13.6939
chr15	91445963	91446386	m_vs_o_d2_cond1_6955	13.6925
chr2	198669279	198670169	m_vs_o_d2_cond1_12313	13.6905
chr16	2076367	2077421	m_vs_o_d2_cond1_7151	13.6901
chr7	100806707	100807350	m_vs_o_d2_cond1_18042	13.6886
chr18	45687583	45688666	m_vs_o_d2_cond1_9789	13.6868
chr21	35014820	35015805	m_vs_o_d2_cond1_13459	13.678
chr16	31084592	31085135	m_vs_o_d2_cond1_7506	13.6768
chr1	150521410	150521917	m_vs_o_d2_cond1_1310	13.6744
chr10	125754113	125754473	m_vs_o_d2_cond1_2919	13.6731
chr1	6295407	6295987	m_vs_o_d2_cond1_224	13.6717
chr7	66093840	66094474	m_vs_o_d2_cond1_17831	13.6689
chr10	72575647	72576422	m_vs_o_d2_cond1_2439	13.6674
chr1	157015163	157016077	m_vs_o_d2_cond1_1473	13.6647
chr8	22456026	22456571	m_vs_o_d2_cond1_18519	13.6625
chr19	56631809	56632954	m_vs_o_d2_cond1_11354	13.6514
chr2	240321998	240322210	m_vs_o_d2_cond1_12564	13.6479
chr19	4327751	4328272	m_vs_o_d2_cond1_10136	13.6461
chr11	118977973	118978913	m_vs_o_d2_cond1_4189	13.6404
chr14	102976300	102977491	m_vs_o_d2_cond1_6144	13.6398
chr14	99784536	99784737	m_vs_o_d2_cond1_6054	13.6347
chr20	54934049	54934545	m_vs_o_d2_cond1_13176	13.633
chr1	41327512	41327986	m_vs_o_d2_cond1_858	13.6326
chr10	77160736	77161583	m_vs_o_d2_cond1_2543	13.6288
chr4	186063778	186064294	m_vs_o_d2_cond1_15873	13.623
chr9	131709312	131709832	m_vs_o_d2_cond1_19718	13.6223
chr15	73925017	73925762	m_vs_o_d2_cond1_6720	13.6199
chr10	112678269	112678894	m_vs_o_d2_cond1_2823	13.6149
chr10	101769036	101770156	m_vs_o_d2_cond1_2719	13.6108
chr17	38497559	38498107	m_vs_o_d2_cond1_8768	13.6066
chr6	3068564	3069249	m_vs_o_d2_cond1_16638	13.5974
chr9	115512760	115513728	m_vs_o_d2_cond1_19537	13.5968
chr5	139725527	139726527	m_vs_o_d2_cond1_16334	13.5959
chr6	41514035	41515820	m_vs_o_d2_cond1_17025	13.5886
chr17	40272873	40273450	m_vs_o_d2_cond1_8807	13.5782
chr11	63536307	63537362	m_vs_o_d2_cond1_3608	13.5772
chr4	186130527	186131969	m_vs_o_d2_cond1_15875	13.5733
chr6	26124340	26124847	m_vs_o_d2_cond1_16752	13.5693
chr11	68038778	68039440	m_vs_o_d2_cond1_3872	13.5688
chr5	167718712	167719594	m_vs_o_d2_cond1_16449	13.5682
chr15	69452846	69453472	m_vs_o_d2_cond1_6660	13.5649
chr1	229760945	229761446	m_vs_o_d2_cond1_1967	13.5586
chr11	1593502	1594271	m_vs_o_d2_cond1_3139	13.5569
chr14	89020841	89021603	m_vs_o_d2_cond1_5962	13.5465
chr15	75989255	75989528	m_vs_o_d2_cond1_6806	13.5437
chr1	47184272	47184818	m_vs_o_d2_cond1_957	13.5426
chr16	75600242	75600983	m_vs_o_d2_cond1_7812	13.541
chr7	6522828	6523785	m_vs_o_d2_cond1_17628	13.5345
chr1	21113353	21114044	m_vs_o_d2_cond1_471	13.5322
chr12	120906643	120907570	m_vs_o_d2_cond1_5076	13.5306
chr6	30294020	30295056	m_vs_o_d2_cond1_16807	13.53
chr7	129418801	129421533	m_vs_o_d2_cond1_18160	13.5111
chr17	80187667	80187996	m_vs_o_d2_cond1_9613	13.501
chr17	61523270	61523521	m_vs_o_d2_cond1_9126	13.4981
chr10	74044596	74045068	m_vs_o_d2_cond1_2487	13.4975
chr3	53108252	53108620	m_vs_o_d2_cond1_14814	13.4927
chr4	186064426	186064960	m_vs_o_d2_cond1_15874	13.4902
chr2	64836348	64836848	m_vs_o_d2_cond1_11770	13.49
chr16	18495161	18495665	m_vs_o_d2_cond1_7339	13.4881
chr16	2039742	2040451	m_vs_o_d2_cond1_7142	13.4847
chr20	32399017	32399560	m_vs_o_d2_cond1_12935	13.4841
chr3	57582065	57583060	m_vs_o_d2_cond1_14840	13.4829
chr5	153825533	153826533	m_vs_o_d2_cond1_16423	13.4827
chr19	5805449	5806492	m_vs_o_d2_cond1_10190	13.4811
chr17	41983803	41985164	m_vs_o_d2_cond1_8858	13.48
chr8	124253044	124253655	m_vs_o_d2_cond1_18883	13.4761
chr20	47443899	47444430	m_vs_o_d2_cond1_13127	13.4722
chr1	6672804	6673611	m_vs_o_d2_cond1_248	13.4698
chr11	68080051	68080672	m_vs_o_d2_cond1_3875	13.4677
chr4	1003724	1005255	m_vs_o_d2_cond1_15392	13.4597
chr10	88516215	88517034	m_vs_o_d2_cond1_2627	13.4452
chr12	6387290	6388124	m_vs_o_d2_cond1_4410	13.4431
chr9	131580754	131581623	m_vs_o_d2_cond1_19714	13.4396
chr1	59248868	59249694	m_vs_o_d2_cond1_1051	13.4306
chr13	52158595	52159317	m_vs_o_d2_cond1_5485	13.4261
chr11	61734484	61735207	m_vs_o_d2_cond1_3567	13.4246
chr5	10563398	10564916	m_vs_o_d2_cond1_16011	13.4239
chr19	39137536	39137808	m_vs_o_d2_cond1_10795	13.4216
chr17	41855569	41856681	m_vs_o_d2_cond1_8854	13.4199
chr10	60272550	60273005	m_vs_o_d2_cond1_2358	13.4172
chr16	640177	640917	m_vs_o_d2_cond1_7069	13.4163
chr18	67955617	67957155	m_vs_o_d2_cond1_9854	13.4069
chr19	36132559	36135973	m_vs_o_d2_cond1_10733	13.404
chr10	23727980	23729088	m_vs_o_d2_cond1_2186	13.389
chr2	204399717	204400665	m_vs_o_d2_cond1_12338	13.388
chr1	168105215	168106745	m_vs_o_d2_cond1_1542	13.3867
chr1	155100035	155100887	m_vs_o_d2_cond1_1397	13.3827
chr4	966101	967022	m_vs_o_d2_cond1_15389	13.3814
chr14	105558934	105560392	m_vs_o_d2_cond1_6239	13.3734
chr9	140196961	140197391	m_vs_o_d2_cond1_20022	13.3722
chr15	31176866	31177142	m_vs_o_d2_cond1_6352	13.3719
chr9	80851011	80851563	m_vs_o_d2_cond1_19346	13.3676
chr6	34663913	34664689	m_vs_o_d2_cond1_16933	13.3609
chr7	100136816	100137558	m_vs_o_d2_cond1_18013	13.3528
chr19	38877845	38879617	m_vs_o_d2_cond1_10788	13.3523
chr19	58427373	58427976	m_vs_o_d2_cond1_11374	13.3502
chr10	75634482	75634991	m_vs_o_d2_cond1_2523	13.3471
chr2	180128729	180129810	m_vs_o_d2_cond1_12288	13.346
chr1	212003298	212004405	m_vs_o_d2_cond1_1816	13.3371
chr1	95006789	95008161	m_vs_o_d2_cond1_1147	13.3329
chr1	967862	968427	m_vs_o_d2_cond1_22	13.3217
chr4	183838067	183838526	m_vs_o_d2_cond1_15860	13.3193
chr3	42054597	42056072	m_vs_o_d2_cond1_14572	13.318
chr10	89101430	89102998	m_vs_o_d2_cond1_2637	13.3175
chr1	28907810	28908454	m_vs_o_d2_cond1_662	13.3139
chr9	124854712	124855620	m_vs_o_d2_cond1_19589	13.3053
chr8	142138660	142139287	m_vs_o_d2_cond1_18957	13.2989
chr10	127511310	127511857	m_vs_o_d2_cond1_2965	13.2984
chr16	89242193	89242942	m_vs_o_d2_cond1_8076	13.2969
chr16	57519522	57520508	m_vs_o_d2_cond1_7613	13.2888
chr10	121485614	121486284	m_vs_o_d2_cond1_2897	13.2714
chr3	128831469	128832307	m_vs_o_d2_cond1_15089	13.2665
chr1	47799266	47800375	m_vs_o_d2_cond1_961	13.2637
chr1	12290006	12291445	m_vs_o_d2_cond1_355	13.2529
chr20	5986750	5987418	m_vs_o_d2_cond1_12761	13.2518
chr16	25026116	25026818	m_vs_o_d2_cond1_7386	13.2472
chr8	22422486	22423525	m_vs_o_d2_cond1_18517	13.2467
chr10	75633367	75634314	m_vs_o_d2_cond1_2522	13.2461
chr2	228336765	228338074	m_vs_o_d2_cond1_12446	13.2461
chr15	65321487	65321926	m_vs_o_d2_cond1_6594	13.2456
chr19	49617564	49618445	m_vs_o_d2_cond1_11149	13.2367
chr2	16082092	16083085	m_vs_o_d2_cond1_11538	13.2335
chr7	139044022	139045163	m_vs_o_d2_cond1_18196	13.2302
chr7	130790800	130791243	m_vs_o_d2_cond1_18172	13.2274
chr5	142782942	142784095	m_vs_o_d2_cond1_16366	13.2237
chr2	111631642	111632013	m_vs_o_d2_cond1_12041	13.223
chr10	6243875	6245813	m_vs_o_d2_cond1_2111	13.2155
chr6	30851098	30852738	m_vs_o_d2_cond1_16818	13.2145
chr22	35936773	35936983	m_vs_o_d2_cond1_13973	13.2131
chr6	26271170	26271722	m_vs_o_d2_cond1_16763	13.2127
chr11	65666588	65668341	m_vs_o_d2_cond1_3758	13.2109
chr1	23945822	23946338	m_vs_o_d2_cond1_526	13.2038
chr20	62371451	62372605	m_vs_o_d2_cond1_13379	13.2015
chr12	31743480	31744311	m_vs_o_d2_cond1_4544	13.1999
chr16	4896571	4897310	m_vs_o_d2_cond1_7264	13.1891
chr13	49550183	49550746	m_vs_o_d2_cond1_5464	13.189
chr3	196295755	196296196	m_vs_o_d2_cond1_15345	13.1887
chr6	44232633	44233443	m_vs_o_d2_cond1_17123	13.1813
chr20	61915659	61917104	m_vs_o_d2_cond1_13350	13.1812
chr15	22833497	22834015	m_vs_o_d2_cond1_6322	13.1786
chr7	6311709	6312572	m_vs_o_d2_cond1_17624	13.1758
chr17	41381790	41382307	m_vs_o_d2_cond1_8849	13.173
chr3	43053315	43053516	m_vs_o_d2_cond1_14583	13.1685
chr6	107435300	107436925	m_vs_o_d2_cond1_17221	13.1628
chr1	36788570	36790099	m_vs_o_d2_cond1_785	13.1573
chr13	25272922	25273125	m_vs_o_d2_cond1_5340	13.1533
chr1	227962813	227963405	m_vs_o_d2_cond1_1914	13.1497
chr10	105726934	105727488	m_vs_o_d2_cond1_2797	13.1479
chr12	111806262	111806925	m_vs_o_d2_cond1_5015	13.1465
chr6	13711508	13712116	m_vs_o_d2_cond1_16694	13.1416
chr9	86536010	86536396	m_vs_o_d2_cond1_19360	13.141
chr11	3181113	3181488	m_vs_o_d2_cond1_3203	13.1347
chr17	7819100	7819698	m_vs_o_d2_cond1_8334	13.1326
chr9	99800765	99801397	m_vs_o_d2_cond1_19465	13.1304
chr8	28242630	28244484	m_vs_o_d2_cond1_18580	13.1285
chr1	52343748	52344550	m_vs_o_d2_cond1_981	13.1276
chr5	89824842	89825377	m_vs_o_d2_cond1_16159	13.1259
chr14	59104448	59105477	m_vs_o_d2_cond1_5795	13.1207
chr1	47081693	47082858	m_vs_o_d2_cond1_956	13.1167
chr2	30369845	30370929	m_vs_o_d2_cond1_11639	13.115
chr3	101395235	101395974	m_vs_o_d2_cond1_14921	13.1098
chr1	38325363	38325902	m_vs_o_d2_cond1_811	13.1079
chr10	98346000	98347090	m_vs_o_d2_cond1_2672	13.1076
chr7	75367830	75368351	m_vs_o_d2_cond1_17913	13.1065
chr9	136343562	136344248	m_vs_o_d2_cond1_19854	13.1056
chr11	65729122	65729585	m_vs_o_d2_cond1_3761	13.1046
chr19	18392631	18393681	m_vs_o_d2_cond1_10586	13.1025
chr17	43508237	43509284	m_vs_o_d2_cond1_8906	13.0993
chr19	16582165	16582782	m_vs_o_d2_cond1_10525	13.0985
chr14	23503464	23504113	m_vs_o_d2_cond1_5645	13.0969
chr7	6055895	6057050	m_vs_o_d2_cond1_17617	13.0966
chr7	51383605	51385112	m_vs_o_d2_cond1_17802	13.0963
chr6	157100077	157100698	m_vs_o_d2_cond1_17391	13.0908
chr13	24153529	24154192	m_vs_o_d2_cond1_5329	13.0907
chr3	180319927	180320530	m_vs_o_d2_cond1_15244	13.0884
chr12	57847478	57850065	m_vs_o_d2_cond1_4820	13.0877
chr17	76355085	76357040	m_vs_o_d2_cond1_9419	13.0872
chr9	32550403	32550983	m_vs_o_d2_cond1_19201	13.0859
chr5	170846645	170847199	m_vs_o_d2_cond1_16462	13.0828
chr13	31735098	31736108	m_vs_o_d2_cond1_5399	13.0824
chr19	6516460	6516994	m_vs_o_d2_cond1_10214	13.0818
chr11	68671282	68672227	m_vs_o_d2_cond1_3887	13.0809
chr19	12443824	12444444	m_vs_o_d2_cond1_10374	13.0755
chr19	530447	531581	m_vs_o_d2_cond1_9910	13.0742
chr16	88520010	88522489	m_vs_o_d2_cond1_8011	13.0729
chr11	129245588	129246107	m_vs_o_d2_cond1_4290	13.0725
chr1	35450538	35451003	m_vs_o_d2_cond1_761	13.0719
chr6	168227795	168228577	m_vs_o_d2_cond1_17462	13.0647
chr1	36850622	36851543	m_vs_o_d2_cond1_788	13.06
chr5	122765955	122766492	m_vs_o_d2_cond1_16203	13.0557
chr11	72546118	72546752	m_vs_o_d2_cond1_3969	13.0548
chr17	80656879	80657286	m_vs_o_d2_cond1_9648	13.0464
chr16	77224015	77224595	m_vs_o_d2_cond1_7815	13.0448
chr17	21292976	21293512	m_vs_o_d2_cond1_8514	13.0402
chr12	568981	570216	m_vs_o_d2_cond1_4330	13.0373
chr17	80674584	80675160	m_vs_o_d2_cond1_9649	13.0333
chr1	23694998	23696062	m_vs_o_d2_cond1_514	13.0245
chr10	60026881	60027744	m_vs_o_d2_cond1_2355	13.0201
chr6	35463995	35466521	m_vs_o_d2_cond1_16948	13.0158
chr3	62177284	62177611	m_vs_o_d2_cond1_14869	13.0061
chr11	118927190	118927913	m_vs_o_d2_cond1_4184	13.0055
chr14	74253543	74254322	m_vs_o_d2_cond1_5888	13.0043
chr11	46316309	46317262	m_vs_o_d2_cond1_3438	13.0034
chr12	3000059	3000692	m_vs_o_d2_cond1_4378	12.9945
chr3	193788189	193789255	m_vs_o_d2_cond1_15305	12.9941
chr2	149402969	149403641	m_vs_o_d2_cond1_12197	12.9899
chr10	3108631	3109638	m_vs_o_d2_cond1_2080	12.9873
chr17	17183193	17184640	m_vs_o_d2_cond1_8427	12.9863
chr5	132148926	132149850	m_vs_o_d2_cond1_16244	12.9847
chr17	71306677	71308309	m_vs_o_d2_cond1_9204	12.9809
chr9	37120623	37121144	m_vs_o_d2_cond1_19284	12.9793
chr3	12851433	12851824	m_vs_o_d2_cond1_14381	12.9781
chr6	43832727	43832953	m_vs_o_d2_cond1_17078	12.9744
chr3	183967456	183968164	m_vs_o_d2_cond1_15267	12.9641
chr11	1784152	1785153	m_vs_o_d2_cond1_3144	12.9488
chr4	76649848	76650326	m_vs_o_d2_cond1_15674	12.9467
chr7	106685219	106685676	m_vs_o_d2_cond1_18089	12.9419
chr20	61370237	61371626	m_vs_o_d2_cond1_13303	12.9377
chr14	100259873	100260093	m_vs_o_d2_cond1_6070	12.9375
chr17	26989244	26989926	m_vs_o_d2_cond1_8554	12.9353
chr3	42004082	42004522	m_vs_o_d2_cond1_14571	12.9351
chr19	42720683	42721950	m_vs_o_d2_cond1_10915	12.9323
chr12	122984713	122985500	m_vs_o_d2_cond1_5147	12.9321
chr1	53541768	53542119	m_vs_o_d2_cond1_993	12.9306
chr4	174089565	174091353	m_vs_o_d2_cond1_15848	12.9251
chr9	117373574	117374065	m_vs_o_d2_cond1_19560	12.9232
chr3	57741995	57742930	m_vs_o_d2_cond1_14843	12.9227
chr17	27052453	27054081	m_vs_o_d2_cond1_8558	12.9186
chr21	45592870	45593228	m_vs_o_d2_cond1_13614	12.9184
chr14	105199365	105199881	m_vs_o_d2_cond1_6211	12.9058
chr4	140097529	140099240	m_vs_o_d2_cond1_15776	12.9041
chr3	119814010	119814494	m_vs_o_d2_cond1_14955	12.8995
chr10	71992645	71993156	m_vs_o_d2_cond1_2427	12.8982
chr7	35076857	35077244	m_vs_o_d2_cond1_17726	12.8976
chr3	32543856	32544406	m_vs_o_d2_cond1_14514	12.8904
chr5	142149295	142151131	m_vs_o_d2_cond1_16363	12.8881
chrX	153237716	153238214	m_vs_o_d2_cond1_20353	12.8838
chr22	37415166	37416323	m_vs_o_d2_cond1_13993	12.882
chr20	42543061	42543990	m_vs_o_d2_cond1_13049	12.8784
chr13	27131731	27132335	m_vs_o_d2_cond1_5350	12.8739
chr2	98611551	98612474	m_vs_o_d2_cond1_11966	12.8717
chr11	13299335	13299840	m_vs_o_d2_cond1_3312	12.8705
chr5	110847689	110848253	m_vs_o_d2_cond1_16183	12.866
chr17	74497052	74497503	m_vs_o_d2_cond1_9313	12.8648
chr8	145742545	145743193	m_vs_o_d2_cond1_19133	12.8554
chr3	152880003	152880495	m_vs_o_d2_cond1_15187	12.854
chr21	47648002	47648658	m_vs_o_d2_cond1_13702	12.8487
chr9	111881727	111882240	m_vs_o_d2_cond1_19514	12.8471
chr16	58033901	58035272	m_vs_o_d2_cond1_7644	12.8392
chr1	2457098	2457649	m_vs_o_d2_cond1_148	12.8366
chr17	48474356	48474907	m_vs_o_d2_cond1_9018	12.8314
chr15	75074401	75075181	m_vs_o_d2_cond1_6777	12.8311
chr5	138088143	138090048	m_vs_o_d2_cond1_16306	12.8304
chr4	6271583	6272381	m_vs_o_d2_cond1_15502	12.8207
chr19	48111239	48111927	m_vs_o_d2_cond1_11081	12.817
chr15	78441719	78442359	m_vs_o_d2_cond1_6858	12.8166
chr2	29338234	29338801	m_vs_o_d2_cond1_11638	12.8158
chr12	51663348	51664377	m_vs_o_d2_cond1_4658	12.8143
chr1	36771501	36772571	m_vs_o_d2_cond1_783	12.812
chr16	77225170	77225705	m_vs_o_d2_cond1_7816	12.8037
chr12	1771929	1772506	m_vs_o_d2_cond1_4352	12.8022
chr14	23340794	23341841	m_vs_o_d2_cond1_5640	12.8016
chr17	58755238	58755760	m_vs_o_d2_cond1_9111	12.7993
chr1	16399762	16400159	m_vs_o_d2_cond1_393	12.7969
chr11	11863589	11864127	m_vs_o_d2_cond1_3294	12.7961
chr7	128508778	128510599	m_vs_o_d2_cond1_18148	12.7946
chr6	126070089	126071328	m_vs_o_d2_cond1_17290	12.7916
chr8	8243452	8244401	m_vs_o_d2_cond1_18429	12.791
chr13	50265200	50265593	m_vs_o_d2_cond1_5472	12.7836
chr1	179851964	179852468	m_vs_o_d2_cond1_1584	12.776
chr1	1550765	1551895	m_vs_o_d2_cond1_87	12.7722
chr6	151186592	151188178	m_vs_o_d2_cond1_17379	12.7672
chr14	21538027	21540117	m_vs_o_d2_cond1_5625	12.7637
chr15	76029812	76031512	m_vs_o_d2_cond1_6811	12.7526
chr22	36424116	36425483	m_vs_o_d2_cond1_13979	12.7473
chr1	28844635	28845461	m_vs_o_d2_cond1_661	12.7452
chr16	474664	475962	m_vs_o_d2_cond1_7058	12.7448
chr2	4723053	4723259	m_vs_o_d2_cond1_11468	12.7441
chr5	179635598	179636062	m_vs_o_d2_cond1_16588	12.7437
chr8	141520539	141521175	m_vs_o_d2_cond1_18947	12.7417
chr9	139236826	139237243	m_vs_o_d2_cond1_19924	12.7395
chr12	53553383	53554216	m_vs_o_d2_cond1_4725	12.7392
chr1	42800133	42800876	m_vs_o_d2_cond1_885	12.7374
chr2	161349234	161350307	m_vs_o_d2_cond1_12224	12.7372
chr14	36003397	36004116	m_vs_o_d2_cond1_5720	12.7365
chr15	51057442	51058145	m_vs_o_d2_cond1_6512	12.7358
chr1	202112551	202114108	m_vs_o_d2_cond1_1686	12.7324
chr12	2903344	2905590	m_vs_o_d2_cond1_4377	12.7316
chr6	42945986	42946937	m_vs_o_d2_cond1_17042	12.7316
chr1	204931152	204931745	m_vs_o_d2_cond1_1745	12.7303
chr19	51227470	51228070	m_vs_o_d2_cond1_11233	12.7252
chr8	25315132	25315965	m_vs_o_d2_cond1_18553	12.7251
chr6	53409389	53409939	m_vs_o_d2_cond1_17149	12.7248
chr5	131550257	131550506	m_vs_o_d2_cond1_16230	12.7234
chr2	27593423	27594021	m_vs_o_d2_cond1_11614	12.7214
chr22	20783757	20784396	m_vs_o_d2_cond1_13784	12.718
chr2	25142503	25143533	m_vs_o_d2_cond1_11569	12.7146
chr2	227664682	227665208	m_vs_o_d2_cond1_12444	12.7091
chr19	42829646	42830127	m_vs_o_d2_cond1_10931	12.7079
chr19	7985216	7985571	m_vs_o_d2_cond1_10259	12.7054
chr12	52545874	52546552	m_vs_o_d2_cond1_4693	12.7028
chr6	33175252	33176768	m_vs_o_d2_cond1_16877	12.7006
chr12	53718793	53719274	m_vs_o_d2_cond1_4740	12.6996
chr5	131825676	131826499	m_vs_o_d2_cond1_16239	12.6987
chr3	194353672	194354276	m_vs_o_d2_cond1_15316	12.6936
chr1	38470280	38471570	m_vs_o_d2_cond1_816	12.6922
chr7	23145353	23145880	m_vs_o_d2_cond1_17662	12.6904
chr2	208365677	208366046	m_vs_o_d2_cond1_12352	12.6852
chr19	1673456	1673688	m_vs_o_d2_cond1_10009	12.6821
chr7	74072011	74072970	m_vs_o_d2_cond1_17899	12.6816
chr17	7834718	7835305	m_vs_o_d2_cond1_8336	12.6793
chr2	153574526	153575046	m_vs_o_d2_cond1_12204	12.6768
chr8	144897099	144897483	m_vs_o_d2_cond1_19077	12.6765
chr3	127872228	127872798	m_vs_o_d2_cond1_15052	12.6688
chr5	137878130	137878922	m_vs_o_d2_cond1_16303	12.6668
chr16	4851215	4852626	m_vs_o_d2_cond1_7263	12.6653
chr19	15310367	15312007	m_vs_o_d2_cond1_10493	12.6619
chr3	37217060	37218033	m_vs_o_d2_cond1_14527	12.6562
chr17	4693033	4693859	m_vs_o_d2_cond1_8237	12.6515
chr17	2496251	2496829	m_vs_o_d2_cond1_8189	12.6415
chr3	39424878	39425838	m_vs_o_d2_cond1_14562	12.6387
chr8	144898161	144898522	m_vs_o_d2_cond1_19079	12.6372
chr9	34989608	34990730	m_vs_o_d2_cond1_19243	12.6351
chr19	42462357	42463570	m_vs_o_d2_cond1_10895	12.6345
chr7	75156640	75157422	m_vs_o_d2_cond1_17909	12.6336
chrX	129065384	129066245	m_vs_o_d2_cond1_20277	12.6302
chr19	344132	345142	m_vs_o_d2_cond1_9898	12.6299
chr11	67761731	67762709	m_vs_o_d2_cond1_3859	12.6232
chr3	42846134	42846637	m_vs_o_d2_cond1_14581	12.6198
chr18	12702236	12702761	m_vs_o_d2_cond1_9710	12.6172
chr11	102217914	102218385	m_vs_o_d2_cond1_4091	12.6154
chr19	531735	532380	m_vs_o_d2_cond1_9911	12.6146
chr1	25942529	25943065	m_vs_o_d2_cond1_574	12.6144
chr9	35161857	35162547	m_vs_o_d2_cond1_19250	12.6122
chr22	35948957	35950392	m_vs_o_d2_cond1_13974	12.6091
chr1	203242410	203242928	m_vs_o_d2_cond1_1714	12.6024
chr14	53196911	53197490	m_vs_o_d2_cond1_5771	12.6013
chr1	9352926	9353898	m_vs_o_d2_cond1_278	12.5986
chr5	172410129	172410671	m_vs_o_d2_cond1_16484	12.5978
chr9	134269476	134269948	m_vs_o_d2_cond1_19803	12.5958
chr15	79051604	79051978	m_vs_o_d2_cond1_6866	12.5926
chr1	228674269	228674827	m_vs_o_d2_cond1_1952	12.5915
chr1	36273408	36274296	m_vs_o_d2_cond1_771	12.5872
chr19	43968208	43968790	m_vs_o_d2_cond1_10938	12.5847
chr1	995110	995551	m_vs_o_d2_cond1_26	12.5772
chr11	71158828	71159413	m_vs_o_d2_cond1_3934	12.5769
chr19	1884652	1885489	m_vs_o_d2_cond1_10023	12.572
chr4	75023803	75024366	m_vs_o_d2_cond1_15672	12.572
chr16	75032846	75033316	m_vs_o_d2_cond1_7797	12.5697
chr5	6378249	6378694	m_vs_o_d2_cond1_15995	12.5672
chr17	4736671	4737357	m_vs_o_d2_cond1_8242	12.5659
chr17	79518741	79520162	m_vs_o_d2_cond1_9556	12.5656
chr5	141015895	141017831	m_vs_o_d2_cond1_16345	12.5613
chr12	104457583	104458182	m_vs_o_d2_cond1_4941	12.5577
chr20	47538220	47538912	m_vs_o_d2_cond1_13129	12.5576
chr4	83350855	83351582	m_vs_o_d2_cond1_15694	12.5509
chr19	7660741	7661780	m_vs_o_d2_cond1_10235	12.5494
chr5	108084667	108085369	m_vs_o_d2_cond1_16178	12.5493
chr19	18451020	18452198	m_vs_o_d2_cond1_10590	12.5447
chr19	12510921	12512058	m_vs_o_d2_cond1_10376	12.5373
chr21	45719366	45721629	m_vs_o_d2_cond1_13624	12.5358
chr14	69430995	69431336	m_vs_o_d2_cond1_5846	12.5348
chr16	58767366	58768431	m_vs_o_d2_cond1_7656	12.5348
chr2	239229374	239229733	m_vs_o_d2_cond1_12544	12.5328
chr3	46734277	46736940	m_vs_o_d2_cond1_14621	12.5319
chr15	66262428	66263350	m_vs_o_d2_cond1_6612	12.5311
chr1	113478723	113479192	m_vs_o_d2_cond1_1228	12.5262
chr12	76953050	76953566	m_vs_o_d2_cond1_4881	12.5236
chr2	97482056	97482805	m_vs_o_d2_cond1_11951	12.5174
chr2	208634014	208634941	m_vs_o_d2_cond1_12358	12.5172
chr16	21513176	21513684	m_vs_o_d2_cond1_7358	12.5157
chr17	73400471	73401860	m_vs_o_d2_cond1_9252	12.5111
chr19	55677500	55677975	m_vs_o_d2_cond1_11314	12.5094
chr15	68870584	68871322	m_vs_o_d2_cond1_6652	12.5059
chr22	50638233	50639329	m_vs_o_d2_cond1_14283	12.5034
chr19	49217655	49218352	m_vs_o_d2_cond1_11119	12.4991
chr14	75078848	75079362	m_vs_o_d2_cond1_5901	12.499
chr9	88896988	88898234	m_vs_o_d2_cond1_19367	12.4976
chr16	5148404	5149065	m_vs_o_d2_cond1_7270	12.4943
chr1	192777467	192778049	m_vs_o_d2_cond1_1630	12.4931
chr8	142318790	142319246	m_vs_o_d2_cond1_18964	12.4876
chr16	83986061	83987830	m_vs_o_d2_cond1_7854	12.4843
chr20	30795043	30795694	m_vs_o_d2_cond1_12901	12.4824
chr5	132387701	132388741	m_vs_o_d2_cond1_16249	12.4822
chr10	5932179	5932828	m_vs_o_d2_cond1_2104	12.4779
chr12	133065902	133066479	m_vs_o_d2_cond1_5268	12.4771
chr1	42127172	42127860	m_vs_o_d2_cond1_874	12.4746
chr17	46131416	46131858	m_vs_o_d2_cond1_8955	12.4704
chrX	48910880	48911617	m_vs_o_d2_cond1_20176	12.4632
chr17	2297332	2297797	m_vs_o_d2_cond1_8181	12.4613
chr2	96930777	96931794	m_vs_o_d2_cond1_11940	12.4599
chr18	56338677	56339485	m_vs_o_d2_cond1_9834	12.4584
chr16	2802535	2803551	m_vs_o_d2_cond1_7191	12.4508
chr13	37494086	37494579	m_vs_o_d2_cond1_5412	12.4502
chr7	130743367	130743982	m_vs_o_d2_cond1_18171	12.4475
chr1	109758321	109758632	m_vs_o_d2_cond1_1174	12.4425
chrX	1570637	1571119	m_vs_o_d2_cond1_20070	12.4395
chr1	21978295	21978778	m_vs_o_d2_cond1_488	12.4365
chr1	25943315	25943868	m_vs_o_d2_cond1_575	12.4356
chr19	10828654	10829629	m_vs_o_d2_cond1_10323	12.4319
chr6	159420267	159420771	m_vs_o_d2_cond1_17420	12.4266
chr8	104310654	104311595	m_vs_o_d2_cond1_18836	12.4231
chr11	111473174	111474076	m_vs_o_d2_cond1_4110	12.4185
chr20	34652086	34653288	m_vs_o_d2_cond1_12980	12.4134
chr1	117112821	117113842	m_vs_o_d2_cond1_1255	12.4095
chr17	80008669	80009440	m_vs_o_d2_cond1_9596	12.4032
chr19	33792080	33792325	m_vs_o_d2_cond1_10696	12.4026
chr19	47363578	47364062	m_vs_o_d2_cond1_11056	12.402
chr2	223725767	223726327	m_vs_o_d2_cond1_12436	12.3976
chr1	206859222	206859856	m_vs_o_d2_cond1_1783	12.3946
chr11	66044965	66046352	m_vs_o_d2_cond1_3778	12.393
chr16	2273574	2274230	m_vs_o_d2_cond1_7168	12.3925
chr15	89437775	89438034	m_vs_o_d2_cond1_6925	12.3922
chr7	5862774	5863336	m_vs_o_d2_cond1_17612	12.3886
chr2	96782013	96783522	m_vs_o_d2_cond1_11935	12.3885
chr12	104458289	104459063	m_vs_o_d2_cond1_4942	12.3881
chr14	24768248	24768930	m_vs_o_d2_cond1_5681	12.3829
chr7	150812449	150813010	m_vs_o_d2_cond1_18293	12.3824
chr10	101189755	101190396	m_vs_o_d2_cond1_2712	12.3799
chr19	47733600	47734740	m_vs_o_d2_cond1_11065	12.3773
chr14	103394265	103394853	m_vs_o_d2_cond1_6150	12.375
chr14	103576236	103576950	m_vs_o_d2_cond1_6163	12.3734
chr19	19006424	19006880	m_vs_o_d2_cond1_10624	12.3701
chr4	925193	926104	m_vs_o_d2_cond1_15387	12.3671
chr17	46664314	46665795	m_vs_o_d2_cond1_8960	12.3663
chr5	132202292	132202974	m_vs_o_d2_cond1_16246	12.3658
chr2	241507992	241508321	m_vs_o_d2_cond1_12584	12.3597
chr1	110282236	110282975	m_vs_o_d2_cond1_1187	12.3597
chr7	99613218	99613718	m_vs_o_d2_cond1_17991	12.3595
chr10	35415989	35417217	m_vs_o_d2_cond1_2234	12.3572
chr1	2987746	2987979	m_vs_o_d2_cond1_180	12.3566
chr10	81964486	81965398	m_vs_o_d2_cond1_2595	12.3562
chr4	120549578	120550239	m_vs_o_d2_cond1_15758	12.3476
chr19	5339284	5340839	m_vs_o_d2_cond1_10176	12.3458
chr4	120375911	120376484	m_vs_o_d2_cond1_15756	12.3456
chr21	38338498	38339431	m_vs_o_d2_cond1_13475	12.3392
chr19	49165115	49165406	m_vs_o_d2_cond1_11115	12.3363
chr2	114513704	114514216	m_vs_o_d2_cond1_12061	12.3331
chr1	160174302	160175918	m_vs_o_d2_cond1_1492	12.3307
chr20	56309998	56310448	m_vs_o_d2_cond1_13207	12.3295
chr13	91999888	92000445	m_vs_o_d2_cond1_5523	12.3282
chr9	74979014	74980193	m_vs_o_d2_cond1_19339	12.3269
chr6	149866478	149867127	m_vs_o_d2_cond1_17351	12.3232
chr14	69444369	69446871	m_vs_o_d2_cond1_5848	12.3072
chr8	145980378	145980967	m_vs_o_d2_cond1_19139	12.3055
chr3	87276436	87277054	m_vs_o_d2_cond1_14905	12.3046
chr14	64932016	64932729	m_vs_o_d2_cond1_5815	12.3025
chr7	77325717	77326597	m_vs_o_d2_cond1_17936	12.2963
chr1	166944219	166945262	m_vs_o_d2_cond1_1529	12.2956
chr20	3869323	3870539	m_vs_o_d2_cond1_12730	12.2955
chr9	136856871	136859276	m_vs_o_d2_cond1_19875	12.2922
chr15	100272850	100273652	m_vs_o_d2_cond1_6995	12.2911
chr8	37168540	37169476	m_vs_o_d2_cond1_18611	12.2827
chr19	19282758	19283174	m_vs_o_d2_cond1_10634	12.2827
chrX	150151846	150152535	m_vs_o_d2_cond1_20318	12.2754
chr1	109756553	109757397	m_vs_o_d2_cond1_1172	12.2732
chr13	25860969	25861502	m_vs_o_d2_cond1_5347	12.2678
chr1	6230102	6232219	m_vs_o_d2_cond1_222	12.2673
chr11	73496287	73497800	m_vs_o_d2_cond1_3986	12.2673
chr16	446847	447592	m_vs_o_d2_cond1_7055	12.2663
chr13	25496430	25496989	m_vs_o_d2_cond1_5344	12.2607
chr12	57081565	57082093	m_vs_o_d2_cond1_4794	12.2568
chr6	3156985	3158767	m_vs_o_d2_cond1_16641	12.254
chr12	132629013	132629576	m_vs_o_d2_cond1_5232	12.2402
chr9	129567269	129567894	m_vs_o_d2_cond1_19640	12.2368
chr1	154377747	154378338	m_vs_o_d2_cond1_1369	12.2354
chr8	145703454	145704294	m_vs_o_d2_cond1_19128	12.2337
chr1	26146616	26147420	m_vs_o_d2_cond1_582	12.2325
chr16	50099917	50100822	m_vs_o_d2_cond1_7553	12.2296
chr14	91766129	91766704	m_vs_o_d2_cond1_5987	12.229
chr1	231113868	231114626	m_vs_o_d2_cond1_1980	12.2281
chr11	507508	507962	m_vs_o_d2_cond1_3068	12.228
chr3	121468004	121468594	m_vs_o_d2_cond1_14963	12.2245
chr7	156931589	156932312	m_vs_o_d2_cond1_18364	12.2245
chr11	74204322	74204859	m_vs_o_d2_cond1_3995	12.2218
chr13	50699353	50700226	m_vs_o_d2_cond1_5477	12.2212
chr9	131037426	131038256	m_vs_o_d2_cond1_19697	12.2151
chr7	5085532	5086327	m_vs_o_d2_cond1_17583	12.2147
chr10	135191860	135192572	m_vs_o_d2_cond1_3032	12.2145
chr1	61516183	61516896	m_vs_o_d2_cond1_1057	12.2125
chr2	242978691	242979007	m_vs_o_d2_cond1_12637	12.2105
chr2	206949766	206950576	m_vs_o_d2_cond1_12345	12.2096
chr17	36752011	36752286	m_vs_o_d2_cond1_8697	12.2079
chr18	21083497	21084000	m_vs_o_d2_cond1_9739	12.2031
chr19	49376349	49376983	m_vs_o_d2_cond1_11135	12.2009
chr11	63953682	63954374	m_vs_o_d2_cond1_3632	12.1992
chr12	133287305	133288278	m_vs_o_d2_cond1_5283	12.191
chr22	26825293	26825768	m_vs_o_d2_cond1_13900	12.1903
chr15	65281874	65282329	m_vs_o_d2_cond1_6593	12.1837
chr16	88600760	88601142	m_vs_o_d2_cond1_8015	12.1776
chr16	85507678	85508163	m_vs_o_d2_cond1_7909	12.1765
chr18	32557007	32557560	m_vs_o_d2_cond1_9759	12.1761
chr6	7590465	7590959	m_vs_o_d2_cond1_16675	12.1732
chr7	66056482	66057434	m_vs_o_d2_cond1_17830	12.173
chr7	44788455	44789361	m_vs_o_d2_cond1_17780	12.1713
chr11	1409776	1410857	m_vs_o_d2_cond1_3135	12.1536
chr17	79009034	79009463	m_vs_o_d2_cond1_9512	12.1507
chr16	2246037	2246497	m_vs_o_d2_cond1_7164	12.1474
chr6	109703075	109703612	m_vs_o_d2_cond1_17244	12.1467
chr12	125478192	125478528	m_vs_o_d2_cond1_5200	12.1451
chr1	151299419	151300147	m_vs_o_d2_cond1_1327	12.1432
chr11	614753	615661	m_vs_o_d2_cond1_3083	12.1413
chr1	233463453	233464056	m_vs_o_d2_cond1_2001	12.1381
chr11	568679	569729	m_vs_o_d2_cond1_3077	12.1374
chr21	35445850	35446655	m_vs_o_d2_cond1_13462	12.1348
chr14	105992382	105992710	m_vs_o_d2_cond1_6278	12.1344
chr8	145910611	145911184	m_vs_o_d2_cond1_19138	12.1336
chr5	172571464	172572031	m_vs_o_d2_cond1_16488	12.1317
chr5	140043748	140044292	m_vs_o_d2_cond1_16339	12.1297
chr11	126081700	126082239	m_vs_o_d2_cond1_4273	12.1281
chr12	125549867	125550475	m_vs_o_d2_cond1_5201	12.1272
chr15	56535500	56536420	m_vs_o_d2_cond1_6539	12.1239
chr1	2575718	2575930	m_vs_o_d2_cond1_164	12.1188
chr3	47516892	47517442	m_vs_o_d2_cond1_14639	12.1173
chr19	2150500	2151556	m_vs_o_d2_cond1_10041	12.1162
chr7	91763152	91763833	m_vs_o_d2_cond1_17951	12.1109
chr12	57023336	57024185	m_vs_o_d2_cond1_4791	12.1094
chr16	71842023	71842657	m_vs_o_d2_cond1_7780	12.1093
chr11	46402082	46403661	m_vs_o_d2_cond1_3450	12.1084
chr12	96587791	96588839	m_vs_o_d2_cond1_4913	12.1059
chr17	20945147	20946321	m_vs_o_d2_cond1_8497	12.1044
chr2	232645087	232645996	m_vs_o_d2_cond1_12479	12.0968
chr12	133404932	133405441	m_vs_o_d2_cond1_5285	12.0943
chr16	30772297	30773393	m_vs_o_d2_cond1_7491	12.0903
chr19	17444928	17445690	m_vs_o_d2_cond1_10548	12.0893
chr2	72161934	72162823	m_vs_o_d2_cond1_11823	12.0854
chr7	36192823	36193445	m_vs_o_d2_cond1_17732	12.0841
chr7	33148652	33149261	m_vs_o_d2_cond1_17723	12.084
chr14	50066341	50066888	m_vs_o_d2_cond1_5739	12.0838
chr19	45971259	45973359	m_vs_o_d2_cond1_10997	12.0794
chr6	144385317	144386033	m_vs_o_d2_cond1_17340	12.079
chr2	231921339	231922322	m_vs_o_d2_cond1_12465	12.0769
chr11	407502	408022	m_vs_o_d2_cond1_3057	12.0763
chr2	65356450	65357191	m_vs_o_d2_cond1_11781	12.0717
chr1	42612314	42612611	m_vs_o_d2_cond1_884	12.0706
chr17	2299701	2301463	m_vs_o_d2_cond1_8183	12.0682
chr7	39663193	39663954	m_vs_o_d2_cond1_17742	12.0674
chr4	85887119	85887761	m_vs_o_d2_cond1_15708	12.0666
chr9	35748745	35750263	m_vs_o_d2_cond1_19262	12.0599
chr11	66025146	66026408	m_vs_o_d2_cond1_3775	12.0571
chr20	25370379	25371478	m_vs_o_d2_cond1_12863	12.057
chr9	127615153	127616043	m_vs_o_d2_cond1_19614	12.0542
chr20	33585085	33585364	m_vs_o_d2_cond1_12956	12.047
chr19	15288511	15289015	m_vs_o_d2_cond1_10490	12.0459
chr6	52441361	52442455	m_vs_o_d2_cond1_17142	12.045
chr19	50378726	50380587	m_vs_o_d2_cond1_11195	12.0448
chr22	29601531	29602284	m_vs_o_d2_cond1_13914	12.0433
chr8	144651633	144652543	m_vs_o_d2_cond1_19054	12.0404
chr12	6663529	6663929	m_vs_o_d2_cond1_4430	12.0399
chrX	153151837	153152125	m_vs_o_d2_cond1_20344	12.0374
chr7	107220537	107221057	m_vs_o_d2_cond1_18092	12.0333
chr19	5804276	5805174	m_vs_o_d2_cond1_10189	12.03
chr19	14192455	14192967	m_vs_o_d2_cond1_10457	12.0286
chr1	32859438	32860036	m_vs_o_d2_cond1_740	12.0217
chr11	73018766	73019948	m_vs_o_d2_cond1_3974	12.0208
chr3	32726752	32727306	m_vs_o_d2_cond1_14516	12.0207
chr19	47746333	47747696	m_vs_o_d2_cond1_11068	12.0187
chr6	160390174	160390519	m_vs_o_d2_cond1_17432	12.0171
chr19	3970139	3971167	m_vs_o_d2_cond1_10119	12.0152
chr1	901411	902574	m_vs_o_d2_cond1_12	12.01
chr11	47197705	47198388	m_vs_o_d2_cond1_3459	12.0095
chr5	179159832	179160671	m_vs_o_d2_cond1_16582	12.0081
chr10	71496620	71497169	m_vs_o_d2_cond1_2411	12.0023
chr5	32585591	32586213	m_vs_o_d2_cond1_16040	11.9966
chr14	102227233	102227876	m_vs_o_d2_cond1_6126	11.9941
chr12	52811986	52812662	m_vs_o_d2_cond1_4709	11.9935
chr19	33668107	33668828	m_vs_o_d2_cond1_10694	11.9922
chr1	2433013	2433322	m_vs_o_d2_cond1_147	11.992
chr19	58858337	58859007	m_vs_o_d2_cond1_11380	11.9918
chrX	49687231	49687924	m_vs_o_d2_cond1_20186	11.9905
chr4	22517056	22517666	m_vs_o_d2_cond1_15593	11.989
chr6	153452473	153452972	m_vs_o_d2_cond1_17384	11.9886
chr6	36806876	36807972	m_vs_o_d2_cond1_16971	11.9858
chr11	3443879	3444930	m_vs_o_d2_cond1_3227	11.9808
chr7	2443186	2443660	m_vs_o_d2_cond1_17552	11.973
chr3	47620401	47621026	m_vs_o_d2_cond1_14643	11.9706
chr12	57940435	57940982	m_vs_o_d2_cond1_4828	11.9671
chr22	42764607	42765194	m_vs_o_d2_cond1_14147	11.9571
chr12	50100218	50101364	m_vs_o_d2_cond1_4626	11.9467
chr1	117209526	117210828	m_vs_o_d2_cond1_1257	11.9456
chr22	47158315	47159084	m_vs_o_d2_cond1_14235	11.9393
chr19	46148540	46148810	m_vs_o_d2_cond1_11008	11.937
chr4	82965181	82965485	m_vs_o_d2_cond1_15690	11.9367
chr20	359938	362693	m_vs_o_d2_cond1_12655	11.9358
chr16	81069454	81070067	m_vs_o_d2_cond1_7827	11.9355
chr20	56712770	56713226	m_vs_o_d2_cond1_13231	11.9345
chr17	33307533	33308027	m_vs_o_d2_cond1_8644	11.928
[truncated: 18,378 more rows]
