# Supplementary material for: Glycolysis Induces Abnormal Transcription Through Histone Lactylation in T-cell Acute Lymphoblastic Leukemia
Source: Genomics Proteomics Bioinformatics. 2025 Apr 7;23(2):qzaf029. doi: 10.1093/gpbjnl/qzaf029 (PMC12402983; doi:10.1093/gpbjnl/qzaf029)
Supplement: qzaf029_Supplementary_Data [file qzaf029_supplementary_data.zip › Table S8.xlsx]

## Sheet: Sheet1
Table S8 Changes in gene transcription following the addition of oxamate
Note: CPM, counts per millon.
Gene symbol	logFC	logCPM
ASS1	-2.87929	7.7039
EGR1	2.80003	5.37761
RP13-580F15.2	-2.79135	4.6672
SPNS3	-2.50417	6.39112
RP11-284F21.10	-2.92451	3.00704
ATF5	-2.2134	8.10387
CALB2	-5.1009	1.29147
ASNS	-2.1898	6.62534
ARRDC3	-2.18413	5.16096
NEFM	-7.75887	0.837591
MAF	2.32441	3.75346
TRIB3	-2.02634	7.43716
KLF2	2.00549	7.09334
KRT1	2.55639	2.62779
AC004840.9	2.15089	3.6129
PCK2	-1.87603	6.69132
HOXB9	-2.08325	3.82673
RP11-284F21.7	-3.13937	1.60514
CEBPE	2.26761	2.95271
RP11-16L9.3	-3.87523	1.05947
GPCPD1	-1.76215	5.42936
SLC16A6	-2.54575	2.04168
SPRN	2.00274	3.33016
GALNT9	-2.30613	2.30835
MURC	2.55278	1.86816
MSLNL	2.3369	2.34862
NKX3-1	1.68184	6.54451
AC116614.1	-1.83884	4.02884
KCTD11	1.87239	3.76969
AARD	-1.98982	3.0218
MFAP4	-1.92907	3.24754
SNTB1	-1.74537	4.28435
GUSBP3	2.42026	2.06029
THBS1	-2.25938	2.06087
CCM2L	-2.87717	1.38957
DCLK3	2.31741	1.97889
RP11-16L9.1	-2.83549	1.356
ALOX5AP	-1.8544	3.3092
CNR2	1.61409	5.0846
FAM129A	-1.5971	5.31258
RFX8	1.79244	3.48112
TSEN15	-1.5468	6.39084
DMGDH	-1.95075	2.59035
MIR17HG	2.16477	2.21294
NDUFA4L2	-1.75219	3.37631
ANXA3	-1.63348	4.16292
TNFRSF10D	-2.52043	1.54445
TLN2	-1.50458	5.76111
BCAN	-2.08986	1.92974
FMN1	-2.57854	1.38836
RP11-4M23.2	2.45972	1.41781
CBS	-1.45474	7.43348
VEGFA	-1.49197	5.612
ADAT3	1.78269	2.92408
S1PR3	-1.53593	4.68202
RP5-1120P11.1	-1.72164	3.20864
CD1A	1.46806	5.72936
SLC6A9	-1.52422	4.52964
PSAT1	-1.42136	8.67246
CTB-119C2.1	2.10958	2.06212
CD96	-1.65853	3.23574
DUSP2	1.49329	4.9524
TM6SF1	-1.46528	5.43761
GPRC5B	-1.92603	2.19682
RAP1GAP2	1.43078	6.47548
AHNAK	1.40009	8.87313
MAN1C1	-1.87845	2.32261
SDC4	-1.75136	2.78924
ZNF135	-1.52255	4.00394
TRPC5OS	-1.91363	2.09937
GNAO1	-1.44651	5.17646
IGLL1	1.48216	4.57614
RP11-973H7.1	1.62755	3.12979
SIRPG	-1.58662	3.25319
GPC5	1.75523	2.62003
AC131097.4	2.07071	1.91561
LYRM9	-1.57403	3.24399
LINC00861	-1.60751	3.1981
PCDH9	1.48163	4.0199
INHBC	-2.39864	1.24912
PTCHD4	1.62123	2.90344
TNFSF8	-1.82976	2.03703
SLC16A14	-1.43685	4.05567
RP11-108K14.4	-1.37871	4.90938
MT2A	-1.56803	3.16921
C17orf58	-1.4224	4.31121
SHISA7	1.82125	2.23316
RP11-163E9.1	-1.75739	2.23267
VSTM4	-1.7025	2.46865
TPK1	-1.68133	2.5736
GPR183	1.63626	2.76295
TOX2	-1.50292	3.41464
SLC6A6	1.30804	6.99472
SLC16A8	-2.12534	1.57171
RP11-286H15.1	1.49106	3.4842
ZMAT1	-1.32871	5.3177
RP11-146E13.3	1.92116	1.67683
DPYSL5	1.55743	2.90405
SNAP91	-2.22773	1.31916
TLE6	-1.77101	1.99394
RP11-1055B8.8	1.36874	4.42265
RPS6KA2	-1.29065	6.08539
PLEKHM1	1.27682	6.62793
SARS	-1.26111	7.94738
SPOCK1	-2.29952	1.17418
AC005943.5	1.63639	2.59368
AVPR2	1.86061	1.98172
KCNC3	1.49372	3.07281
CTSG	-1.27183	5.65583
GRM4	-1.95168	1.70896
SH3GL2	-1.34034	4.25262
RIMS3	-1.24357	6.6301
AMICA1	-1.61386	2.40417
LY9	-1.4278	3.13867
RP11-697E22.2	1.55648	2.59439
MKX	-1.43506	3.10911
ANKRD20A9P	-1.74446	1.88128
AMT	-1.37282	3.63725
SOX11	1.29631	4.4429
RHOU	1.25825	5.07677
RP11-287D1.3	-1.2049	7.54899
GAB2	-1.24999	5.14977
PHGDH	-1.19157	9.02016
FBXO15	-1.74877	1.78461
CHRNA10	1.8119	1.59701
ALS2CL	-1.36956	3.40502
PACSIN1	-1.27363	4.3771
RP11-1069G10.1	-1.55009	2.41978
RP11-345J4.8	1.44833	2.87128
C1QTNF6	-1.34181	3.68451
ADAMTS7	1.47927	2.75208
AP000345.2	1.37241	3.36908
TMEM156	-1.96085	1.44975
SAT1	-1.3325	3.60882
PTCRA	1.72614	1.98267
SGK223	1.29891	3.90981
AKAP6	-1.42057	3.02683
PDE3B	1.18095	6.16835
CARS-AS1	-1.20638	5.12719
PTPRVP	-1.89548	1.54102
MTHFD2	-1.15375	9.01045
HRK	-1.34881	3.21395
COBLL1	-1.43789	2.79861
SLC30A1	-1.30943	3.68412
SPEF2	-1.49744	2.4976
TLR9	-1.99124	1.31792
RP11-358L4.1	1.88252	1.35687
HSPA8	1.14412	10.1956
MYH7B	-1.51941	2.3367
GRIN2D	1.71214	1.87311
TTC23	-1.35055	3.11813
FUT1	-1.67684	1.73322
IGHV4-34	1.42689	2.71491
RP11-1055B8.6	1.42689	2.71491
C9orf47	-1.64287	1.80862
TSSK2	1.61889	2.08536
SLC43A1	-1.15765	5.73386
MYCBPAP	-1.29562	3.45994
RP3-395M20.8	-1.61273	1.88029
FHIT	-1.50168	2.19335
SCN4A	-1.94253	1.28268
RP11-649A18.4	1.83691	1.32413
AARS	-1.1126	8.46774
RBCK1	-1.11812	7.3607
BCAT1	-1.10614	8.0108
BEND6	-1.21214	4.05282
DNAJC12	-1.87099	1.38473
SMOX	-1.15524	4.97077
ZFP36L2	1.10216	7.83764
FAM46C	1.1193	6.15756
CHST12	1.12102	5.99776
SLCO3A1	1.13013	5.48392
CADM1	-1.17875	4.33809
CTD-3060P21.1	1.30251	3.22541
ATP13A4	-1.97505	1.1339
VWFP1	1.60617	1.89649
EIF4EBP1	-1.13583	5.07868
RGS16	-1.3895	2.62761
AC006547.13	1.45491	2.33879
DMC1	-1.23325	3.5863
TPD52	-1.08265	7.80463
ARHGAP28	-1.60113	1.67994
IARS	-1.07153	9.03299
FAM173B	-1.17614	4.1231
TIGD5	1.14668	4.59435
RP11-253E3.3	1.17313	4.06422
FARP1	-1.24527	3.20346
ELOVL6	-1.18032	3.8938
AC074289.1	-1.54422	1.83223
ELL2	-1.21236	3.70285
RP11-973H7.4	1.28011	2.96155
SERPINE2	-1.16607	4.17622
ANKRD24	-1.406	2.31852
NPW	1.28269	3.07502
ADM2	-1.10486	5.14771
ACVR2B-AS1	1.27389	2.91802
CCNB1IP1	-1.07691	5.97851
ETS2	1.06761	6.30214
SPRY4	1.33511	2.65073
STAC3	-1.39193	2.24773
PDE8B	-1.30189	2.74684
ID3	1.05376	6.80898
SLC4A5	-1.10611	4.66958
RP11-382J12.1	-1.2964	2.7847
EFNA1	1.74111	1.25631
CTB-25B13.12	-1.38051	2.30094
RP11-125B21.2	-1.10596	4.71932
SELL	1.1469	4.02911
CEBPZ-AS1	-1.08298	5.1474
C5orf28	-1.11938	4.39965
KANK4	1.11426	4.43757
PPL	1.5384	1.94119
GK	-1.09548	4.56809
PTPN22	-1.11455	4.24058
GAS6-AS1	-1.19367	3.31069
ANKS1B	-1.40228	2.05442
RECK	-1.13524	3.91615
MST1P2	-1.18177	3.50471
TSPAN9	-1.26861	2.84547
NDST3	1.04379	6.15631
C1orf226	-1.26436	2.88086
AGTPBP1	-1.06081	5.25667
RP4-536B24.4	-1.55093	1.53874
ANKRD18DP	-1.36502	2.22927
PROB1	1.06653	4.8255
PCDH19	1.31636	2.48156
MNS1	-1.17389	3.42686
LINC00341	-1.49523	1.70575
HOXA3	-1.31275	2.52596
IGFBP2	-1.01563	7.65655
AC117834.1	-1.15458	3.59956
ZBTB16	1.14593	3.78386
GRAMD1C	-1.11859	3.85195
WDYHV1	-1.11704	3.98804
NECAB3	-1.10816	4.12219
HAR1A	-1.24327	2.90378
RP11-262H14.1	-1.23982	2.93779
GRASP	1.20973	2.95153
RP11-353N14.2	1.47584	1.89747
SPRY1	1.21119	3.16246
BCAS4	-1.16082	3.44258
ZSCAN18	-1.06906	4.60347
STC2	-1.01332	6.39242
FLRT1	-1.32816	2.26513
PDE4D	-1.32816	2.26513
RP11-251G23.2	-1.72475	1.28143
AP006621.9	1.62226	1.32536
ZNF503-AS2	1.32439	2.37263
EBF2	-1.29042	2.51074
CD1E	1.12541	3.72837
RHBDL1	-1.23991	2.74618
DPH6	-1.18264	3.00291
AL590822.2	1.19152	3.18125
SLC17A9	1.19015	3.1152
CCDC86	1.00635	6.40841
IRX3	0.996116	7.26203
PGAM2	-1.47955	1.59621
DNAH1	-1.06499	4.43506
MFI2-AS1	-1.06437	4.41104
ANKRD34A	1.55173	1.65289
AC007038.7	-1.43493	1.75705
RP11-830F9.7	1.47531	1.80476
ANKRD19P	-1.41636	1.83122
RP4-784A16.5	-1.41636	1.83122
SIX2	1.44351	1.87509
AK8	-1.39976	1.90177
CCDC74B	-1.39976	1.90177
CACNA1D	-1.16215	3.08594
HOXD8	-1.1649	3.02397
MYCN	1.17138	2.96272
CTXN1	1.01091	5.6075
RP11-347C18.5	-1.32877	2.07431
IFFO2	-1.22057	2.73311
IGSF9	1.21712	2.7547
PTCH2	1.33387	2.25479
SPATA1	-1.30126	2.24689
PADI2	-1.29351	2.30012
ZBED6CL	1.00354	5.63484
FRAS1	-1.12317	3.51152
ITGA6	-0.990268	5.95248
ASMTL	-1.03067	4.67859
ANKRD20A5P	-1.08209	3.82749
DICER1-AS1	-1.12826	3.21137
TMEM56	-1.12826	3.21137
PQLC3	-1.07923	3.6336
CARS	-0.970854	7.12769
RBM38	0.969329	7.00621
RP11-80G7.1	-1.11237	3.41003
C6orf223	-0.996942	5.2008
HYAL3	1.19758	2.65212
TCF7	0.955295	9.07589
RP1-261G23.7	-1.24002	2.52522
EOMES	1.07168	3.67104
HYDIN	-1.2447	2.4798
ARHGAP19-SLIT1	1.2633	2.38927
RP11-752G15.8	-1.58521	1.44739
SKIDA1	-1.2671	2.28231
SCO2	1.06702	3.86752
RP11-141O15.1	1.32603	2.18297
EFCAB12	1.34526	2.12643
GCNT4	-1.41533	1.65147
RP11-613C6.2	1.14756	3.08641
SLCO4A1	0.981928	5.60448
TBC1D16	-0.970176	6.18216
NEK5	-1.39658	1.7311
RP11-105N14.1	-1.3651	1.8783
PCBP4	-1.02676	4.12601
MXD4	0.971582	5.87983
SHMT2	-0.943767	7.98848
APLN	1.1698	2.6788
BMS1P18	1.1698	2.6788
RGS10	-1.01695	4.31877
RGS17	-1.08822	3.46519
ZBTB12	1.0271	4.24468
MSRB2	-1.08752	3.39348
AC116366.6	1.08421	3.39647
ITGB7	-1.11573	3.0234
NR1D1	0.98293	5.04804
TRMT44	1.00041	4.41182
PLD1	-1.11675	2.92513
PREX2	-0.964428	5.35499
TEX15	-1.23493	2.31689
NSMCE1	-0.960451	5.52472
GABARAPL1	-1.01298	4.25274
RP11-22B23.2	-1.24019	2.26429
PRKAR2B	-0.983963	4.88076
RP11-390B4.3	1.05742	3.70373
PDE9A	-1.15627	2.80791
RP1-63M2.6	-1.26619	2.03237
TSHR	0.993487	4.59298
ALDH1A2	0.923884	9.32311
ATXN1	-1.09955	3.07505
TMEM116	-1.09955	3.07505
NPB	1.04001	3.773
AC092811.1	-1.32958	1.85445
ANKRD63	1.40515	1.75659
DNAJA1	0.925354	7.71102
PFDN4	-0.997644	4.40201
RP11-101E13.5	-1.07293	3.28301
TRIQK	-1.00181	4.28375
GTF2H3	-0.936942	6.44142
RARRES2	-1.35718	1.70468
SNX24	-1.0654	3.49566
CCDC122	-1.61831	1.20827
MFSD2A	1.00536	4.25818
HCN3	-0.9791	4.6542
CST7	-1.57479	1.31544
CCDC62	1.47217	1.3593
NTN4	-1.53809	1.41521
AC079612.1	1.18419	2.49775
FLNA	0.915469	9.97246
PDK1	-0.945422	5.56128
STYXL1	-1.02524	3.5979
SH3TC1	0.955861	5.13687
AMOTL2	-1.2009	2.40024
SLFN5	-0.928387	6.37982
LRRC40	-0.9515	5.19077
CARNS1	1.21609	2.3574
ESRP1	-0.987884	4.43
TLX2	1.02267	3.85657
RP11-625L16.3	-1.01913	3.83869
RIMS2	-1.21277	2.24604
GRIK4	1.14324	2.705
CD109	-0.951586	5.1235
PPP4R4	-1.16272	2.65281
JHDM1D-AS1	-1.08255	2.96924
ID1	0.958796	4.87352
ACSL6	-1.2224	2.13327
DYNC2LI1	-1.04942	3.36829
TRIB2	0.935728	5.55789
IL1RAP	-1.00863	3.81437
GPT2	-0.909223	6.96051
LINC00662	-0.997548	3.90862
KCNH2	0.919934	5.99286
RNFT1	-1.11792	2.81969
LINC00909	-0.974099	4.18778
KIAA1024	1.02963	3.43637
YARS	-0.897319	8.36883
WNT8B	1.11186	2.76817
KCNJ4	1.34194	1.80578
LRRC7	-1.29317	1.8302
WDR81	0.923106	5.50551
FJX1	1.03417	3.3891
KIAA0922	0.898209	7.4787
TTC3P1	-1.30424	1.756
PLCL2	0.911687	6.02296
SNHG3	0.909715	6.25155
FCGRT	0.910265	6.18393
CD84	0.941366	4.87091
RP11-252E2.1	0.937067	4.8681
AC005786.7	0.99429	3.87419
LAIR1	-0.907118	6.25933
RP11-27I1.4	-1.18161	2.28148
HAX1	-0.902209	6.57725
RP11-159D12.2	-0.910651	5.78091
PRSS53	-1.09923	2.87901
PLXNC1	-1.05389	3.10474
RP11-244O19.1	-1.05389	3.10474
UBALD1	0.92239	5.37619
SLC26A1	0.996697	3.83945
SLC2A6	0.953335	4.52236
NDUFA11	1.06982	3.06744
RP11-551L14.1	-1.48938	1.38231
GSN	-0.955619	4.33924
TK2	-0.932319	4.83866
PI16	0.904843	5.80033
PTPRM	-1.52255	1.28017
TNK2-AS1	1.24377	2.12732
REEP1	-0.975226	4.03402
MND1	-0.913405	5.15935
PROX2	1.25975	2.0685
ZFP36	0.918171	4.96553
LINC01001	-1.02059	3.29989
PPM1H	0.890555	6.38127
COX7A2L	-0.903691	5.5442
LGALS9	0.907472	5.31663
CCR4	1.2643	1.92144
TSC22D3	-1.24045	1.94567
LINC00116	1.05737	2.88678
PXN-AS1	-0.910674	5.0549
KCNK1	0.909036	5.09155
ZNF286B	0.985733	3.71745
BLVRB	-0.973044	3.60429
FAM107B	-0.881095	6.50327
PNMAL2	0.983122	3.591
ABCA5	-0.927012	4.45671
WIPI1	-1.00693	3.29098
LONP1	-0.862955	8.93099
EML1	-1.02423	3.11432
RAD51B	-1.02423	3.11432
AP3B2	-0.963982	3.81985
AC005682.5	1.20173	2.16553
PLGRKT	-0.963028	3.71276
ITK	-0.867149	7.1094
RP11-1055B8.7	0.861978	7.8577
CTD-2619J13.19	1.35963	1.6274
OSBPL6	-0.952081	4.0337
RSL24D1	-0.861841	7.3546
RP4-800J21.3	0.897827	4.94419
FAM57B	-0.94871	3.92498
RASL11A	1.39184	1.54346
SRPX	-1.28651	1.56607
ARID5B	0.886928	5.51525
PARP8	-0.8851	5.37252
TTC39B	-0.956658	3.745
JAZF1	-1.06175	2.81905
HEMK1	-0.893672	4.98601
EGFL7	-1.01715	2.99022
DACT3	1.13329	2.3582
PLEKHB1	0.907907	4.64201
RP11-728G15.1	-1.41395	1.44621
DBIL5P	-1.29966	1.47654
RP11-85K15.2	-1.29966	1.47654
RPS10P7	-1.01057	3.13383
MYC	0.85033	8.87005
HIVEP3	0.875464	5.80379
TTC9	-0.943499	3.95286
CTB-46B19.2	-1.01518	2.95745
AKAP7	-1.20078	1.98919
NUDT7	-1.20078	1.98919
SEL1L3	-0.908386	4.40074
ADAMTS13	-0.982915	3.46385
OPALIN	1.33623	1.39247
TTC28	0.852553	7.26589
DOK3	0.925495	4.19203
LINC00426	-1.09851	2.52374
RP11-505P4.6	-0.983608	3.32531
RP11-566E18.3	0.9684	3.44486
DIEXF	0.884034	5.18942
LCA5L	-1.20578	1.92291
ACAD10	-0.880522	5.21529
SLAMF8	-1.46835	1.24403
CTD-2049O4.1	1.37307	1.29311
MRPL48	-0.901652	4.63249
AGPAT9	-0.942288	3.69934
PRDM5	-1.12725	2.18989
RP4-717I23.3	-0.870679	5.3175
GARS	-0.839559	8.44339
CD82	0.857778	5.89148
GPR174	-0.866359	5.52515
LINC00963	-1.21746	1.78047
CTA-384D8.36	0.945722	3.73066
AGA	-0.997716	2.94617
HDDC3	-0.912245	4.0795
ARHGEF9	-0.857022	5.62558
NEIL3	-0.851091	6.11136
EPSTI1	0.897638	4.4521
STS	0.982265	3.1929
HLA-F-AS1	1.29305	1.68112
AC005077.14	-1.09803	2.33265
RP5-997D24.3	-1.09803	2.33265
B4GALT4	-0.962832	3.49434
C1GALT1C1	-1.07593	2.55303
NKX2-5	1.05448	2.5572
CTD-3193O13.13	0.924382	3.82864
TRIM7	-0.98446	3.17206
TMEM154	-0.863508	5.19178
MCTP1	-0.90622	4.08952
CTD-2235H24.2	-0.965157	3.26393
WARS	-0.836077	7.00139
LDLRAD2	-1.16391	2.03144
EPS8L1	0.940728	3.56344
PCYOX1L	-0.866845	5.08232
FAM129C	1.31913	1.60033
SNX6	-0.849815	5.71134
SNHG8	-0.858333	5.20105
H1F0	-0.83696	6.45163
ANKRD18A	-0.880367	4.59012
AC092171.4	0.90554	3.96942
SNORD64	1.34894	1.51473
EIF3CL	-0.855772	5.20566
TIGD1	-0.894543	4.29973
KB-1639H6.2	1.0171	2.93186
MEX3B	0.856612	5.07251
APBA1	-1.07325	2.4151
SCUBE3	1.07077	2.42276
PPP1R3D	1.01133	2.78151
PEX5L	-1.17026	1.89979
HINT2	-0.875594	4.62519
TOMM5	1.13499	2.1847
TXNL4B	-0.859235	4.94157
FBXL2	-0.88733	4.15805
PLCB1	-0.888104	4.2099
ITGA2	-0.883437	4.35086
HYAL2	0.904938	4.09257
MYO7B	0.813989	9.18499
ANXA1	0.822965	6.86389
RP5-882C2.2	1.01442	2.74442
PTGER4	0.829676	6.29936
RP11-92C4.3	-0.901471	3.94116
CMYA5	1.21404	1.8068
RP11-152N13.16	1.21404	1.8068
GDPD3	-1.17395	1.82919
OGT	-0.810642	9.21348
CTD-2587H19.1	-0.968485	2.98964
AC018470.1	1.03283	2.54311
AC011893.3	0.972785	3.09826
LINC00493	-0.908076	3.86686
DNTT	0.814849	7.44189
TUBA3FP	-1.38672	1.3142
GRIP2	1.28753	1.36051
ZNF628	0.867518	4.39784
EPS8L2	0.949203	3.30784
HSPA5	0.810298	8.21255
POLR1C	0.84481	5.33223
RBM11	-1.07113	2.31525
ULK4	-1.00626	2.81841
SLC1A4	-0.818803	6.6026
GREB1L	-0.905355	3.71198
ARRB1	0.865036	4.54174
BMS1P17	1.15653	2.06941
FAM110B	1.15653	2.06941
RP11-261C10.5	1.23268	1.73292
PPAN	1.00101	2.65419
PTPRN2	0.864784	4.53089
SERHL	0.857105	4.63938
PPDPF	-0.813901	6.69631
PTPRJ	-1.06994	2.26261
PIGCP1	-0.900755	3.81291
FAM109A	0.906792	3.74375
YPEL5	-0.934805	3.3417
SPTBN1	0.801344	9.91349
JAKMIP1	0.844018	5.03479
RAP1GAP	0.8256	5.8792
SETD1B	0.80663	7.40137
FZD4	1.13723	1.98739
VSIG10L	-1.13084	2.01
IQCK	-1.03381	2.60987
NEIL2	-1.03381	2.60987
PLXDC1	-1.03381	2.60987
RP11-638I2.8	-0.846252	4.84037
GLRX2	-1.02122	2.7565
HOMER3	1.00297	2.88739
TMEM14C	-0.849003	4.67259
WASF1	0.834926	5.08772
STAU2	-0.824062	5.67284
MRPL27	0.838256	4.88951
HMGCL	-0.887007	4.00639
P2RX4	-0.87238	4.0115
SLC25A38	0.809715	6.54422
RNF187	-0.798548	8.13789
C9	0.858623	4.50534
TFCP2L1	-0.947912	3.09345
ILDR2	-0.829514	5.18892
CBFA2T3	0.800916	7.37033
RDM1	-0.901927	3.53847
GIPC3	1.14933	1.92241
RP11-961A15.1	1.14933	1.92241
FBXL19-AS1	0.845652	4.60201
ZNF837	0.936984	3.27371
FASN	0.792568	9.3189
OGFR-AS1	1.27747	1.57273
BAIAP2L2	-1.18786	1.59397
RP11-521B24.3	0.94009	3.16563
MIR4664	1.10705	2.16641
LTB4R	-0.808783	6.04739
HSP90AA1	0.790373	10.8173
SRGAP1	-0.951416	2.81778
ZDHHC15	-1.04581	2.34904
KALRN	1.01085	2.52888
CENPK	-0.828206	5.18184
CCND2	-0.807142	6.06665
RP11-384P7.7	-1.13385	1.87631
SLC9A9	-1.13385	1.87631
HEBP1	-0.882982	3.62408
MYT1	-0.944025	2.91177
LDLR	0.797831	6.74172
WAC-AS1	-0.842534	4.35863
NOXO1	0.971934	2.7941
POU6F1	-0.893266	3.55303
RP11-799D4.4	-1.06577	2.09212
PPP1R1C	-1.02709	2.47753
RYR3	1.30472	1.48542
PROCA1	-1.19376	1.50623
ELOVL5	0.785672	9.08432
TMEM187	0.961909	2.99696
EVPL	0.842975	4.38217
STK32B	-0.890065	3.53092
MOB2	0.830712	4.81701
SRP14-AS1	-0.940157	2.87716
ZNF329	-0.930145	3.19028
TUBE1	-0.80538	5.78859
TPGS1	0.866764	4.0532
SPRYD4	0.907802	3.58499
SPTB	-0.856819	4.09885
RP11-121L10.3	-1.01148	2.59552
AMH	-0.8077	5.48272
KPTN	0.841996	4.50558
BHLHE40	-1.02455	2.43058
DOC2GP	-1.02455	2.43058
WDR88	-1.02455	2.43058
ABHD4	-0.856323	4.13829
VAMP2	-0.806313	5.67926
ARSG	-0.875397	3.76295
CAMK2D	-0.838082	4.4632
PVT1	0.857242	3.98606
RP11-56B16.5	-0.926712	3.1618
ATP10A	0.833604	4.56365
IRAK1	0.783557	7.62708
AC069282.6	-1.31483	1.3811
SGK494	-1.20054	1.41282
AP4B1-AS1	-0.853847	4.12359
GBP5	-0.998266	2.70458
LIAS	-0.851683	4.06848
CAPN15	0.783508	7.26917
SH3BP5-AS1	0.793719	6.04145
DDIT3	-0.833826	4.43966
TMCC2	0.869635	3.7935
RP11-466P24.2	-1.02183	2.38205
RNF168	0.783109	6.98545
ANKRD44	-0.901494	3.455
TOE1	0.817711	4.97237
RXRA	0.944752	3.01803
RP3-337H4.9	0.863015	3.89299
HPCAL4	-1.09699	1.98824
FIZ1	0.804846	5.2381
SEC22A	-0.918667	3.20879
DHRS4	-0.821729	4.80061
OPTN	-0.828552	4.58579
SKIL	-0.925675	2.90012
AKR1C1	-0.876508	3.5817
PAQR6	-0.858488	3.97365
CNOT10-AS1	-0.919416	3.1031
RP1-125I3.2	1.23713	1.32781
ZEB1-AS1	-0.840423	4.24127
GSTZ1	-0.837937	4.15254
LA16c-60H5.7	0.953349	2.78216
B3GALT6	0.783906	6.15084
ICA1	-0.911146	3.2543
NQO2	-0.814099	4.73771
MTFR2	-0.822772	4.58214
KLHL6	-0.921327	2.86523
RP11-775D22.3	-0.852908	3.94049
STX11	-1.13975	1.64928
TMSB10	0.772551	7.3524
CLUH	0.769082	8.12989
TUBB3	0.816975	4.72814
PPP1R16B	-0.798238	5.09887
SLC25A12	-0.804087	4.88389
ZNF846	-0.980646	2.73044
SLC38A7	0.806322	4.98054
GP1BA	-0.907511	3.22706
FRMPD3	-1.01576	2.27982
BCDIN3D-AS1	-0.916759	2.82947
CMAHP	0.853774	3.87034
ZNF414	0.82251	4.44933
AC009948.5	-0.785857	5.6035
ZNF26	-0.846803	3.95151
CTU1	0.820326	4.29537
C5	-0.99907	2.41432
RP11-24J19.1	0.994731	2.42353
ZBTB7A	0.781464	5.74385
SLC16A9	-0.815082	4.45898
RP11-564D11.3	-0.825371	4.19505
JDP2	-0.829366	4.02674
PAPLN	-0.829885	4.10843
GLDC	0.814447	4.30398
RP5-991G20.4	-0.879841	3.4625
HR	0.80015	4.82341
RP11-830F9.5	0.776672	5.71383
AIG1	-0.808386	4.5347
IGSF9B	0.78902	5.2023
ATF3	-0.826399	4.01085
RBM19	0.767939	6.45963
CTD-2619J13.14	0.813985	4.49857
RP11-19P22.8	1.0953	2.02945
FAAH2	-1.06412	2.03051
RP11-753H16.5	1.06368	2.00904
STAP2	0.998167	2.3758
EIF1	-0.75503	8.49846
HIVEP1	0.811696	4.36234
PARD6B	-0.963726	2.75585
HSPG2	-0.823814	4.03713
LRRC48	0.852007	3.50667
AP000347.2	1.14029	1.75867
HLA-J	1.14029	1.75867
MBLAC1	1.14029	1.75867
AL353898.3	-1.0962	1.77943
TNS1	-1.0962	1.77943
C1QTNF9B-AS1	-0.981479	2.49235
PDF	0.814546	4.41049
RP11-678G14.3	0.814546	4.41049
KCNA3	0.783024	5.21148
IKZF1	0.750594	8.91617
TNFRSF8	0.805337	4.53538
YAP1	-0.821323	4.06293
RHOH	0.758454	6.73921
RAG1	-0.751333	8.09612
GIMAP4	-0.891472	3.11269
RP11-219B4.3	0.915918	2.72026
PXN	-0.762369	6.24468
RP11-496I2.5	0.883393	3.26567
MYO15B	-0.765711	5.81557
TVP23A	0.914573	2.83058
NT5C3A	-0.776013	5.331
SLC7A8	0.931037	2.91071
C1QTNF1	-0.893347	2.91116
LRIG1	0.793714	4.73165
RASA4	0.968114	2.45475
CEBPB	-0.764261	5.81859
LRRC23	-0.89	2.99943
UPP1	-0.89	2.99943
COMMD8	-0.791419	4.67173
MFSD4	-1.09588	1.70254
MAPKBP1	0.753624	6.45603
RIN3	0.815923	4.0938
CYP4F22	-1.1483	1.37989
ARMC4	-0.947464	2.78081
SAPCD2	0.747242	7.24946
ZFAND1	-0.76577	5.41547
HIC1	0.855356	3.61338
WDR76	-0.75163	6.61729
SPATA24	0.970536	2.40805
WDR66	0.970536	2.40805
RAB30	-0.879979	3.13221
STK33	-0.858509	3.46997
GINM1	-0.781594	4.60281
STXBP5L	-0.943297	2.74287
RP11-545P7.4	0.915446	2.75798
MOB3C	0.896114	2.74573
GPR65	-1.03344	2.07157
RP11-47A8.5	0.881525	3.09935
TTC34	1.1715	1.60144
DND1	0.814029	3.92717
ARMC2	-0.871629	3.25379
PLCH1	-0.823164	3.6778
RSG1	-0.833862	3.63035
RP11-1020A11.2	1.01012	2.2223
ATP1A3	-0.73795	7.49168
SNTA1	-0.797637	4.18997
TMBIM6	-0.732044	9.20699
ADAM23	-0.968507	2.34823
MCF2L-AS1	-0.968507	2.34823
RP11-134G8.7	-0.968507	2.34823
HOXD13	0.760251	5.47246
GAS5-AS1	-0.813853	3.9455
C15orf62	1.18491	1.29435
RP11-143J12.3	1.18491	1.29435
MPPED2	-0.822385	3.9062
MT-ATP8	-0.956867	2.47677
SARS2	0.942814	2.48531
MARS	-0.732043	8.61044
XRCC4	-0.849965	3.48523
LAMA3	-0.938899	2.70391
SMIM14	-0.795827	4.2132
RP11-390E23.6	-1.05814	1.82817
CPLX1	-0.851646	3.289
ZNF180	0.913786	2.8997
UTY	-0.868823	3.15147
PMP22	-0.872538	2.98847
SPATA7	-0.872538	2.98847
KIF21B	-0.730417	8.6512
APAF1	-0.75722	5.234
RP11-347I19.8	0.81146	4.01813
ATP13A1	0.733565	7.4733
RP11-11N9.4	-1.03027	2.00906
NUP62	0.732992	7.25134
AGBL2	-0.977747	2.15033
CEMP1	0.785856	4.26123
RGPD2	0.854565	3.19446
RP11-391M1.4	0.866938	3.11899
AC009061.1	0.975922	2.30986
HSPA1B	0.975922	2.30986
ITGB4	-0.963538	2.29682
EMBP1	1.19035	1.51588
RP11-626G11.5	1.19035	1.51588
RPS7P10	-1.09511	1.53531
RP11-69H7.3	0.91417	2.86556
NUBPL	-0.791449	3.98896
MBTPS2	-0.788259	4.20847
THAP9-AS1	-0.753992	5.37668
C4orf33	-0.786921	4.17093
FAM53B	0.729736	7.02554
NOSIP	0.728618	6.99952
SYT11	1.10194	1.73397
FAM83H-AS1	-1.0557	1.7539
SPIN4-AS1	-1.0557	1.7539
C1orf123	-0.754585	5.16648
PLXND1	0.731594	6.51821
DERA	-0.767395	4.69137
IGIP	-0.859094	3.09234
POLI	-0.759324	4.93726
PINK1	0.74392	5.62351
C9orf116	1.03799	1.92338
DAPP1	-1.0268	1.94373
RP11-439E19.10	-1.0268	1.94373
RP4-693M11.3	-1.0268	1.94373
RP11-728F11.4	-0.863318	2.82884
TMEM86A	1.01982	2.11006
RPL5P34	-0.937261	2.50701
CTC-559E9.6	0.978928	2.25813
AC022431.1	-0.958183	2.2435
RAB6A	-0.724196	6.90569
UBLCP1	-0.749203	5.05502
SH3BP5	0.729166	6.26969
RP11-690G19.3	-0.853917	3.06185
CCDC53	-0.802529	3.7171
ZNF391	-0.795604	3.93409
RP11-728F11.3	-0.770768	4.53044
EEF1E1	-0.832973	3.39021
LRRC38	1.212	1.42491
PATZ1	0.729095	6.01543
RP11-93B14.5	0.82429	3.61379
RP4-536B24.2	-0.719055	7.24869
AC007193.9	0.87764	2.80721
MTHFD1L	-0.718129	7.26933
ZBTB42	0.803021	3.75139
HS3ST3B1	-0.917564	2.69046
MEX3A	0.720808	6.90041
GALNT12	-0.738529	5.46431
AC062029.1	-0.924105	2.58029
NDUFV2P1	-0.924105	2.58029
USP40	-0.749831	4.8269
SPR	0.76442	4.30894
GS1-124K5.2	-1.05297	1.67562
ROCK1P1	-1.05297	1.67562
GIMAP5	0.790499	3.83044
HCFC1	0.71025	9.28037
GPD2	-0.777253	3.99414
KIAA1549	0.725848	6.09755
AC005775.2	0.864875	3.0293
RP5-1050D4.5	1.04532	1.85536
TENC1	-1.02298	1.87531
ENPP1	-0.952396	2.18815
RP11-138P22.1	-0.952396	2.18815
C14orf119	0.731291	5.53223
FARS2	-0.773002	4.19896
AC011484.1	0.879568	2.94441
RPL10AP6	-0.849138	2.94438
PIK3AP1	0.783895	4.0594
EMILIN2	0.751067	4.93817
RASGRP2	0.71874	6.68534
RP11-67L3.5	0.741269	5.28506
RP11-688G15.3	0.750108	4.62059
CTD-2574D22.4	0.857763	2.75863
TBL1X	-0.735784	5.34938
AFF1	0.711723	7.23504
SLC3A2	-0.706149	8.76703
CCDC74A	-0.770255	4.24477
RP1-85F18.6	0.895775	2.54456
ZFP41	0.743958	4.7882
TMEM87B	-0.768946	4.26714
ARHGAP29	-1.0941	1.3462
JAM2	-1.0941	1.3462
RP11-498C9.16	-1.0941	1.3462
RP11-56B16.4	-0.754188	4.4106
PABPC3	-0.935037	2.27899
RP5-1087E8.3	-0.796929	3.64361
AC006042.6	-1.04989	1.59286
FUT2	0.998287	1.96733
NEDD4	-0.721169	5.74801
HMGA2	-1.01874	1.80349
PDGFRL	-1.01874	1.80349
CTD-2510F5.4	-0.738746	4.85065
WDR17	-0.735035	4.88573
IPP	-0.750411	4.41857
TATDN3	-0.742207	4.75891
EIF2S2	-0.701375	7.94796
GSTA4	-0.832056	3.17963
KTI12	0.765681	4.10431
LIPE	0.753068	4.43876
BST2	-0.912649	2.4916
TSPAN13	-0.741209	4.64043
FANCC	-0.735217	4.95079
ZNF347	-0.919811	2.36444
C17orf96	0.708511	6.26893
LRRC8A	0.712272	5.98682
TMEM106A	0.814437	3.22221
SEMA4B	0.743551	4.55785
LIMA1	0.713404	5.86949
PRDM10	0.745832	4.6743
INPP5D	0.734376	4.78225
RP11-166N17.1	0.951515	2.24075
HCFC1R1	0.742773	4.69071
RCOR2	-0.756988	3.93913
WWC3	-0.761279	4.11734
MAST4	0.759406	4.11413
AK4	-0.718795	5.39657
RP11-26E5.1	0.989525	2.09078
AKR1C2	-0.972372	2.09121
WDR31	-0.972372	2.09121
UBA7	0.873868	2.57331
ANKEF1	-0.778964	3.89413
RP11-234A1.1	-0.755314	4.2355
PTGR2	-0.83025	2.84044
LTB4R2	-0.732743	4.72035
PCSK6	-0.760005	4.14176
NETO1	1.00333	1.90139
ENTPD3-AS1	-0.990388	1.92096
MECR	-0.736276	4.69751
HELZ2	0.81281	3.19497
CCDC102A	0.764746	3.92785
RP11-504P24.8	-0.744102	4.31913
C1QTNF9B	-0.906348	2.44512
SLC7A11-AS1	-0.886168	2.74221
LA16c-390E6.5	0.715316	5.44448
SLC7A11	-0.714023	5.37811
CORO1A	-0.689863	8.55783
SYTL1	-0.703537	5.97814
MOSPD2	-0.739341	4.4422
TRIM32	0.724915	4.85098
RP11-50C13.1	0.921721	2.32724
ZNF57	0.797521	3.35971
RAB3GAP1	-0.705295	5.83572
MGMT	-0.722106	4.91418
CSAD	-0.714864	5.03375
ZDHHC8	0.696891	6.26475
RTCA	-0.706922	5.50769
ZBED4	0.686259	7.82685
ERMARD	-0.713172	5.12231
FAM92A1	-0.706035	5.572
LYRM1	-0.74447	4.21706
TMEM209	-0.701559	5.94934
GATM	0.800241	3.21336
C1orf213	-0.899612	2.3971
PRR5	0.7566	3.84267
KCNG1	-0.817519	2.86398
DHX37	0.690446	6.77449
RP1-39G22.7	-0.773855	3.53675
EIF4BP7	-0.984628	1.85143
LRRC63	-0.984628	1.85143
RP11-254B13.1	-0.984628	1.85143
SLC35F3	-0.984628	1.85143
RAD9B	-0.88361	2.59409
RP11-685N10.1	-0.88361	2.59409
GLRX	0.694801	6.15461
SRD5A3-AS1	-0.72982	4.42624
ZSCAN30	-0.715388	5.00742
ROBO3	-0.719514	4.57343
LACTB2	-0.808197	3.26192
C10orf54	-0.905961	2.26093
USP51	-0.792377	3.36498
GRB10	-0.694754	6.11874
HSP90AB3P	0.820405	2.77142
NOTCH1	0.681615	7.74619
RP11-726G1.1	-1.00874	1.64819
STAT4	-1.00874	1.64819
C5orf56	0.744069	4.10461
RAB27A	-0.70633	5.01523
IDI2	1.1633	1.39367
DUSP7	0.697185	5.81105
RP11-91A18.4	0.777838	3.41614
SPRYD7	-0.761403	3.85302
RP11-304L19.8	0.771756	3.6007
NLRP1	-0.769517	3.60859
CYTH1	0.680638	7.48077
RCN3	0.834766	2.66929
ARRDC2	0.710727	4.93603
PLEKHO1	0.685907	6.33951
ZNF83	-0.700932	5.47529
CCND3	0.67673	8.03111
BBS4	-0.713549	4.98596
SUCLG2	-0.695722	5.53359
TTC8	-0.766685	3.55132
RP11-192H23.5	-0.765747	3.4532
LONRF2	-0.70833	4.87661
LLNLR-299G3.1	0.721877	4.31801
LRRIQ3	-0.960091	1.9652
SRP9P1	-0.960091	1.9652
FRRS1	-0.876892	2.55084
CCDC85C	0.681219	6.81628
CBWD3	-0.865143	2.72911
ZC2HC1A	-0.865143	2.72911
FAM229B	-0.800733	3.16021
PSMB10	0.796342	3.15801
RPS4Y1	-0.724151	4.51111
TMEM134	0.730128	4.22655
CEBPG	-0.681236	6.55109
RPUSD1	0.690631	5.91374
EIF4E3	-0.712743	4.76476
PXK	-0.684419	6.08748
RTN3	-0.672697	7.96811
AP006621.1	1.01512	1.75971
GGACT	-0.978238	1.77839
RGS19	0.699865	5.18529
PCBD2	-0.733725	4.06168
RAB26	-0.751382	3.73578
GMDS	-0.686502	5.92959
RP11-650L12.2	-0.751563	3.84695
VRK2	-0.732891	4.08705
FYN	-0.676705	6.75945
BRE	-0.730644	4.02007
RP11-815I9.4	0.776141	3.24945
EXOSC4	0.695024	5.26842
UACA	-0.711058	4.70698
CIRBP-AS1	0.958584	2.07123
CTD-2196E14.3	0.958584	2.07123
RP11-119F7.5	0.958584	2.07123
RP11-387D10.2	0.958584	2.07123
C16orf92	-1.00277	1.56381
RP11-152N13.5	-1.00277	1.56381
AKT1S1	0.689239	5.49609
ZNHIT2	0.737551	4.04485
RP11-849F2.5	0.816036	2.9987
CTD-2369P2.2	-0.869746	2.50626
UFM1	-0.681804	5.92671
GYPC	-0.67355	6.54182
AGAP3	0.674296	6.49042
AP001062.7	0.740599	4.00349
FBXO31	0.68831	5.35119
AP1S2	-0.717094	4.54437
C1QTNF4	1.06068	1.32904
ZFAS1	-0.675133	6.23081
IL17RE	0.75747	3.44756
NAP1L5	-0.743244	3.66326
WWOX	-0.704559	4.78339
MRC2	-0.67999	5.78194
BLK	-0.953031	1.89782
CLGN	-0.744075	3.77993
SUMF2	-0.669027	6.87888
STXBP6	-0.816	2.76675
ANKLE1	0.731245	4.05509
RABEP2	0.69486	4.99282
MXRA8	0.751532	3.7013
EIF2S2P4	-0.860197	2.57958
MIR1184-1	0.870481	2.39319
STAM	0.671994	6.50163
CBLB	-0.700739	4.63294
SPARC	-0.700571	4.65007
RP11-599J14.2	-0.784812	3.15041
CACFD1	0.781412	3.14875
RASA2	-0.676382	5.6331
HSD17B12	-0.669863	6.26669
ZNF701	-0.851596	2.64934
GABBR1	-0.695383	4.98838
AC004623.2	0.749527	3.68181
KCNA6	0.692095	4.79807
CTBS	-0.722572	4.15568
SYK	0.663058	7.08478
CCND2-AS1	-0.86213	2.46027
CTD-2368P22.1	-0.781544	3.19775
AC025442.3	0.771423	3.19549
RP11-23P13.4	0.717967	4.18111
FN1	0.826094	2.87806
SYNE3	-0.7859	2.8753
MNX1	0.697373	4.67173
ASXL1	0.656812	7.91672
LZTFL1	0.674922	5.64154
POT1	-0.704636	4.28386
ANKRD10-IT1	-0.744628	3.62913
RP11-890B15.3	-0.744628	3.62913
SKAP1	-0.744628	3.62913
CLIC4	-0.657202	7.63149
C9orf91	-0.666335	6.34231
TCEA1	-0.658903	7.19443
RPS6KC1	-0.718833	4.14116
COL25A1	-0.995984	1.4742
TRPS1	-0.995984	1.4742
MAP4K4	0.653623	8.45931
LINC00894	0.828871	2.54529
FAF1	-0.661485	6.67556
PARS2	-0.733667	3.77355
MAP3K14	0.718919	4.07535
GABPB2	-0.662533	6.21458
UBXN7-AS1	0.869483	2.34441
WT1	-0.73417	3.91065
BCL11B	0.652868	8.11762
PPP6R1	0.650611	9.03133
EXOSC8	-0.66432	6.14265
MAL	0.925737	2.11096
TTC7B	-0.671056	5.53688
XXbac-BPGBPG55C20.2	-0.738104	3.47606
XXbac-B476C20.9	0.73805	3.47831
CLU	-0.844222	2.60775
EIF3C	-0.67262	5.37334
FRAT1	0.714443	4.15308
CMPK2	0.689114	4.7458
HIRA	0.689114	4.7458
HDAC4	0.650234	8.24068
AC005540.3	0.687251	4.88324
AGER	-0.711561	4.08674
MORN4	-0.772347	3.21616
MORC2-AS1	0.75949	3.21388
AE000658.22	-0.853996	2.41276
C11orf35	0.846806	2.42508
RNF182	-0.754599	3.40541
GFOD2	0.658964	6.20507
GIMAP7	0.764582	3.26717
FAM222A	0.750661	3.25859
LL22NC03-86G7.1	0.810136	2.90092
D2HGDH	0.678456	5.06015
TWIST1	0.738622	3.58021
SYNGR1	-0.734219	3.58691
TMEM259	0.64695	8.08772
CTD-3065J16.9	0.700153	4.33925
C1orf95	1.02989	1.60254
RP5-1157M23.2	-0.963107	1.62024
ZBED5-AS1	-0.963107	1.62024
BCORL1	0.671189	5.27749
CTD-2017D11.1	0.929785	1.92435
CTD-2292M16.8	-0.923676	1.94276
HOXD-AS1	-0.923676	1.94276
TPH1	-0.923676	1.94276
NRM	-0.675926	5.09947
COL4A4	-0.794976	2.75387
BCL7A	0.646811	7.56855
RAB11FIP5	0.665866	5.35976
SNHG5	-0.649032	6.9659
CCDC125	-0.689578	4.40157
GLS2	0.756796	3.18647
GAREM	0.742945	3.5228
IRX5	0.670608	5.25345
TM7SF2	-0.69252	4.51063
AC009299.3	-0.728782	3.56533
HBEGF	-0.726262	3.42904
GOLGA4	0.649623	6.49548
SLC4A4	-0.727733	3.60098
RP11-69L16.5	-0.988199	1.37868
NEK10	-0.828919	2.63538
RMDN1	-0.660148	5.35028
LRRC34	-0.678387	4.76738
HIST1H2BK	0.975728	1.73503
ARHGEF4	-0.936563	1.75286
DUOX1	0.76362	3.11056
TADA2A	-0.659326	5.56585
FAM160B1	0.648267	6.47957
CLEC11A	0.658579	5.5851
FRA10AC1	-0.667348	5.08177
U2AF2	0.636407	8.71338
ZNF446	0.672975	4.89764
SIX6	0.648423	6.21998
SH3BGR	-0.836191	2.44435
ITGB3BP	-0.655164	5.71152
CTDP1	0.651236	5.942
PRR11	-0.641546	6.6819
FCGBP	0.661651	5.15552
DPH2	0.648785	6.11344
TREX1	0.695729	4.16746
GPC4	-0.757359	3.02956
FRAT2	0.669882	4.76786
RELT	0.654214	5.55864
TLE2	0.66109	5.2536
LONRF3	0.931414	1.85636
RP11-196G18.24	0.931414	1.85636
CD4	-0.91468	1.87431
SAPCD1-AS1	-0.71824	3.48346
ELMSAN1	0.646986	6.17297
SPATA33	0.662629	4.95857
DOCK11	-0.651187	5.82131
SLC1A5	-0.63187	8.75712
AC093110.3	0.74238	3.30196
MMP19	-0.778056	2.83981
ZNF333	-0.690571	3.98212
TPMT	-0.682647	4.35628
IFT88	-0.694328	4.12619
CUEDC1	1.03876	1.51702
RP11-87C12.5	1.03876	1.51702
FAM65B	0.78928	2.6022
RP11-1033A18.1	0.75108	3.13005
CTD-3193O13.8	0.689335	3.91224
SPATA6L	-0.835944	2.31279
TXNIP	-0.640048	6.22909
DTX1	0.642355	6.09643
ZNF568	-0.896327	1.98635
ITGA10	0.894465	1.96828
RP11-288H12.3	0.894465	1.96828
RP3-486I3.5	-0.814247	2.66249
SESTD1	-0.655717	5.03022
PWWP2B	0.673899	4.61144
XPOT	-0.627331	8.42331
OXCT1	-0.630914	7.26955
CTD-2031P19.4	-0.827089	2.39631
PDIA3P1	-0.827089	2.39631
HIC2	0.684857	4.18621
BID	0.640175	5.95715
GAS6	-0.702336	3.7222
ERG	0.980398	1.65722
CATSPERG	-0.926879	1.67454
CTD-2044J15.2	-0.926879	1.67454
ENPP7P11	-0.926879	1.67454
EPAS1	-0.926879	1.67454
PDCD1	-0.926879	1.67454
GPR75	0.894796	2.09168
CCDC69	0.783991	2.7841
KIF26A	0.634146	6.49106
CDC42BPA	-0.630406	6.67922
UBXN10	-0.745248	3.10091
KCTD18	-0.701652	3.78555
GK-AS1	-0.819227	2.47526
RP13-638C3.4	0.675406	4.41251
FNBP1P1	-0.979176	1.2764
CCDC171	-0.671502	4.29647
KRIT1	-0.643373	5.68001
CEP70	0.632307	6.31523
RP11-455F5.5	-0.641037	5.64966
STXBP5-AS1	0.785957	2.56009
HES1	0.730382	3.19601
FGF2	-0.835641	2.16805
ZNF408	0.658447	4.75252
EDEM1	-0.622352	8.12491
SIRPA	-0.744002	2.90934
MOK	-0.705315	3.47562
MMAA	-0.696984	3.70256
CD1D	0.62671	7.05088
ZNF559	-0.739603	3.24308
MME	0.722407	3.24127
PFN2	-0.633673	6.15659
APOL3	0.93322	1.785
ARL17B	0.93322	1.785
CTB-33G10.11	0.93322	1.785
RAB20	0.93322	1.785
TBC1D3F	-0.904725	1.80247
AKR7A2	-0.637861	5.63936
GPA33	0.765487	2.96742
RP11-526I2.5	0.728721	3.29358
TARS2	-0.638522	5.48005
IER3	-0.82589	2.2601
RP11-22P6.3	-0.82589	2.2601
NT5M	-0.677094	4.01401
MBD3	0.623519	7.11486
QPRT	0.63952	5.66051
SPG11	-0.631055	6.26494
PTCD1	-0.636396	5.46462
ACTR6	-0.650441	4.80412
CTD-2240E14.4	-0.721028	3.36403
RP11-73M18.7	0.744882	3.07133
RPL15P3	-0.663777	4.27002
HTATSF1	0.618298	8.00678
RRP7B	0.655339	4.73372
HSD17B7P2	-0.817339	2.34662
TACC2	-0.817339	2.34662
CTA-390C10.10	1.04893	1.4261
RP11-381K20.2	1.04893	1.4261
AP001055.6	-0.943746	1.44266
RALGAPA1P	-0.943746	1.44266
DAAM2	0.618213	7.61052
FAM117A	0.636847	5.65889
NBR2	-0.672207	3.97099
KIF13A	-0.734301	3.1689
RN7SL2	0.78688	2.82021
PHF21B	0.652459	4.6888
PITPNM1	0.626045	6.39348
BCAS3	-0.67274	4.02449
KLHL21	0.623218	6.61316
ADCK3	0.627349	6.11984
FECH	-0.629882	5.88453
OXCT1-AS1	-0.731282	3.26092
SNX29	-0.651505	4.62874
CCDC159	-0.646304	4.9243
NEBL	-0.697753	3.60057
FAM194B	-0.870781	2.02865
PEX11G	-0.870781	2.02865
ARHGEF25	0.861569	2.01091
UBASH3B	-0.652333	4.66289
RP11-73M18.10	0.762401	2.93485
TGFB3	-0.733412	2.93179
JUN	0.718181	3.31077
FBRSL1	0.612787	8.25624
THOC6	0.62986	5.69842
RAG2	-0.621139	6.59409
DOLK	0.699492	3.66933
ARID5A	0.650253	4.73063
LPAR2	-0.685854	3.69583
RP11-538I12.2	-0.797009	2.57886
ZNF597	0.985667	1.57497
RP3-388E23.2	-0.915987	1.59174
STK3	-0.656873	4.4605
CDH26	0.86465	2.13087
PRKG2	0.86465	2.13087
JRK	0.615191	6.97484
ORAI2	0.618078	6.52553
HSD17B8	-0.692273	3.46774
TMTC2	-0.692273	3.46774
TFB1M	-0.669399	4.11106
MPDU1	0.619636	6.34369
ZNF121	-0.620485	6.17186
AC074212.5	0.658272	4.41276
TBC1D8	0.633823	5.26062
ARMC6	0.616779	6.61154
RP11-58K22.5	0.696236	3.57374
CCDC102B	-0.815044	2.2054
ARPP21	-0.612114	7.19598
JADE2	0.615486	6.61758
IL32	-0.749088	2.79087
NFE2L3	0.62837	5.348
SAFB2	0.613235	6.93966
NADK2	-0.623444	5.90167
SERINC5	0.61147	7.07005
RP4-555D20.2	0.935234	1.70991
BBS1	-0.893649	1.72687
NCAM1	-0.893649	1.72687
ZNF213	-0.643874	4.75424
MECOM	-0.724668	2.89768
PTPRK	0.614836	6.43121
RAP1A	-0.621182	5.73843
MYEOV2	0.653893	4.4207
SEMA4D	0.60578	7.96415
NDFIP2	-0.626033	5.1477
KCNIP3	0.698788	3.51606
PCBP3	-0.685746	3.52074
ALG1L13P	-0.793288	2.45951
MAFF	-0.793288	2.45951
C17orf67	0.693225	3.55243
PHF7	-0.626924	5.2612
TAF9B	-0.626924	5.2612
FSTL1	-0.627157	5.43516
TMEM231	-0.685792	3.59334
FAS	-0.65958	4.02954
TIPIN	-0.6419	4.68946
RP11-61I13.3	0.626091	5.50266
SHANK3	0.622855	5.35015
BPTF	0.604665	7.48484
DUSP5P1	-0.787588	2.53515
AF131216.6	0.762921	2.54602
PPAPDC2	-0.660992	4.10599
DYRK1B	0.645074	4.46722
TSPAN2	-0.674911	3.72182
AL136376.1	0.632223	5.04566
SLC15A4	0.631661	4.80201
VEZT	-0.617522	5.90158
CDK2AP2	0.609793	6.46883
GRIN2C	-0.782467	2.60704
RP3-368A4.6	-0.782467	2.60704
NOL6	0.60894	6.60909
CCDC82	-0.623707	5.35388
SLC23A1	-0.675664	3.81585
SMCO4	-0.624018	5.19274
MYO5C	0.735995	2.68356
SOX4	0.597521	9.66268
GET4	0.691669	3.38543
HPS6	0.630832	5.03802
SNX10	-0.624566	5.29202
FBXO3	-0.63606	4.75728
GLB1L3	0.611246	6.16067
TMEM55A	-0.739796	2.75321
PPP1R10	0.604377	7.03401
ZNF527	-0.678899	3.42045
PUS7	0.624008	5.35631
AC093642.3	0.643083	4.45579
FRMPD1	-0.846862	2.06974
BCL6	0.748473	2.79666
LL22NC03-N14H11.1	0.748473	2.79666
ADAMTS6	-0.737483	2.81523
HYI	0.659168	4.0662
ACAA2	-0.632997	4.88126
CENPH	-0.61653	5.54884
MTX2	-0.626947	5.01927
TTC28-AS1	0.620347	5.32102
ACACB	-0.624719	5.06843
PSPH	-0.615672	5.62176
ADAL	-0.637395	4.71889
CTC-444N24.11	-0.627342	5.13075
CXorf57	-0.619483	5.17858
LRFN4	0.603832	6.51935
TCF3	0.594231	9.10362
AC006014.8	0.716381	3.08166
DDX60	-0.641845	4.49857
RAPGEF3	0.991659	1.48773
SMC1B	-0.795594	2.24181
SYF2	-0.621682	5.04787
SRSF8	0.605298	6.39682
PRIMPOL	-0.63184	4.64219
LPP	-0.605151	6.08871
AIM1	0.596415	7.60873
SUPT3H	-0.708946	3.22451
CDK10	0.604278	6.39883
PPRC1	0.598535	7.08522
CTD-2010I16.1	-0.788838	2.3294
ZNF865	0.61256	5.6442
OTUD1	0.688145	3.36113
ZFAT	0.688145	3.36113
TRIM66	-0.601585	6.43996
HELB	-0.692596	3.38835
TFEB	-0.671876	3.39621
RP11-159G9.5	0.774652	2.42585
THAP11	0.601678	6.28259
PABPC1L	-0.60425	6.32541
CCDC142	0.639005	4.43266
BSN	-0.636984	4.44851
GTDC1	-0.673048	3.5131
MCC	-0.673048	3.5131
RP1-30M3.5	-0.673399	3.55005
SH3RF1	-0.673399	3.55005
AC009120.5	0.75863	2.50222
ZNF785	0.75863	2.50222
ASPHD1	0.676639	3.58105
ZBTB7C	0.937495	1.63069
AL022476.2	-0.88125	1.6471
NAV2	-0.88125	1.6471
C1orf122	0.605222	5.94684
CCDC163P	-0.772811	2.56419
AMY2B	0.744283	2.57474
TTLL12	0.593989	7.41522
OPA3	0.609297	5.75749
MAPKAPK5-AS1	0.620061	5.05853
CTC-425F1.4	0.594071	7.31358
NCLN	0.592408	7.72356
GPR161	0.660603	3.9835
EMP3	0.639268	4.33598
INSIG1	0.589621	8.25387
RFXANK	-0.603343	6.05696
NME1	0.626907	4.51611
CRYGS	0.893831	1.76075
BSPRY	-0.613796	5.22033
TRMT61A	0.610768	5.28708
RP11-265N6.2	-0.703044	3.04966
KCNQ1OT1	0.704351	3.10154
NAP1L3	-0.702464	3.10036
AC092159.2	-0.701923	3.14934
ZNF681	-0.701923	3.14934
RP5-914P20.5	0.696756	3.14982
PVRL1	0.597549	6.32212
BCDIN3D	-0.700503	3.28703
TDRD9	0.857868	1.88004
THUMPD2	0.684499	3.33641
HSPA9	-0.586457	8.64217
HERC3	-0.608968	5.54872
KSR2	0.610957	5.1563
EPHB2	0.612028	5.14444
DHRS11	-0.619362	4.94899
RP11-379H18.1	-0.632515	4.50221
ELF4	-0.630027	4.26064
PTPN14	-0.640826	3.99217
RPA3-AS1	-0.646156	4.16888
SETD7	-0.592085	6.71399
H1FX	-0.58517	8.55585
PTPN9	-0.603273	5.60586
GBA2	0.595603	6.20609
IRF2BP1	0.590889	6.88767
CTD-2231H16.1	-0.824415	2.10969
RPL23AP7	0.80209	2.09258
TMEM213	0.80209	2.09258
PSIP1	-0.586098	7.47099
RP11-297D21.2	0.809687	2.20619
MERTK	-0.783419	2.18641
RP11-1407O15.2	-0.629668	4.50968
NDC80	-0.598871	5.6975
SELK	-0.630169	4.35549
WNK2	0.60234	5.62914
GPX1P1	0.788758	2.29474
HSP90AB1	0.579942	10.8746
RPL3P4	-0.609357	4.97622
AEBP1	0.581053	9.01534
RIMKLB	-0.592625	6.08724
CNOT10	-0.592215	6.08094
AHSA1	0.587355	6.98264
CD27-AS1	-0.656231	3.86332
MOB4	-0.656231	3.86332
ATP8B1	-0.766875	2.44358
C10orf2	0.594502	6.14437
LINC00888	-0.76255	2.52004
MCOLN1	0.615642	4.69262
PHLDA3	-0.661569	3.57877
STRADA	-0.660921	3.54256
POLG	0.581421	8.20948
ADAMTS19	-0.660238	3.50542
KDM8	0.680228	3.46391
LEPREL2	0.622027	4.62591
MAT1A	0.714662	2.67066
RP11-780K2.1	0.714662	2.67066
FAM104B	-0.658757	3.42813
PARD3B	-0.692959	3.30433
TMEM132A	0.598522	5.47119
ITGA7	-0.71676	2.80278
KIF6	-0.71676	2.80278
LINC00854	0.737192	2.85607
SLC1A3	0.737192	2.85607
MORN1	-0.693837	3.12004
RP11-677M14.2	-0.693837	3.12004
CCT6P3	-0.695	2.90873
PAM16	0.700285	3.07189
QRICH2	0.700285	3.07189
HINT3	-0.602263	5.4008
TAF4B	0.612705	5.02026
SIAH2-AS1	0.604949	4.98094
SLC2A11	-0.626154	4.34286
VAMP4	-0.622379	4.25606
CCDC152	-0.63883	4.18764
METTL12	0.632067	4.11596
RP11-166O4.6	-0.889545	1.41042
GRK5	0.64359	3.92955
ZNF274	-0.638086	3.90927
RPL7P9	-0.622403	4.4869
HLA-A	-0.580083	7.38666
RRAS2	-0.606955	4.80039
RP11-137H2.6	0.626157	4.39335
FAM58A	0.630096	4.28523
CTD-3149D2.4	0.622777	4.24596
CHI3L2	0.576658	7.94666
MNT	0.593508	5.75619
CTB-33G10.6	0.940051	1.54685
CACTIN-AS1	0.591076	5.58616
FKTN	-0.597522	5.17114
TMEM175	-0.612271	4.53543
OSTF1	-0.602503	5.08579
SH3PXD2A	0.575852	7.86307
PIM1	-0.630687	4.07546
PTER	-0.592397	5.42867
TROVE2	-0.589312	5.98844
ULK1	0.577781	7.21076
MGEA5	-0.576313	7.50835
AARSD1	0.89357	1.68434
C8orf88	-0.685458	3.13946
ARHGAP15	-0.592148	5.49832
TEX9	-0.632669	3.89204
SCAI	-0.583774	6.17835
RP4-584D14.5	0.597958	5.09133
ENTPD4	0.579617	6.62073
AC099850.1	0.855723	1.80986
HNRNPA1P21	0.855723	1.80986
RBM43	-0.705864	2.82693
ADC	-0.822555	1.9418
NOS1AP	-0.822555	1.9418
PLAG1	-0.600766	4.78178
KNTC1	-0.575206	7.23331
MEPCE	0.582864	6.22217
DTWD1	-0.615864	4.48298
AC114730.8	0.709377	2.63053
HDAC9	-0.812197	2.04888
AMER1	0.595574	5.14707
EME2	0.581469	6.2006
TUBA1A	0.573686	7.47118
CTD-2619J13.9	0.721247	2.56082
LA16c-395F10.1	0.734435	2.48756
AC090587.2	0.784556	2.24244
RBKS	-0.764647	2.2233
CTD-3065B20.3	0.765759	2.32886
GS1-124K5.3	-0.759762	2.31198
KCND1	-0.759762	2.31198
PER1	0.586182	5.78407
UNK	0.584637	5.87584
AC006978.6	0.649531	3.60235
FRMD4A	0.6125	4.602
PAX6	-0.597855	5.00824
C7orf31	-0.647313	3.4977
HSPH1	0.573023	7.23284
C2orf81	-0.646236	3.45936
IGF2BP2	-0.592782	5.12776
SCPEP1	-0.611418	4.26036
TBC1D22A	-0.599481	4.92357
TOB2	0.593935	5.08892
SLC7A5	-0.56596	10.5424
ELMOD2	-0.589459	5.55023
NHSL1	-0.586253	5.4345
ZNF668	0.585555	5.64127
RP11-661A12.9	0.58056	5.98494
POM121B	0.658421	3.25096
TTN-AS1	-0.60235	4.62453
CCDC88C	0.567138	8.17401
ANKRD20A19P	-0.636458	3.71478
GXYLT1	-0.578298	6.14365
BCL2L11	0.583739	5.56332
ANP32B	-0.566014	8.55847
NRROS	0.570745	7.05877
ARHGAP33	-0.571034	6.9356
PHKG2	0.596354	5.03085
PARP12	0.580167	5.59333
TADA2B	0.586677	5.38739
DGCR14	0.596051	4.85876
RP11-889L3.1	-0.644726	3.62082
AHI1	-0.581441	5.58431
ZNF584	0.637584	3.94064
RP11-104H15.9	0.699829	2.95744
SATL1	-0.675846	2.9533
ARAF	0.580212	5.77651
CENPU	-0.575298	6.18174
IMMP2L	-0.641411	3.51266
ZNF775	0.579433	5.6681
IMPDH2	-0.564006	8.25907
HAUS2	-0.583113	5.52438
CPSF4	-0.577197	5.97473
AC009005.2	-0.695735	2.79022
DISC1	-0.657953	3.38788
PNMA2	-0.566818	7.00762
SLC25A17	-0.587801	4.95676
HDHD3	0.621004	4.05667
MZF1	0.574075	5.99828
RNF44	0.56452	7.51894
ARHGEF2	0.563138	7.899
ZFYVE26	0.570763	6.40734
VPS29	-0.573792	6.14961
CNN3	-0.588438	5.26504
PRSS16	-0.732124	2.64795
TRMT1	0.570564	6.43777
AC083884.8	0.578218	5.7673
REEP5	-0.580163	5.44032
ZNF682	-0.734469	2.57814
SLC45A4	0.584262	5.21908
PHKB	-0.569846	6.3554
MAMDC4	-0.606729	4.37173
CCDC113	-0.639337	3.63456
LINC00338	0.63446	3.63001
LPCAT4	0.58676	5.07162
CGREF1	-0.739968	2.42748
KCNG3	0.729023	2.44191
KIAA1841	-0.618473	3.89758
SBF2	-0.57124	5.9841
SPTAN1	0.558251	9.1387
AC018766.6	0.596803	4.49805
RDX	-0.583546	5.13978
EFNB3	0.74395	2.36218
RP1-101K10.6	-0.743221	2.34582
GRWD1	0.564166	7.03339
USP1	0.559163	8.37901
UFL1	-0.573629	5.83658
CTSA	0.575195	5.77351
AMN	0.59093	4.89324
C19orf71	0.665772	3.13113
VCAN	0.760814	2.27779
CTD-2314B22.3	0.583392	5.08909
AC073046.25	0.780019	2.18816
AC009095.4	-0.751085	2.16718
CACNB2	-0.751085	2.16718
OVOL2	-0.751085	2.16718
RNGTT	-0.579514	5.16611
BORA	-0.582763	5.15662
SLCO5A1	0.942963	1.45783
MTMR9LP	-0.851408	1.47303
CHPT1	-0.583011	5.24032
C9orf96	0.769763	2.07305
SLC15A2	0.67939	3.03157
TOMM40L	0.586051	4.92691
TMBIM4	-0.585961	5.0265
ERCC8	-0.615771	4.19665
RP11-773H22.4	0.627726	3.74754
RP11-110G21.1	0.893277	1.60365
U2AF1L4	0.893277	1.60365
SOX13	-0.834131	1.61913
ERV3-1	0.601637	4.35722
NAGLU	-0.808569	1.87332
RP11-112J1.1	-0.808569	1.87332
KRT8P33	-0.820136	1.75181
RP11-298I3.4	-0.820136	1.75181
KLF16	0.570434	5.9474
ARHGEF10	-0.574142	5.77868
RAD51C	-0.578792	5.18265
MAN1A1	0.56843	5.82057
MRPS10	-0.566179	6.16503
NICN1	-0.577457	5.33634
ARL11	-0.66593	2.9197
CYHR1	0.565228	6.40146
GFRA1	-0.555764	8.19396
MAP1S	0.565707	6.28642
METTL15	-0.591802	4.54977
ARMC5	0.572084	5.55636
DNAJC19	-0.581305	4.99197
TUBB4B	0.554942	8.02733
MSL2	0.557107	7.31894
CYP2R1	-0.578282	4.9511
CEP120	-0.568382	5.56799
ADSL	-0.557996	6.97528
CASZ1	-0.582633	4.81525
WNT2B	-0.628486	3.50498
FBXO48	-0.621834	3.75309
VWA5A	-0.719653	2.67482
ARL4C	0.554031	7.69645
PAN2	-0.559567	6.63059
DBT	-0.566332	5.79248
CLMN	-0.58795	4.66526
ZNF678	-0.58795	4.66526
ANKMY2	-0.577112	5.05232
CSNK2B	-0.721318	2.60633
COX8A	-0.585587	4.63118
ASIC1	-0.557247	6.45098
RP11-804A23.2	0.590662	4.61613
DBH	-0.723161	2.53442
CR2	0.697837	2.54675
PGGT1B	-0.578297	4.79072
ABHD14B	-0.56512	5.74709
XRCC6BP1	-0.620068	3.82714
RRM2B	-0.573498	4.94827
TBX1	0.643522	3.31174
CTC-575D19.1	0.6296	3.30342
RP11-804A23.4	0.6296	3.30342
KATNAL1	-0.583224	4.63802
CTD-2228K2.7	0.5982	4.12129
EBF4	0.634222	3.26009
BHLHE23	0.690367	2.89106
SLC19A1	0.552743	6.91785
MZT1	-0.555161	6.50645
AC010536.1	-0.674923	2.83855
PHRF1	0.547905	7.55235
RP11-118M9.3	-0.575333	4.81817
RALB	-0.619299	3.44338
CALR	0.543381	10.0043
LINC00263	-0.622289	3.64119
MUM1	0.552813	6.41456
ZNF574	0.56322	5.40972
PSPN	0.775104	2.13175
RGPD8	-0.770232	2.12881
SEPP1	-0.614108	3.80889
C15orf39	0.551378	6.47831
ANGEL2	-0.560969	5.60166
RNF150	-0.560969	5.60166
AC005523.2	0.549507	6.9618
PLCG1	0.5443	8.21379
RP4-647J21.1	0.588162	4.34918
KCNMB4	-0.63608	3.35457
TATDN2	0.558372	5.66844
AHDC1	0.555519	5.99065
MLH1	-0.551274	6.31169
COLQ	-0.776679	2.02771
RP11-439E19.3	0.763937	2.01184
RP5-890O3.9	0.763937	2.01184
COL11A2	-0.6507	3.06949
CENPE	-0.549607	6.71003
GAS5	-0.550732	6.6192
STK32C	-0.649323	3.32095
MIR4453	0.671026	2.64449
MXD1	0.626487	3.53166
JAG1	0.78789	1.90335
APOBEC3C	-0.784204	1.919
FAM179A	-0.784204	1.919
TSPAN5	-0.569516	5.01044
RP13-131K19.6	-0.564451	5.19645
EIF2S3	-0.541924	8.30692
AIDA	-0.554075	5.81064
RP11-646I6.6	-0.648161	3.27755
LRRC28	0.558542	5.63832
ZNF341	0.630317	3.49475
LINC00863	0.616813	3.69017
SELM	0.816334	1.78602
RP11-449H11.1	-0.647902	2.96394
LAMP3	0.565903	5.33236
RP11-742N3.1	-0.585262	4.35898
CINP	-0.574963	4.64131
MPP5	-0.562928	5.20108
TRIM11	0.548514	6.48871
TOMM40	0.542013	7.60315
MAP1A	0.541368	7.79476
TIAF1	0.850667	1.6583
AC090587.4	-0.80379	1.67346
ALDH2	-0.80379	1.67346
RP11-707G14.1	-0.578317	4.61025
C20orf196	0.691521	2.50296
OXNAD1	-0.569299	4.83612
C15orf52	0.892945	1.51817
DCDC2B	0.892945	1.51817
RAMP2	0.892945	1.51817
USP2-AS1	0.892945	1.51817
PTRHD1	0.594068	4.06714
NARS	-0.541267	7.4489
PDE4A	0.588624	4.29445
RP11-638I8.1	-0.833228	1.37747
TET3	0.543364	6.83116
KIAA1522	-0.583887	4.38779
FBXL19	0.544108	6.84294
POU2F2	0.61535	3.58188
RP11-334E6.3	0.685289	2.85669
TMEM218	-0.590201	4.03895
ADAM10	0.53799	8.35924
KCNQ3	0.553675	5.83857
FBXO18	0.544337	6.68409
HNRNPM	0.535733	8.94096
DEAF1	0.547305	6.07191
RPL6P27	-0.555459	5.45362
KMT2E-AS1	0.67435	2.78539
JMJD7-PLA2G4B	-0.664117	2.80213
AC007566.10	-0.642685	3.08959
CTD-2517M14.5	0.717048	2.34602
CTC-360G5.6	-0.714146	2.32859
CECR7	0.622334	3.50972
DUSP1	0.622334	3.50972
RPUSD2	0.569175	4.81199
SPTBN2	0.543799	6.56104
VLDLR	-0.541838	6.822
BCAP29	-0.555094	5.46718
LETMD1	-0.543114	6.5323
CDC26	-0.612223	3.66817
IL10RB-AS1	0.563738	4.86216
CSRNP1	0.626111	3.47224
ZNF169	0.59586	3.93023
TRMT13	-0.565361	4.84796
USE1	0.553164	5.303
CTB-31O20.9	0.732318	2.26064
PLXNB3	0.732318	2.26064
RAB4B	-0.715951	2.24096
FLJ00418	0.542333	6.56017
RP11-395P17.11	0.619742	3.25147
MT-RNR2	-0.531239	12.3069
RTN4RL1	0.598057	3.77895
ACP1	-0.537284	7.20807
TRIM46	0.56479	4.75394
C21orf119	-0.639318	2.98556
SLC35G2	-0.639318	2.98556
RBM14	0.539448	6.53773
NUF2	-0.546572	5.78443
CRTC1	0.550193	5.6025
GPR153	0.560299	5.04932
NAB1	-0.557274	5.1586
BUD31	-0.543606	6.21262
ABI2	-0.536248	7.23436
RNF144B	0.624216	3.20652
C3orf62	0.58227	4.11182
PIM2	0.578862	4.21974
RP5-940J5.9	-0.530041	10.7258
HES7	0.749727	2.16989
RALGDS	0.539868	6.44699
KDM6B	0.536252	7.01183
C4orf21	-0.542321	6.09018
NDUFA12	-0.553779	5.1846
NDUFA7	-0.551421	5.6533
WDFY1	-0.54783	5.53858
EPB41L4A	0.611183	3.56069
IFT43	-0.586515	3.85053
TBL3	0.541766	6.07824
CHAF1B	-0.541473	5.96324
NDUFA2	0.550168	5.40198
TMPRSS9	-0.69712	2.59194
ASH1L-AS1	0.66438	2.60361
FUNDC2	0.563398	4.82402
GBP1	0.557874	5.05444
ESPNP	-0.571846	4.44752
GOLGA1	-0.562752	4.87435
HERPUD1	-0.537578	6.77984
TMEM14B	-0.557641	5.0951
GAS2	-0.543633	6.01829
POP1	0.558971	4.85933
CD99L2	-0.545783	5.53302
HOXB-AS3	-0.755899	2.06882
PPP1R12C	0.535785	6.76468
STIL	-0.538332	6.41411
CTD-2020K17.4	0.554833	5.07212
SURF1	-0.546409	5.55498
RP11-849H4.2	-0.69768	2.5193
RAB40C	0.556204	5.16657
C1RL	-0.602283	3.48949
KEAP1	0.544612	5.81797
NIPSNAP1	-0.536552	6.37246
LRFN1	0.553091	5.3409
TMEM68	-0.561596	4.47833
PJA2	-0.537066	6.53956
ZNF513	0.57732	4.2989
SMAD9	-0.573826	4.2053
AC025165.8	0.757557	1.94792
PRR4	0.757557	1.94792
RP11-216L13.19	0.757557	1.94792
BMP4	-0.633024	3.05905
TPST1	-0.633024	3.05905
TRAPPC9	-0.550863	5.13197
AC002401.1	0.578763	4.27733
DHCR7	0.530204	7.49263
CCDC73	-0.550408	5.21013
FGGY	-0.698304	2.44281
CRY2	0.553078	5.06461
RP11-466H18.1	-0.570771	4.35041
PML	0.531231	7.04673
NABP1	-0.597521	3.41134
GAPDH	-0.524104	11.6136
RP11-288H12.4	-0.652744	2.76478
CREM	-0.581645	4.1536
NDUFB5	-0.5482	5.18685
CYP4F35P	-0.631177	3.22348
SPHK1	0.645494	3.01127
VAMP1	0.552685	4.93571
ZNF74	0.540362	5.8607
FAM208B	0.529197	7.35843
NHLRC3	-0.538627	5.76873
RP5-1085F17.3	0.782177	1.83431
MIR497HG	-0.58266	3.93103
PLCD4	0.606891	3.53919
ZMYND19	0.540947	5.84612
CECR1	-0.566664	4.46301
RUNX1	0.523738	9.63444
CTD-3076O17.2	0.696831	2.37896
KAZN	-0.569682	4.3794
EIF4G1	0.523661	9.23158
SPNS2	-0.551027	4.99951
RP4-635E18.6	0.651858	2.95803
TPM3P9	-0.651151	2.70053
SLC2A4RG	-0.541129	5.72911
FYCO1	0.534078	6.14535
SOCS5	0.610173	3.50247
GREB1	-0.59085	3.76526
MANF	0.542906	5.52974
PLRG1	-0.533504	6.26777
DEDD2	0.543122	5.48718
AC064852.4	0.811673	1.71097
CHRFAM7A	-0.775906	1.72581
RP4-647C14.3	-0.775906	1.72581
SMCR8	0.540489	5.55149
WIZ	0.530834	6.58952
MAP9	-0.598466	3.6271
IGF1R	0.527507	6.91896
EPRS	-0.523885	8.12018
MLXIP	0.524571	7.83544
ZDHHC12	-0.542878	5.32091
PRDM15	0.548928	5.06216
SOWAHA	-0.627345	3.12898
TAGLN	-0.627345	3.12898
GHITM	-0.525263	7.54269
PTOV1	0.525551	7.44999
RASSF1	0.55208	4.89949
TMEM86B	-0.552432	4.73049
AL353671.3	-0.684912	2.61987
NSG1	-0.545825	4.94506
ECE2	0.568005	4.14095
HDGF	0.522012	8.28745
IL27RA	0.570269	4.29472
LRMP	-0.54338	5.36093
CDC16	-0.531072	5.96033
TPM1	-0.552596	4.86836
AC013283.1	0.847661	1.57609
SNAI3	0.847661	1.57609
SDCCAG8	-0.565749	4.20055
PGAP2	-0.533646	5.87571
NAPRT1	0.527966	6.78557
SH3RF3	-0.576705	3.91406
MINK1	0.528766	6.48904
CAPN10-AS1	0.605114	3.24279
TCF7L1	-0.700688	2.18555
TMIGD2	-0.700688	2.18555
RP1-92O14.6	-0.58913	3.38695
RRS1	0.548218	4.98182
CTC-425F1.2	0.538844	5.39016
ZNF607	-0.622943	3.02785
NSDHL	0.564142	4.39828
ZHX2	-0.548399	4.82378
XKR8	0.582848	3.97928
RP11-57H14.4	-0.550735	4.87416
NUTM2B	0.892566	1.42728
RP11-705C15.3	-0.797207	1.44148
SLC35A4	0.522722	7.12077
HOXA13	-0.642781	2.78958
RNMTL1	0.536221	5.50223
CCDC12	0.545149	5.00041
IFRD1	-0.535869	5.62393
C22orf46	-0.55453	4.57091
ORC5	-0.553593	4.68478
EFCAB7	-0.568576	4.03863
SMCHD1	-0.521348	7.22956
ZBTB37	-0.53114	5.78263
SLC7A5P1	0.711157	2.09348
SIDT2	-0.541758	5.16074
TNNT1	0.55924	4.42604
ATL1	-0.620488	2.9745
WDR41	-0.534502	5.56924
EIF5A2	-0.62	3.14827
IDI2-AS1	0.566162	4.10228
IBA57	0.542945	5.05213
PDIA4	0.519937	7.24432
TRPC4AP	-0.518146	7.7043
PMS2P1	-0.535406	5.31652
KLF10	-0.591058	3.68788
NOTCH2NL	-0.591058	3.68788
FAM166A	0.551626	4.63717
C18orf54	-0.548836	4.63405
BAG1	0.526731	6.18885
TRIM8	0.528897	5.67222
AC004166.6	-0.684602	2.39474
PYCR1	-0.519337	7.04286
LEPR	-0.740264	2.00624
RP11-504P24.2	-0.740264	2.00624
WASL	0.618012	3.10263
IBTK	-0.528141	6.0246
SLC16A1-AS1	-0.617503	3.25942
PMCH	0.595942	3.26059
C11orf95	0.526395	5.95627
LYPLAL1	-0.568242	3.86791
GPRASP1	-0.579889	3.75881
SEPW1	0.528372	5.85363
EEFSEC	-0.545752	4.47809
PTCH1	-0.545752	4.47809
RWDD2B	-0.638543	2.66042
FAM115B	0.633669	2.65832
OTUD7B	-0.56913	3.93642
PLCL2-AS1	0.652956	2.86865
[truncated: 12,117 more rows]
